# Supplementary material for: Human Islet Response to Selected Type 1 Diabetes-Associated Bacteria: A Transcriptome-Based Study
Source: Front Immunol. 2019 Nov 8;10:2623. doi: 10.3389/fimmu.2019.02623 (PMC6857727; doi:10.3389/fimmu.2019.02623)
Supplement: Supplementary file 3 [file Table_3.xlsx]

## Sheet: BD-6h
DEGs induced by BD at 6h
gene_symbol	gene	locus	sample_1	sample	status	value_1	value_2	fold_change(value_2/value_1)	log2(fold_change)	test_stat	p_value	q_value	significant
IL1B	NM_000576	chr2:113587336-113594356	control	6hBdorei	OK	2.81343	54.4894	19.3676	4.27558	7.44202	5e-05	0.00341449	yes
EREG	NM_001432	chr4:75230859-75254477	control	6hBdorei	OK	0.0589843	1.09213	18.5156	4.21067	3.68623	0.00045	0.0216367	yes
CCL3	NM_002983	chr17:34415602-34417506	control	6hBdorei	OK	2.42305	37.2073	15.3556	3.94069	5.17203	5e-05	0.00341449	yes
CCL4	NM_002984	chr17:34431219-34433014	control	6hBdorei	OK	2.42809	26.5916	10.9517	3.45308	4.38706	5e-05	0.00341449	yes
CYP1A1	NM_000499	chr15:75011882-75017877	control	6hBdorei	OK	5.06072	53.2634	10.5249	3.39573	7.52878	5e-05	0.00341449	yes
SELE	NM_000450	chr1:169691780-169703220	control	6hBdorei	OK	0.707922	6.87875	9.71682	3.28049	4.2668	5e-05	0.00341449	yes
IL23A	NM_016584	chr12:56732662-56734194	control	6hBdorei	OK	1.75803	16.3598	9.30576	3.21812	4.52301	5e-05	0.00341449	yes
ICAM4	NM_001039132,NM_001544,NM_022377	chr19:10397642-10399260	control	6hBdorei	OK	0.253558	2.26099	8.91705	3.15657	2.71399	5e-05	0.00341449	yes
SLC5A5	NM_000453	chr19:17982781-18005983	control	6hBdorei	OK	0.0929537	0.788894	8.48696	3.08525	2.66514	5e-05	0.00341449	yes
CSF2	NM_000758	chr5:131409484-131411863	control	6hBdorei	OK	0.765691	4.71807	6.16185	2.62336	2.63115	5e-05	0.00341449	yes
NFKB2	NM_001077494,NM_001261403,NM_002502	chr10:104153866-104162286	control	6hBdorei	OK	11.5727	70.5459	6.09589	2.60784	6.73887	5e-05	0.00341449	yes
IL6	NM_000600	chr7:22766765-22771621	control	6hBdorei	OK	1.1679	7.08436	6.0659	2.60071	3.15672	5e-05	0.00341449	yes
IL8	NM_000584	chr4:74606222-74609433	control	6hBdorei	OK	76.5524	447.011	5.83928	2.54579	4.97131	5e-05	0.00341449	yes
TNFRSF9	NM_001561	chr1:7975930-8003225	control	6hBdorei	OK	0.205357	1.13118	5.50836	2.46162	3.01211	5e-05	0.00341449	yes
ICAM1	NM_000201	chr19:10381516-10397291	control	6hBdorei	OK	25.5791	128.439	5.02125	2.32805	5.99559	5e-05	0.00341449	yes
CCL8	NM_005623	chr17:32646065-32648421	control	6hBdorei	OK	0.355072	1.75942	4.95511	2.30892	1.95073	0.001	0.0415765	yes
CCL11	NM_002986	chr17:32612686-32615199	control	6hBdorei	OK	0.982413	4.84445	4.93117	2.30193	2.18258	0.0003	0.0155912	yes
RELB	NM_006509	chr19:45504706-45541456	control	6hBdorei	OK	6.4654	31.4441	4.86344	2.28198	5.3778	5e-05	0.00341449	yes
IL7	NM_000880,NM_001199886,NM_001199887,NM_001199888	chr8:79645006-79717758	control	6hBdorei	OK	1.5797	7.58516	4.80165	2.26353	3.6268	5e-05	0.00341449	yes
NFKBIA	NM_020529	chr14:35870715-35873960	control	6hBdorei	OK	37.3874	173.313	4.6356	2.21276	5.76009	5e-05	0.00341449	yes
IL1A	NM_000575	chr2:113531491-113542971	control	6hBdorei	OK	1.55943	7.07321	4.53577	2.18135	3.50673	5e-05	0.00341449	yes
CXCL5	NM_002994	chr4:74861358-74864416	control	6hBdorei	OK	10.5048	46.9387	4.46831	2.15972	4.21201	5e-05	0.00341449	yes
NCCRP1	NM_001001414	chr19:39687603-39692522	control	6hBdorei	OK	1.12709	4.73483	4.20093	2.07071	2.66873	5e-05	0.00341449	yes
INHBE	NM_031479	chr12:57849095-57851791	control	6hBdorei	OK	0.307097	1.28547	4.18588	2.06553	2.11997	0.0001	0.00636757	yes
OXTR	NM_000916	chr3:8792094-8811300	control	6hBdorei	OK	0.200327	0.837419	4.18026	2.0636	2.25443	5e-05	0.00341449	yes
CHAC1	NM_001142776,NM_024111	chr15:41245635-41248717	control	6hBdorei	OK	4.07643	16.9463	4.15714	2.05559	3.72548	5e-05	0.00341449	yes
CD83	NM_001040280,NM_001251901,NM_004233	chr6:14117486-14137148	control	6hBdorei	OK	2.85738	11.8287	4.1397	2.04953	3.83914	5e-05	0.00341449	yes
TSLP	NM_033035,NM_138551	chr5:110405777-110413722	control	6hBdorei	OK	0.204878	0.843978	4.11942	2.04244	1.87589	0.00025	0.0135923	yes
KCNA2	NM_001204269,NM_004974	chr1:111136201-111174096	control	6hBdorei	OK	0.303576	1.24487	4.10069	2.03587	2.03272	0.0001	0.00636757	yes
IL17RB	NM_018725	chr3:53880576-53899827	control	6hBdorei	OK	6.16563	25.0905	4.06941	2.02482	4.58936	5e-05	0.00341449	yes
CXCL1	NM_001511	chr4:74735108-74737019	control	6hBdorei	OK	38.1433	151.892	3.98214	1.99355	4.79846	5e-05	0.00341449	yes
IDO1	NM_002164	chr8:39771327-39786309	control	6hBdorei	OK	0.557326	2.19649	3.94112	1.97861	2.24306	5e-05	0.00341449	yes
PRODH	NM_001195226,NM_016335	chr22:18900286-18924066	control	6hBdorei	OK	0.500364	1.91438	3.82597	1.93582	2.26231	5e-05	0.00341449	yes
TNFAIP3	NM_001270507,NM_001270508,NM_006290	chr6:138144806-138204451	control	6hBdorei	OK	8.9943	34.0496	3.78569	1.92056	4.98845	5e-05	0.00341449	yes
CCR7	NM_001838	chr17:38710021-38721736	control	6hBdorei	OK	0.487564	1.83867	3.77114	1.915	2.08277	0.00045	0.0216367	yes
IL18R1	NM_003855	chr2:102979096-103015217	control	6hBdorei	OK	0.479902	1.79527	3.74091	1.90339	2.40124	5e-05	0.00341449	yes
CXCL2	NM_002089	chr4:74962753-74964997	control	6hBdorei	OK	15.2547	56.6203	3.71166	1.89207	4.34931	5e-05	0.00341449	yes
STX11	NM_003764	chr6:144471653-144513076	control	6hBdorei	OK	0.38975	1.43727	3.68767	1.88271	2.52896	5e-05	0.00341449	yes
SLAMF7	NM_021181	chr1:160709076-160724601	control	6hBdorei	OK	1.13343	4.10213	3.61922	1.85567	2.99119	5e-05	0.00341449	yes
CXCL3	NM_002090	chr4:74902311-74904490	control	6hBdorei	OK	7.34296	25.6637	3.49501	1.8053	3.35591	5e-05	0.00341449	yes
NPPC	NM_024409	chr2:232786804-232791038	control	6hBdorei	OK	1.19661	4.14294	3.46223	1.7917	1.76667	0.0012	0.0479186	yes
CYP1B1	NM_000104	chr2:38294745-38303323	control	6hBdorei	OK	7.41007	25.5647	3.44999	1.7866	4.46742	5e-05	0.00341449	yes
FFAR2	NM_005306	chr19:35940616-35942669	control	6hBdorei	OK	2.44071	8.33257	3.41399	1.77146	3.15383	5e-05	0.00341449	yes
JAK3	NM_000215	chr19:17935592-17958841	control	6hBdorei	OK	0.389427	1.30865	3.36045	1.74865	2.35916	5e-05	0.00341449	yes
MTHFD2	NM_006636	chr2:74425689-74442424	control	6hBdorei	OK	16.4555	54.9605	3.33995	1.73983	4.44342	5e-05	0.00341449	yes
SOCS1	NM_003745	chr16:11348273-11350039	control	6hBdorei	OK	5.25559	17.3635	3.30382	1.72414	2.61949	5e-05	0.00341449	yes
KYNU	NM_001032998,NM_001199241,NM_003937	chr2:143635194-143799885	control	6hBdorei	OK	1.77453	5.66763	3.19388	1.67531	2.44815	5e-05	0.00341449	yes
NAMPT	NM_005746	chr7:105888731-105925638	control	6hBdorei	OK	44.6124	142.027	3.18358	1.67065	4.35205	5e-05	0.00341449	yes
SOD2	NM_000636,NM_001024465,NM_001024466	chr6:160100148-160114353	control	6hBdorei	OK	242.232	763.582	3.15228	1.6564	3.56082	5e-05	0.00341449	yes
CCL20	NM_001130046,NM_004591	chr2:228678557-228682280	control	6hBdorei	OK	33.2924	103.938	3.12197	1.64245	3.56994	5e-05	0.00341449	yes
IRF1	NM_002198	chr5:131817300-131826465	control	6hBdorei	OK	10.727	33.266	3.10115	1.63279	4.33364	5e-05	0.00341449	yes
LIF	NM_001257135,NM_002309	chr22:30636435-30642840	control	6hBdorei	OK	7.87763	24.3495	3.09097	1.62806	4.15547	5e-05	0.00341449	yes
IL7R	NM_002185	chr5:35856976-35879705	control	6hBdorei	OK	0.768708	2.32841	3.02899	1.59884	2.31068	0.00015	0.00879834	yes
ETV7	NM_001207035,NM_001207036,NM_001207037,NM_001207038,NM_001207039,NM_001207040,NM_001207041,NM_016135	chr6:36321997-36355577	control	6hBdorei	OK	2.64298	7.96286	3.01283	1.59112	2.59967	5e-05	0.00341449	yes
APOL6	NM_030641	chr22:36044423-36064456	control	6hBdorei	OK	8.42887	25.3672	3.00956	1.58955	4.25425	5e-05	0.00341449	yes
BIRC3	NM_001165,NM_182962	chr11:102188180-102210135	control	6hBdorei	OK	13.5376	40.6189	3.00045	1.58517	4.15722	5e-05	0.00341449	yes
PTGS2	NM_000963	chr1:186640943-186649559	control	6hBdorei	OK	2.78027	7.99462	2.87548	1.5238	3.123	5e-05	0.00341449	yes
SLC7A11	NM_014331	chr4:138948576-139163503	control	6hBdorei	OK	3.20585	9.18487	2.86503	1.51855	3.83122	5e-05	0.00341449	yes
CD274	NM_001267706,NM_014143	chr9:5450502-5470567	control	6hBdorei	OK	1.89549	5.31911	2.80619	1.48862	2.73277	5e-05	0.00341449	yes
SLC30A2	NM_001004434,NM_032513	chr1:26364513-26372604	control	6hBdorei	OK	2.8964	8.04103	2.77622	1.47312	2.81087	5e-05	0.00341449	yes
ASNS	NM_001178075,NM_001178076,NM_001178077,NM_001673,NM_133436,NM_183356	chr7:97481428-97501854	control	6hBdorei	OK	28.9727	80.0873	2.76423	1.46688	3.97442	5e-05	0.00341449	yes
NNMT	NM_006169	chr11:114166534-114183238	control	6hBdorei	OK	22.5142	62.1613	2.76098	1.46518	3.70957	5e-05	0.00341449	yes
PLA2G4C	NM_001159322,NM_001159323,NM_003706	chr19:48551099-48614109	control	6hBdorei	OK	7.17227	19.5381	2.72412	1.44579	3.5374	5e-05	0.00341449	yes
PSAT1	NM_021154,NM_058179	chr9:80912058-80945009	control	6hBdorei	OK	9.86407	26.8091	2.71785	1.44247	3.45951	5e-05	0.00341449	yes
APOL2	NM_030882,NM_145637	chr22:36622254-36636000	control	6hBdorei	OK	16.2458	44.0365	2.71064	1.43864	3.86554	5e-05	0.00341449	yes
ZC3H12A	NM_025079	chr1:37940118-37949978	control	6hBdorei	OK	7.30607	19.4369	2.66038	1.41163	3.49696	5e-05	0.00341449	yes
TIFA	NM_052864	chr4:113196781-113207059	control	6hBdorei	OK	4.45978	11.8151	2.64926	1.40559	3.07159	5e-05	0.00341449	yes
SLC6A14	NM_007231	chrX:115567746-115592625	control	6hBdorei	OK	1.27394	3.35675	2.63494	1.39776	2.10428	5e-05	0.00341449	yes
POPDC2	NM_022135	chr3:119360907-119379404	control	6hBdorei	OK	1.55211	4.01743	2.58837	1.37204	1.88824	0.00025	0.0135923	yes
IRAK2	NM_001570	chr3:10206562-10285427	control	6hBdorei	OK	4.57737	11.7892	2.57554	1.36488	3.2217	5e-05	0.00341449	yes
CSF2RB	NM_000395	chr22:37309674-37336479	control	6hBdorei	OK	0.909783	2.32772	2.55854	1.35532	2.33503	5e-05	0.00341449	yes
FGB	NM_001184741,NM_005141	chr4:155484131-155493915	control	6hBdorei	OK	2.53743	6.4647	2.54774	1.34921	2.40556	5e-05	0.00341449	yes
MFSD2A	NM_001136493,NM_032793	chr1:40420783-40435628	control	6hBdorei	OK	1.16837	2.97183	2.54357	1.34686	1.87337	0.00015	0.00879834	yes
SLC2A6	NM_001145099,NM_017585	chr9:136336215-136344276	control	6hBdorei	OK	9.30489	23.5507	2.531	1.33971	3.3712	5e-05	0.00341449	yes
ADM2	NM_001253845,NM_024866	chr22:50919984-50924866	control	6hBdorei	OK	1.19646	3.02387	2.52735	1.33762	2.27196	5e-05	0.00341449	yes
CEACAM5	NM_004363	chr19:42212529-42234437	control	6hBdorei	OK	1.03869	2.60609	2.50902	1.32712	1.8952	5e-05	0.00341449	yes
CXCL6	NM_002993	chr4:74702272-74704477	control	6hBdorei	OK	50.1219	125.634	2.50657	1.32571	2.92459	5e-05	0.00341449	yes
SNPH	NM_014723	chr20:1246959-1289971	control	6hBdorei	OK	7.32599	18.3026	2.49831	1.32096	3.65404	5e-05	0.00341449	yes
FLT3LG	NM_001204502,NM_001204503,NM_001459	chr19:49977465-49989488	control	6hBdorei	OK	1.80127	4.45194	2.47156	1.30542	1.62995	0.0011	0.0446828	yes
NEDD4	NM_006154,NM_198400	chr15:56119121-56285835	control	6hBdorei	OK	1.9565	4.82066	2.46392	1.30095	2.78385	5e-05	0.00341449	yes
C2CD4A	NM_207322	chr15:62359175-62363116	control	6hBdorei	OK	46.3188	114.105	2.46347	1.3007	3.26181	5e-05	0.00341449	yes
C2CD4B	NM_001007595	chr15:62455736-62457482	control	6hBdorei	OK	27.7535	68.057	2.4522	1.29407	3.26626	5e-05	0.00341449	yes
CSF1	NM_000757,NM_172210,NM_172211,NM_172212	chr1:110453232-110473616	control	6hBdorei	OK	6.45969	15.8229	2.44948	1.29248	3.22205	5e-05	0.00341449	yes
NFAM1	NM_145912	chr22:42776413-42828401	control	6hBdorei	OK	1.10891	2.7012	2.43591	1.28445	2.42412	5e-05	0.00341449	yes
CNTNAP1	NM_003632	chr17:40834631-40852011	control	6hBdorei	OK	1.62667	3.93984	2.42203	1.27621	2.52971	5e-05	0.00341449	yes
LYN	NM_001111097,NM_002350	chr8:56792385-56925006	control	6hBdorei	OK	8.93024	21.5326	2.4112	1.26975	3.3436	5e-05	0.00341449	yes
CBLN3	NM_001039771	chr14:24895739-24898731	control	6hBdorei	OK	0.853463	2.05261	2.40504	1.26606	1.70184	0.00055	0.0254078	yes
GBP1	NM_002053	chr1:89517986-89531043	control	6hBdorei	OK	2.61679	6.28768	2.40282	1.26473	2.56155	5e-05	0.00341449	yes
IL15	NM_000585,NM_172175	chr4:142557748-142655140	control	6hBdorei	OK	1.25114	2.98942	2.38936	1.25662	1.68322	0.00085	0.0365216	yes
TNFSF15	NM_001204344,NM_005118	chr9:117546914-117568408	control	6hBdorei	OK	1.06649	2.54544	2.38675	1.25504	2.32716	5e-05	0.00341449	yes
TNFAIP2	NM_006291	chr14:103592663-103603776	control	6hBdorei	OK	26.6261	62.9402	2.36385	1.24114	3.2884	5e-05	0.00341449	yes
CEBPD	NM_005195	chr8:48649475-48650726	control	6hBdorei	OK	14.2302	33.6186	2.36248	1.2403	2.83058	5e-05	0.00341449	yes
DRAM1	NM_018370	chr12:102271104-102317401	control	6hBdorei	OK	6.88883	16.2039	2.3522	1.23401	3.05051	5e-05	0.00341449	yes
LACC1	NM_001128303,NM_153218	chr13:44410488-44468068	control	6hBdorei	OK	6.26179	14.5535	2.32418	1.21672	2.84177	5e-05	0.00341449	yes
SLC39A14	NM_001128431,NM_001135153,NM_001135154,NM_015359	chr8:22224761-22291640	control	6hBdorei	OK	79.0603	181.751	2.29889	1.20094	2.77798	5e-05	0.00341449	yes
RARRES3	NM_004585	chr11:63014620-63330855	control	6hBdorei	OK	12.1623	27.9568	2.29864	1.20079	2.26521	5e-05	0.00341449	yes
CARS	NM_001014437,NM_001194997,NM_001751,NM_139273	chr11:3022151-3078681	control	6hBdorei	OK	14.3763	32.7371	2.27716	1.18723	3.1656	5e-05	0.00341449	yes
JUNB	NM_002229	chr19:12902309-12904125	control	6hBdorei	OK	74.9854	170.019	2.26736	1.18102	3.18094	5e-05	0.00341449	yes
RND1	NM_014470	chr12:49250915-49259653	control	6hBdorei	OK	14.5074	32.8913	2.26721	1.18092	2.98031	5e-05	0.00341449	yes
MMP1	NM_001145938,NM_002421	chr11:102654406-102714342	control	6hBdorei	OK	14.7158	32.8622	2.23312	1.15906	2.87403	5e-05	0.00341449	yes
LAMP3	NM_014398	chr3:182840002-182880667	control	6hBdorei	OK	1.23313	2.72693	2.21139	1.14495	1.81124	0.0002	0.0114	yes
GRASP	NM_001271856,NM_181711	chr12:52400728-52409673	control	6hBdorei	OK	11.3153	24.7491	2.18722	1.1291	2.72631	5e-05	0.00341449	yes
RHBDF2	NM_001005498,NM_024599	chr17:74466974-74497509	control	6hBdorei	OK	4.60199	10.0315	2.17982	1.12421	2.63618	5e-05	0.00341449	yes
CCL2	NM_002982	chr17:32582295-32584220	control	6hBdorei	OK	161.848	352.179	2.17599	1.12167	2.9379	5e-05	0.00341449	yes
SLC7A5	NM_003486	chr16:87863628-87903100	control	6hBdorei	OK	30.8844	67.1842	2.17534	1.12124	2.91283	5e-05	0.00341449	yes
BCL3	NM_005178	chr19:45251977-45263301	control	6hBdorei	OK	19.6743	42.4234	2.15629	1.10855	2.95782	5e-05	0.00341449	yes
GFRA1	NM_001145453,NM_005264,NM_145793	chr10:117816441-118033126	control	6hBdorei	OK	0.580267	1.24783	2.15044	1.10463	1.88378	0.00025	0.0135923	yes
ANKRD36BP2	NR_015424	chr2:89065418-89106109	control	6hBdorei	OK	1.57679	3.3897	2.14975	1.10417	1.67101	0.00055	0.0254078	yes
IFIH1	NM_022168	chr2:163123588-163175218	control	6hBdorei	OK	10.0978	21.6703	2.14604	1.10168	2.99312	5e-05	0.00341449	yes
ICOSLG	NM_015259	chr21:45646721-45660834	control	6hBdorei	OK	1.32595	2.83194	2.13578	1.09476	1.82882	0.0001	0.00636757	yes
GARS	NM_002047	chr7:30634180-30673648	control	6hBdorei	OK	40.0577	85.4056	2.13206	1.09225	2.9441	5e-05	0.00341449	yes
WARS	NM_004184,NM_173701,NM_213645,NM_213646	chr14:100800124-100842680	control	6hBdorei	OK	43.4567	92.6435	2.13186	1.09211	2.94455	5e-05	0.00341449	yes
PSTPIP2	NM_024430	chr18:43563501-43652250	control	6hBdorei	OK	1.66235	3.54101	2.13012	1.09094	1.83524	5e-05	0.00341449	yes
YARS	NM_003680	chr1:33240839-33324480	control	6hBdorei	OK	20.6677	43.9584	2.12691	1.08876	2.6568	5e-05	0.00341449	yes
NFKB1	NM_001165412,NM_003998	chr4:103422485-103538459	control	6hBdorei	OK	12.9919	27.6297	2.12669	1.08861	2.92077	5e-05	0.00341449	yes
PTAFR	NM_000952,NM_001164721,NM_001164722,NM_001164723	chr1:28473676-28520447	control	6hBdorei	OK	3.01419	6.36637	2.11213	1.0787	2.21107	5e-05	0.00341449	yes
ZC2HC1C	NM_001042430,NM_024643	chr14:75536298-75544799	control	6hBdorei	OK	3.09538	6.53474	2.11113	1.07802	1.94578	0.0001	0.00636757	yes
GCNT3	NM_004751	chr15:59903981-59912210	control	6hBdorei	OK	14.275	30.0939	2.10815	1.07598	2.61125	5e-05	0.00341449	yes
TRAF1	NM_001190945,NM_001190947,NM_005658	chr9:123664670-123691451	control	6hBdorei	OK	2.24425	4.71971	2.10302	1.07246	2.23696	5e-05	0.00341449	yes
RNF213	NM_001256071,NM_020954	chr17:78234659-78411884	control	6hBdorei	OK	8.73362	18.2575	2.09048	1.06384	2.2937	5e-05	0.00341449	yes
PTCH1	NM_000264,NM_001083602,NM_001083603,NM_001083604,NM_001083605,NM_001083606,NM_001083607	chr9:98205263-98279247	control	6hBdorei	OK	5.86037	12.2479	2.08995	1.06347	2.81055	5e-05	0.00341449	yes
MAFF	NM_001161572,NM_001161573,NM_001161574,NM_012323	chr22:38597938-38612517	control	6hBdorei	OK	6.6551	13.8905	2.0872	1.06157	2.39469	5e-05	0.00341449	yes
NEAT1	NR_028272	chr11:65190268-65194003	control	6hBdorei	OK	61.6376	128.503	2.08482	1.05992	2.48947	5e-05	0.00341449	yes
GBP3	NM_018284	chr1:89472359-89488549	control	6hBdorei	OK	7.37684	15.3221	2.07705	1.05454	2.54724	5e-05	0.00341449	yes
GADD45B	NM_015675	chr19:2476122-2478257	control	6hBdorei	OK	11.3373	23.3947	2.06352	1.04511	2.45528	5e-05	0.00341449	yes
INHBA	NM_002192	chr7:41728600-41818976	control	6hBdorei	OK	7.97131	16.3495	2.05104	1.03636	2.30581	5e-05	0.00341449	yes
OAS3	NM_006187	chr12:113376248-113411054	control	6hBdorei	OK	3.54673	7.25884	2.04663	1.03325	2.61495	5e-05	0.00341449	yes
STC2	NM_003714	chr5:172741725-172756506	control	6hBdorei	OK	4.89995	10.0214	2.0452	1.03225	2.40349	5e-05	0.00341449	yes
IFIT3	NM_001031683,NM_001549	chr10:91087601-91100725	control	6hBdorei	OK	6.44571	13.1812	2.04496	1.03207	2.43936	5e-05	0.00341449	yes
IER3	NM_003897	chr6_qbl_hap6:2003904-2005256	control	6hBdorei	OK	10.9954	22.4337	2.04028	1.02877	1.88154	0.00035	0.0175447	yes
F2RL3	NM_003950	chr19:16999825-17002830	control	6hBdorei	OK	4.31633	8.79882	2.0385	1.02751	2.14761	5e-05	0.00341449	yes
ARHGEF10L	NM_001011722,NM_018125	chr1:17866329-18024370	control	6hBdorei	OK	20.5925	41.7648	2.02816	1.02017	2.74781	5e-05	0.00341449	yes
ELMSAN1	NM_001043318,NM_194278	chr14:74181824-74253896	control	6hBdorei	OK	5.73877	11.4896	2.0021	1.00151	2.67551	5e-05	0.00341449	yes
ADAMTS5	NM_007038	chr21:28290230-28339439	control	6hBdorei	OK	1.2921	0.631478	-2.04615	-1.03291	-1.78297	0.00035	0.0175447	yes
GPSM1	NM_001145638,NM_001145639,NM_001200003,NM_015597	chr9:139221931-139254057	control	6hBdorei	OK	34.2088	16.6541	-2.05408	-1.03849	-2.06139	5e-05	0.00341449	yes
TGFB3	NM_003239	chr14:76424441-76448092	control	6hBdorei	OK	9.69388	4.66323	-2.07879	-1.05575	-2.34065	5e-05	0.00341449	yes
SYNDIG1	NM_024893	chr20:24449834-24647167	control	6hBdorei	OK	4.09308	1.94388	-2.10562	-1.07425	-1.72107	0.0002	0.0114	yes
SMAD9	NM_001127217,NM_005905	chr13:37418967-37494409	control	6hBdorei	OK	6.7602	3.20824	-2.10714	-1.07528	-2.39173	5e-05	0.00341449	yes
CHODL	NM_001204174,NM_001204175,NM_001204176,NM_001204177,NM_001204178,NM_024944	chr21:19289656-19639687	control	6hBdorei	OK	5.21288	2.45379	-2.12442	-1.08707	-1.67438	0.00055	0.0254078	yes
NGFR	NM_002507	chr17:47572654-47592382	control	6hBdorei	OK	3.36236	1.58076	-2.12705	-1.08886	-1.92112	0.00015	0.00879834	yes
SYTL5	NM_001163334,NM_001163335,NM_138780	chrX:37865834-37988073	control	6hBdorei	OK	1.31297	0.616706	-2.129	-1.09017	-1.57182	0.00105	0.0431477	yes
SERTM1	NM_203451	chr13:37248048-37271975	control	6hBdorei	OK	6.89405	3.14539	-2.19179	-1.13211	-2.17707	5e-05	0.00341449	yes
CSF1R	NM_005211	chr5:149432853-149492935	control	6hBdorei	OK	1.6869	0.764848	-2.20554	-1.14113	-1.65971	0.0006	0.0274485	yes
SYNDIG1L	NM_001105579	chr14:74872595-74892805	control	6hBdorei	OK	2.55333	1.15007	-2.22015	-1.15067	-1.50474	0.00095	0.0400872	yes
CD248	NM_020404	chr11:66081957-66084515	control	6hBdorei	OK	10.3183	4.60853	-2.23896	-1.16283	-2.619	5e-05	0.00341449	yes
EPHA4	NM_004438	chr2:222282746-222437010	control	6hBdorei	OK	1.49654	0.651074	-2.29857	-1.20074	-1.88228	0.00015	0.00879834	yes
PLCE1	NM_001165979,NM_016341	chr10:95753745-96088148	control	6hBdorei	OK	24.0986	10.3629	-2.32547	-1.21752	-3.21531	5e-05	0.00341449	yes
LPPR5	NM_001010861,NM_001037317	chr1:99355800-99614408	control	6hBdorei	OK	1.62604	0.681594	-2.38564	-1.25438	-1.78839	0.00035	0.0175447	yes
OXGR1	NM_080818	chr13:97637972-97646604	control	6hBdorei	OK	5.51297	2.27319	-2.42521	-1.27811	-2.0932	0.0003	0.0155912	yes
PCSK9	NM_174936	chr1:55505148-55530526	control	6hBdorei	OK	2.80697	1.13455	-2.47408	-1.30689	-2.15378	5e-05	0.00341449	yes
NXPH3	NM_007225	chr17:47653297-47661171	control	6hBdorei	OK	1.02724	0.402087	-2.55477	-1.3532	-1.84884	0.00015	0.00879834	yes
SLCO2B1	NM_001145211,NM_001145212,NM_007256	chr11:74862031-74917445	control	6hBdorei	OK	1.55647	0.568613	-2.73731	-1.45276	-1.99687	5e-05	0.00341449	yes
LEFTY1	NM_020997	chr1:226073981-226076846	control	6hBdorei	OK	2.92264	1.06362	-2.74782	-1.45829	-1.76094	0.0011	0.0446828	yes
PRSS2	NM_002770	chr7:142478756-142482399	control	6hBdorei	OK	71.6348	23.5257	-3.04496	-1.60642	-2.41092	0.0001	0.00636757	yes
PCK1	NM_002591	chr20:56136136-56141513	control	6hBdorei	OK	5.33174	1.55512	-3.42851	-1.77758	-2.84051	5e-05	0.00341449	yes
MS4A6A	NM_001247999,NM_022349,NM_152851,NM_152852	chr11:59939079-59952139	control	6hBdorei	OK	1.48368	0.318546	-4.65766	-2.21961	-1.9652	5e-05	0.00341449	yes
WNT16	NM_016087,NM_057168	chr7:120965420-120981158	control	6hBdorei	OK	1.28289	0.20778	-6.17427	-2.62627	-2.00138	5e-05	0.00341449	yes

## Sheet: EC-6h
DEGs induced by EC at 6h
gene_symbol	gene	locus	sample_1	sample_2	status	value_1	value_2	fold_change(value_2/value_1)	log2(fold_change)	test_stat	p_value	q_value	significant
IL1B	NM_000576	chr2:113587336-113594356	control	6hDH5a	OK	2.79419	77.9573	27.8998	4.80218	8.10632	5e-05	0.00117392	yes
EREG	NM_001432	chr4:75230859-75254477	control	6hDH5a	OK	0.0585324	1.60761	27.4653	4.77954	4.32322	5e-05	0.00117392	yes
SLC5A5	NM_000453	chr19:17982781-18005983	control	6hDH5a	OK	0.0923009	1.9514	21.1417	4.40202	3.64308	5e-05	0.00117392	yes
TNFSF18	NM_005092	chr1:173010359-173020103	control	6hDH5a	OK	0.238019	4.20545	17.6685	4.14311	2.63789	0.0003	0.0056724	yes
CCL3	NM_002983	chr17:34415602-34417506	control	6hDH5a	OK	2.40466	42.2048	17.5513	4.1335	5.53783	5e-05	0.00117392	yes
IL6	NM_000600	chr7:22766765-22771621	control	6hDH5a	OK	1.16049	20.3618	17.5459	4.13306	4.81706	5e-05	0.00117392	yes
CCL20	NM_001130046,NM_004591	chr2:228678557-228682280	control	6hDH5a	OK	33.0922	494.092	14.9308	3.90022	7.46906	5e-05	0.00117392	yes
CSF2	NM_000758	chr5:131409484-131411863	control	6hDH5a	OK	0.760236	10.9486	14.4016	3.84816	3.82721	5e-05	0.00117392	yes
IL8	NM_000584	chr4:74606222-74609433	control	6hDH5a	OK	76.1227	1065.99	14.0036	3.80772	6.48618	5e-05	0.00117392	yes
IL17C	NM_013278	chr16:88705000-88706882	control	6hDH5a	OK	0.505496	6.87448	13.5995	3.76548	3.5014	5e-05	0.00117392	yes
CXCL5	NM_002994	chr4:74861358-74864416	control	6hDH5a	OK	10.4416	137.528	13.1712	3.71932	7.19573	5e-05	0.00117392	yes
TSLP	NM_033035,NM_138551	chr5:110405777-110413722	control	6hDH5a	OK	0.203569	2.64071	12.9721	3.69734	3.4391	5e-05	0.00117392	yes
ICAM4	NM_001039132,NM_001544,NM_022377	chr19:10397642-10399260	control	6hDH5a	OK	0.251718	3.21765	12.7828	3.67613	3.00998	5e-05	0.00117392	yes
IL1A	NM_000575	chr2:113531491-113542971	control	6hDH5a	OK	1.55115	19.6041	12.6384	3.65974	5.80694	5e-05	0.00117392	yes
IL23A	NM_016584	chr12:56732662-56734194	control	6hDH5a	OK	1.74578	21.8039	12.4895	3.64264	5.01275	5e-05	0.00117392	yes
CXCL1	NM_001511	chr4:74735108-74737019	control	6hDH5a	OK	37.8855	462.621	12.211	3.61011	7.75404	5e-05	0.00117392	yes
EBI3	NM_005755	chr19:4229539-4237524	control	6hDH5a	OK	0.243298	2.81667	11.577	3.5332	2.72967	0.0001	0.00215845	yes
CCL4	NM_002984	chr17:34431219-34433014	control	6hDH5a	OK	2.41028	26.2319	10.8833	3.44405	3.99387	5e-05	0.00117392	yes
IL7	NM_000880,NM_001199886,NM_001199887,NM_001199888	chr8:79645006-79717758	control	6hDH5a	OK	1.56931	16.7428	10.6689	3.41535	5.43773	5e-05	0.00117392	yes
CSF3	NM_000759,NM_001178147,NM_172219,NM_172220	chr17:38171613-38174066	control	6hDH5a	OK	0.557841	5.69848	10.2152	3.35265	3.17034	5e-05	0.00117392	yes
SELE	NM_000450	chr1:169691780-169703220	control	6hDH5a	OK	0.704161	6.92982	9.84124	3.29884	4.17435	5e-05	0.00117392	yes
CXCL3	NM_002090	chr4:74902311-74904490	control	6hDH5a	OK	7.29262	69.3821	9.51402	3.25005	6.02974	5e-05	0.00117392	yes
IDO1	NM_002164	chr8:39771327-39786309	control	6hDH5a	OK	0.553852	5.12729	9.25751	3.21063	3.60502	5e-05	0.00117392	yes
RHCG	NM_016321	chr15:90014637-90039799	control	6hDH5a	OK	0.175092	1.60059	9.14142	3.19242	2.7487	5e-05	0.00117392	yes
SLC6A14	NM_007231	chrX:115567746-115592625	control	6hDH5a	OK	1.26632	11.3689	8.9779	3.16638	4.89071	5e-05	0.00117392	yes
CCL8	NM_005623	chr17:32646065-32648421	control	6hDH5a	OK	0.35268	3.11038	8.81927	3.14066	2.82317	5e-05	0.00117392	yes
CLEC4E	NM_014358	chr12:8685900-8693558	control	6hDH5a	OK	0.249636	2.15417	8.62924	3.10924	2.81561	5e-05	0.00117392	yes
OSM	NM_020530	chr22:30658818-30662829	control	6hDH5a	OK	0.0959804	0.818094	8.52355	3.09146	2.24563	0.001	0.0154309	yes
CXCL2	NM_002089	chr4:74962753-74964997	control	6hDH5a	OK	15.1487	126.082	8.32296	3.0571	6.86498	5e-05	0.00117392	yes
DEFB4A	NM_004942	chr8:7752198-7754237	control	6hDH5a	OK	0.941657	7.7626	8.24355	3.04327	2.43233	0.0031	0.0375415	yes
ICAM1	NM_000201	chr19:10381516-10397291	control	6hDH5a	OK	25.3921	207.937	8.18904	3.0337	6.31809	5e-05	0.00117392	yes
TNFRSF9	NM_001561	chr1:7975930-8003225	control	6hDH5a	OK	0.204004	1.64027	8.04038	3.00726	3.42044	5e-05	0.00117392	yes
IL2RA	NM_000417	chr10:6052656-6104333	control	6hDH5a	OK	0.131135	1.03399	7.88493	2.97911	2.68537	5e-05	0.00117392	yes
SPRR2A	NM_005988	chr1:153028595-153029988	control	6hDH5a	OK	1.66706	12.9283	7.75515	2.95515	3.20934	5e-05	0.00117392	yes
VNN3	NR_028290,NR_028291	chr6:133043925-133055904	control	6hDH5a	OK	0.223206	1.71221	7.67099	2.93941	2.40363	0.00375	0.0433052	yes
IL24	NM_001185156,NM_001185157,NM_001185158,NM_006850	chr1:207070787-207095378	control	6hDH5a	OK	0.466617	3.57763	7.66717	2.93869	2.32822	0.0012	0.0177078	yes
EXOC3L4	NM_001077594	chr14:103566480-103576894	control	6hDH5a	OK	0.14064	1.06933	7.60331	2.92663	2.41184	5e-05	0.00117392	yes
OXTR	NM_000916	chr3:8792094-8811300	control	6hDH5a	OK	0.199023	1.48798	7.47642	2.90235	3.11083	5e-05	0.00117392	yes
HAS1	NM_001523	chr19:52216364-52227221	control	6hDH5a	OK	0.117933	0.867737	7.35788	2.87929	2.01488	0.0009	0.0142602	yes
CXCL6	NM_002993	chr4:74702272-74704477	control	6hDH5a	OK	49.8052	363.917	7.30681	2.86924	6.09084	5e-05	0.00117392	yes
SOD2	NM_000636,NM_001024465,NM_001024466	chr6:160100148-160114353	control	6hDH5a	OK	240.587	1717.34	7.13812	2.83555	4.6531	5e-05	0.00117392	yes
NFKB2	NM_001077494,NM_001261403,NM_002502	chr10:104153866-104162286	control	6hDH5a	OK	11.4859	81.3215	7.08012	2.82377	6.88745	5e-05	0.00117392	yes
FGB	NM_001184741,NM_005141	chr4:155484131-155493915	control	6hDH5a	OK	2.52306	17.2003	6.81724	2.76919	4.98319	5e-05	0.00117392	yes
SLC26A4	NM_000441	chr7:107296960-107358252	control	6hDH5a	OK	0.702215	4.74747	6.76071	2.75717	4.28448	5e-05	0.00117392	yes
SOCS1	NM_003745	chr16:11348273-11350039	control	6hDH5a	OK	5.216	35.1675	6.74224	2.75323	4.17197	5e-05	0.00117392	yes
BATF3	NM_018664	chr1:212859758-212873327	control	6hDH5a	OK	0.511276	3.4356	6.71966	2.74839	2.65874	5e-05	0.00117392	yes
NFKBIA	NM_020529	chr14:35870715-35873960	control	6hDH5a	OK	37.1124	241.167	6.49829	2.70006	6.34413	5e-05	0.00117392	yes
LIF	NM_001257135,NM_002309	chr22:30636435-30642840	control	6hDH5a	OK	7.82341	49.5861	6.33817	2.66407	6.03737	5e-05	0.00117392	yes
NIPAL4	NM_001099287,NM_001172292	chr5:156887026-156901730	control	6hDH5a	OK	0.151269	0.944151	6.24154	2.6419	2.39209	0.00265	0.0332563	yes
NCCRP1	NM_001001414	chr19:39687603-39692522	control	6hDH5a	OK	1.11907	6.90098	6.16671	2.62451	3.3321	5e-05	0.00117392	yes
PTX3	NM_002852	chr3:156977531-157221415	control	6hDH5a	OK	0.402612	2.38075	5.91326	2.56395	2.00086	0.0003	0.0056724	yes
IL7R	NM_002185	chr5:35856976-35879705	control	6hDH5a	OK	0.763133	4.49087	5.88478	2.55699	3.93525	5e-05	0.00117392	yes
IL18BP	NM_001039659,NM_001039660,NM_001145055,NM_001145057,NM_005699,NM_173042,NM_173044	chr11:71709957-71823822	control	6hDH5a	OK	5.42518	31.3771	5.78361	2.53197	0.95287	0.00165	0.0229849	yes
AQP9	NM_020980	chr15:58430407-58478110	control	6hDH5a	OK	0.164698	0.94396	5.73146	2.5189	2.03921	0.00055	0.0094885	yes
TNFRSF18	NM_004195,NM_148901,NM_148902	chr1:1138887-1142089	control	6hDH5a	OK	0.530942	3.03388	5.71415	2.51453	2.31104	5e-05	0.00117392	yes
CCL11	NM_002986	chr17:32612686-32615199	control	6hDH5a	OK	0.976213	5.56128	5.69679	2.51015	2.38843	5e-05	0.00117392	yes
CCR7	NM_001838	chr17:38710021-38721736	control	6hDH5a	OK	0.484649	2.75163	5.67757	2.50527	2.88317	5e-05	0.00117392	yes
TAAR1	NM_138327	chr6:132966122-132967142	control	6hDH5a	OK	0.343692	1.94993	5.67348	2.50423	1.82174	0.0014	0.0199732	yes
NOS2	NM_000625	chr17:26083791-26127555	control	6hDH5a	OK	0.131867	0.746525	5.6612	2.50111	1.99612	0.00025	0.00484324	yes
KCNN2	NM_021614,NM_170775	chr5:113698015-113832197	control	6hDH5a	OK	0.462725	2.61746	5.65662	2.49994	2.82585	5e-05	0.00117392	yes
IL18R1	NM_003855	chr2:102979096-103015217	control	6hDH5a	OK	0.476848	2.64192	5.54038	2.46999	3.2639	5e-05	0.00117392	yes
PTGS2	NM_000963	chr1:186640943-186649559	control	6hDH5a	OK	2.76081	15.071	5.45891	2.44861	5.02783	5e-05	0.00117392	yes
MMP10	NM_002425	chr11:102641232-102651359	control	6hDH5a	OK	3.23332	17.5779	5.43649	2.44268	4.20346	5e-05	0.00117392	yes
IL17RB	NM_018725	chr3:53880576-53899827	control	6hDH5a	OK	6.12432	33.1324	5.40997	2.43562	5.45275	5e-05	0.00117392	yes
TNFAIP3	NM_001270507,NM_001270508,NM_006290	chr6:138144806-138204451	control	6hDH5a	OK	8.93135	47.4564	5.31346	2.40965	5.84807	5e-05	0.00117392	yes
KYNU	NM_001032998,NM_001199241,NM_003937	chr2:143635194-143799885	control	6hDH5a	OK	1.76324	9.36009	5.30846	2.4083	3.51504	5e-05	0.00117392	yes
RELB	NM_006509	chr19:45504706-45541456	control	6hDH5a	OK	6.4172	34.0523	5.30641	2.40774	5.5354	5e-05	0.00117392	yes
NAMPT	NM_005746	chr7:105888731-105925638	control	6hDH5a	OK	44.3462	234.497	5.28787	2.40269	5.58957	5e-05	0.00117392	yes
KRT6B	NM_005555	chr12:52840434-52845910	control	6hDH5a	OK	2.83947	14.9674	5.27119	2.39813	4.5737	5e-05	0.00117392	yes
PTAFR	NM_000952,NM_001164721,NM_001164722,NM_001164723	chr1:28473676-28520447	control	6hDH5a	OK	2.99321	15.7743	5.27003	2.39781	4.89266	5e-05	0.00117392	yes
MCOLN2	NM_153259	chr1:85391265-85462796	control	6hDH5a	OK	0.127634	0.669838	5.24812	2.3918	2.04437	0.0002	0.00396117	yes
SERPINB4	NM_002974	chr18:61304492-61311502	control	6hDH5a	OK	0.959028	4.98773	5.20082	2.37874	2.61745	5e-05	0.00117392	yes
PI3	NM_002638	chr20:43803539-43805185	control	6hDH5a	OK	20.199	104.323	5.16476	2.3687	3.93878	5e-05	0.00117392	yes
STX11	NM_003764	chr6:144471653-144513076	control	6hDH5a	OK	0.387114	1.99456	5.15238	2.36524	3.21824	5e-05	0.00117392	yes
FFAR2	NM_005306	chr19:35940616-35942669	control	6hDH5a	OK	2.42266	12.4665	5.14579	2.36339	4.22254	5e-05	0.00117392	yes
CD48	NM_001256030,NM_001778	chr1:160648535-160681641	control	6hDH5a	OK	0.443564	2.23664	5.04243	2.33412	2.09612	5e-05	0.00117392	yes
ZC3H12A	NM_025079	chr1:37940118-37949978	control	6hDH5a	OK	7.24867	36.2044	4.99463	2.32038	5.50399	5e-05	0.00117392	yes
SNPH	NM_014723	chr20:1246959-1289971	control	6hDH5a	OK	7.2712	35.8494	4.93033	2.30169	5.98031	5e-05	0.00117392	yes
BCL2A1	NM_001114735,NM_004049	chr15:80253231-80263643	control	6hDH5a	OK	1.55935	7.54443	4.83819	2.27447	2.70223	5e-05	0.00117392	yes
BIRC3	NM_001165,NM_182962	chr11:102188180-102210135	control	6hDH5a	OK	13.4604	64.6719	4.8046	2.26442	5.35497	5e-05	0.00117392	yes
TNFAIP2	NM_006291	chr14:103592663-103603776	control	6hDH5a	OK	26.4251	120.171	4.54761	2.18511	5.03086	5e-05	0.00117392	yes
CD83	NM_001040280,NM_001251901,NM_004233	chr6:14117486-14137148	control	6hDH5a	OK	2.83798	12.7995	4.51007	2.17315	3.97431	5e-05	0.00117392	yes
S100A3	NM_002960	chr1:153519808-153521734	control	6hDH5a	OK	0.509099	2.27597	4.47058	2.16046	1.67019	0.00085	0.0135437	yes
KCNA2	NM_001204269,NM_004974	chr1:111136201-111174096	control	6hDH5a	OK	0.30146	1.34538	4.46288	2.15798	2.13354	5e-05	0.00117392	yes
CD274	NM_001267706,NM_014143	chr9:5450502-5470567	control	6hDH5a	OK	1.88383	8.37516	4.44582	2.15245	3.98117	5e-05	0.00117392	yes
CSF1	NM_000757,NM_172210,NM_172211,NM_172212	chr1:110453232-110473616	control	6hDH5a	OK	6.41299	28.372	4.42415	2.1454	5.05733	5e-05	0.00117392	yes
SERPINB7	NM_001040147,NM_001261830,NM_001261831,NM_003784	chr18:61420280-61472610	control	6hDH5a	OK	11.9573	51.8783	4.33863	2.11724	3.72593	5e-05	0.00117392	yes
MFSD2A	NM_001136493,NM_032793	chr1:40420783-40435628	control	6hDH5a	OK	1.16088	5.00792	4.3139	2.10899	2.92126	5e-05	0.00117392	yes
ETV7	NM_001207035,NM_001207036,NM_001207037,NM_001207038,NM_001207039,NM_001207040,NM_001207041,NM_016135	chr6:36321997-36355577	control	6hDH5a	OK	2.62305	11.1084	4.23492	2.08234	3.37251	5e-05	0.00117392	yes
FGA	NM_000508,NM_021871	chr4:155504279-155511897	control	6hDH5a	OK	6.19854	26.1715	4.2222	2.078	3.73803	5e-05	0.00117392	yes
CYP2C9	NM_000771	chr10:96698414-96749148	control	6hDH5a	OK	0.318646	1.32148	4.14717	2.05213	1.875	0.00015	0.00304313	yes
NNMT	NM_006169	chr11:114166534-114183238	control	6hDH5a	OK	22.3642	92.1936	4.12237	2.04347	4.98655	5e-05	0.00117392	yes
TRAF1	NM_001190945,NM_001190947,NM_005658	chr9:123664670-123691451	control	6hDH5a	OK	2.22871	9.1719	4.11534	2.04101	4.1946	5e-05	0.00117392	yes
RND1	NM_014470	chr12:49250915-49259653	control	6hDH5a	OK	14.4032	58.2572	4.04474	2.01604	4.84139	5e-05	0.00117392	yes
SERPINB3	NM_006919	chr18:61322430-61329197	control	6hDH5a	OK	0.405492	1.63826	4.04018	2.01442	1.79148	0.0001	0.00215845	yes
CEBPD	NM_005195	chr8:48649475-48650726	control	6hDH5a	OK	14.1303	55.4889	3.92694	1.97341	4.31016	5e-05	0.00117392	yes
GPR37L1	NM_004767	chr1:202092028-202098634	control	6hDH5a	OK	0.218213	0.844445	3.86982	1.95226	1.80272	0.0003	0.0056724	yes
NPPC	NM_024409	chr2:232786804-232791038	control	6hDH5a	OK	1.18721	4.59097	3.86702	1.95122	1.72338	0.00055	0.0094885	yes
LAMP3	NM_014398	chr3:182840002-182880667	control	6hDH5a	OK	1.22419	4.72354	3.8585	1.94804	3.15756	5e-05	0.00117392	yes
IL33	NM_001199640,NM_001199641,NM_033439	chr9:6215785-6257983	control	6hDH5a	OK	0.816939	3.14847	3.85398	1.94635	2.31942	5e-05	0.00117392	yes
SNCAIP	NM_001242935,NM_005460	chr5:121647819-121814782	control	6hDH5a	OK	0.58613	2.17559	3.71179	1.89211	2.48177	5e-05	0.00117392	yes
LBP	NM_004139	chr20:36974813-37005653	control	6hDH5a	OK	0.380102	1.40439	3.69477	1.88549	1.85404	0.0001	0.00215845	yes
SOCS3	NM_003955	chr17:76352858-76356158	control	6hDH5a	OK	8.05477	29.622	3.67757	1.87875	4.4109	5e-05	0.00117392	yes
C2CD4A	NM_207322	chr15:62359175-62363116	control	6hDH5a	OK	45.9853	168.6	3.66639	1.87436	4.42657	5e-05	0.00117392	yes
GBP1	NM_002053	chr1:89517986-89531043	control	6hDH5a	OK	2.60059	9.53358	3.66593	1.87418	3.73222	5e-05	0.00117392	yes
OAS3	NM_006187	chr12:113376248-113411054	control	6hDH5a	OK	3.52114	12.886	3.65961	1.87168	4.61872	5e-05	0.00117392	yes
JAK3	NM_000215	chr19:17935592-17958841	control	6hDH5a	OK	0.38651	1.41207	3.65339	1.86923	2.49077	5e-05	0.00117392	yes
CCL22	NM_002990	chr16:57392694-57400102	control	6hDH5a	OK	0.212985	0.776179	3.64429	1.86564	1.48355	0.0031	0.0375415	yes
TNFSF15	NM_001204344,NM_005118	chr9:117546914-117568408	control	6hDH5a	OK	1.05995	3.85667	3.63854	1.86337	3.41515	5e-05	0.00117392	yes
IRF1	NM_002198	chr5:131817300-131826465	control	6hDH5a	OK	10.6509	38.6338	3.62728	1.85889	4.58399	5e-05	0.00117392	yes
G0S2	NM_015714	chr1:209848669-209849735	control	6hDH5a	OK	8.56273	31.0147	3.62206	1.85681	3.51248	5e-05	0.00117392	yes
ADAMTS9	NM_182920	chr3:64501330-64997143	control	6hDH5a	OK	5.14955	18.5485	3.60197	1.84879	4.34471	5e-05	0.00117392	yes
ICOSLG	NM_015259	chr21:45646721-45660834	control	6hDH5a	OK	1.31601	4.7252	3.59055	1.8442	3.16762	5e-05	0.00117392	yes
IRAK2	NM_001570	chr3:10206562-10285427	control	6hDH5a	OK	4.54547	16.3085	3.58786	1.84313	4.24529	5e-05	0.00117392	yes
PLA2G4C	NM_001159322,NM_001159323,NM_003706	chr19:48551099-48614109	control	6hDH5a	OK	7.12179	25.374	3.56287	1.83304	4.41631	5e-05	0.00117392	yes
CCL2	NM_002982	chr17:32582295-32584220	control	6hDH5a	OK	160.797	570.688	3.54912	1.82746	4.31845	5e-05	0.00117392	yes
LYN	NM_001111097,NM_002350	chr8:56792385-56925006	control	6hDH5a	OK	8.87159	31.2659	3.52427	1.81733	4.5958	5e-05	0.00117392	yes
CX3CL1	NM_002996	chr16:57406413-57418956	control	6hDH5a	OK	10.0969	35.2385	3.49003	1.80323	4.30533	5e-05	0.00117392	yes
APOL6	NM_030641	chr22:36044423-36064456	control	6hDH5a	OK	8.37752	29.1643	3.48126	1.79961	4.65338	5e-05	0.00117392	yes
PAPPA	NM_002581	chr9:118916070-119164600	control	6hDH5a	OK	0.585391	2.01908	3.44911	1.78623	3.28855	5e-05	0.00117392	yes
SLAMF7	NM_021181	chr1:160709076-160724601	control	6hDH5a	OK	1.12559	3.83684	3.40874	1.76924	2.73978	5e-05	0.00117392	yes
IL1RN	NM_000577,NM_173841,NM_173842,NM_173843	chr2:113875469-113891593	control	6hDH5a	OK	2.4794	8.38888	3.38343	1.75849	2.8472	5e-05	0.00117392	yes
CYP1A1	NM_000499	chr15:75011882-75017877	control	6hDH5a	OK	5.02288	16.9752	3.37958	1.75684	3.77882	5e-05	0.00117392	yes
SLC39A14	NM_001128431,NM_001135153,NM_001135154,NM_015359	chr8:22224761-22291640	control	6hDH5a	OK	78.5324	264.943	3.37368	1.75432	3.58601	5e-05	0.00117392	yes
TNFRSF11B	NM_002546	chr8:119935795-119964383	control	6hDH5a	OK	5.42166	18.2548	3.36701	1.75147	3.38809	5e-05	0.00117392	yes
HS3ST1	NM_005114	chr4:11399987-11430537	control	6hDH5a	OK	4.40995	14.836	3.36421	1.75027	3.16793	5e-05	0.00117392	yes
C2CD4B	NM_001007595	chr15:62455736-62457482	control	6hDH5a	OK	27.5331	92.5546	3.36158	1.74914	4.24187	5e-05	0.00117392	yes
INHBA	NM_002192	chr7:41728600-41818976	control	6hDH5a	OK	7.91967	26.3361	3.3254	1.73353	3.80525	5e-05	0.00117392	yes
TIFA	NM_052864	chr4:113196781-113207059	control	6hDH5a	OK	4.43219	14.71	3.3189	1.73071	3.72114	5e-05	0.00117392	yes
SLC30A2	NM_001004434,NM_032513	chr1:26364513-26372604	control	6hDH5a	OK	2.87505	9.49804	3.30361	1.72404	3.13458	5e-05	0.00117392	yes
C1QTNF1	NM_030968,NM_153372,NM_198593,NM_198594	chr17:77015290-77045870	control	6hDH5a	OK	2.44968	8.07224	3.29522	1.72038	3.12324	5e-05	0.00117392	yes
CD40	NM_001250,NM_152854	chr20:44746905-44758384	control	6hDH5a	OK	8.94384	29.3315	3.27952	1.71348	3.86261	5e-05	0.00117392	yes
APOL2	NM_030882,NM_145637	chr22:36622254-36636000	control	6hDH5a	OK	16.1335	52.8174	3.27377	1.71095	4.25407	5e-05	0.00117392	yes
MAP3K8	NM_001244134,NM_005204	chr10:30722949-30750762	control	6hDH5a	OK	2.40026	7.79268	3.2466	1.69893	3.17212	5e-05	0.00117392	yes
PSTPIP2	NM_024430	chr18:43563501-43652250	control	6hDH5a	OK	1.65138	5.2833	3.19932	1.67776	2.80403	5e-05	0.00117392	yes
POPDC2	NM_022135	chr3:119360907-119379404	control	6hDH5a	OK	1.54082	4.89016	3.17374	1.66619	2.20303	5e-05	0.00117392	yes
BBC3	NM_001127240,NM_001127241,NM_001127242,NM_014417	chr19:47724078-47736023	control	6hDH5a	OK	4.94602	15.6809	3.17041	1.66467	3.06956	5e-05	0.00117392	yes
CYP1B1	NM_000104	chr2:38294745-38303323	control	6hDH5a	OK	7.36141	23.2409	3.15713	1.65861	3.96649	5e-05	0.00117392	yes
DRAM1	NM_018370	chr12:102271104-102317401	control	6hDH5a	OK	6.84263	21.5693	3.15219	1.65636	4.03481	5e-05	0.00117392	yes
SLC2A6	NM_001145099,NM_017585	chr9:136336215-136344276	control	6hDH5a	OK	9.23037	28.9141	3.1325	1.64731	3.99487	5e-05	0.00117392	yes
SP6	NM_001258248,NM_199262	chr17:45922279-45933240	control	6hDH5a	OK	0.209384	0.652768	3.11756	1.64042	1.64872	0.0003	0.0056724	yes
CHAC1	NM_001142776,NM_024111	chr15:41245635-41248717	control	6hDH5a	OK	4.0454	12.5717	3.10765	1.63583	2.81405	5e-05	0.00117392	yes
MYO1G	NM_033054	chr7:45002259-45018704	control	6hDH5a	OK	0.227164	0.705879	3.10735	1.63569	1.51124	0.0013	0.01885	yes
RARRES3	NM_004585	chr11:63014620-63330855	control	6hDH5a	OK	12.0743	37.4683	3.10314	1.63373	3.06143	5e-05	0.00117392	yes
JUNB	NM_002229	chr19:12902309-12904125	control	6hDH5a	OK	74.4163	230.635	3.09925	1.63192	4.06196	5e-05	0.00117392	yes
DCLK3	NM_033403	chr3:36753912-36781352	control	6hDH5a	OK	0.257707	0.793438	3.07884	1.62238	1.87286	0.0001	0.00215845	yes
SLC7A11	NM_014331	chr4:138948576-139163503	control	6hDH5a	OK	3.18889	9.79307	3.071	1.61871	3.90814	5e-05	0.00117392	yes
ST5	NM_005418,NM_139157,NM_213618	chr11:8714898-8932498	control	6hDH5a	OK	22.7805	69.0538	3.03127	1.59992	4.03875	5e-05	0.00117392	yes
NFAM1	NM_145912	chr22:42776413-42828401	control	6hDH5a	OK	1.10126	3.32846	3.02241	1.5957	3.03505	5e-05	0.00117392	yes
MMP1	NM_001145938,NM_002421	chr11:102654406-102714342	control	6hDH5a	OK	14.6238	43.9484	3.00527	1.58749	3.79904	5e-05	0.00117392	yes
FLT3LG	NM_001204502,NM_001204503,NM_001459	chr19:49977465-49989488	control	6hDH5a	OK	1.787	5.36418	3.00178	1.58582	1.97465	5e-05	0.00117392	yes
UNQ6494	NR_024280	chr9:92254697-92334674	control	6hDH5a	OK	0.546896	1.63014	2.98071	1.57566	1.67711	0.0002	0.00396117	yes
GADD45B	NM_015675	chr19:2476122-2478257	control	6hDH5a	OK	11.2577	33.3884	2.96583	1.56843	3.61843	5e-05	0.00117392	yes
MEDAG	NM_032849	chr13:31456971-31506745	control	6hDH5a	OK	1.92362	5.65863	2.94166	1.55663	2.33871	5e-05	0.00117392	yes
A4GALT	NM_017436	chr22:43088126-43116876	control	6hDH5a	OK	3.24239	9.53386	2.94038	1.556	2.79048	5e-05	0.00117392	yes
GCNT3	NM_004751	chr15:59903981-59912210	control	6hDH5a	OK	14.1826	41.5989	2.93309	1.55243	3.71297	5e-05	0.00117392	yes
STAT5A	NM_003152	chr17:40439564-40463960	control	6hDH5a	OK	3.77479	11.0593	2.92978	1.5508	3.53853	5e-05	0.00117392	yes
PI15	NM_015886	chr8:75736771-75767264	control	6hDH5a	OK	2.64271	7.70996	2.91744	1.54471	3.09901	5e-05	0.00117392	yes
RHBDF2	NM_001005498,NM_024599	chr17:74466974-74497509	control	6hDH5a	OK	4.56684	13.1462	2.87862	1.52538	3.5616	5e-05	0.00117392	yes
NCOA7	NM_001122842,NM_001199619,NM_001199620,NM_001199621,NM_001199622,NM_181782	chr6:126102306-126253176	control	6hDH5a	OK	22.8758	65.7348	2.87355	1.52284	3.7876	5e-05	0.00117392	yes
PLAU	NM_001145031,NM_002658	chr10:75669726-75682535	control	6hDH5a	OK	17.4197	49.9682	2.86849	1.52029	3.64205	5e-05	0.00117392	yes
PRODH	NM_001195226,NM_016335	chr22:18900286-18924066	control	6hDH5a	OK	0.496571	1.41973	2.85907	1.51554	1.58784	0.0004	0.00720762	yes
IL15	NM_000585,NM_172175	chr4:142557748-142655140	control	6hDH5a	OK	1.24394	3.55384	2.85692	1.51446	2.01374	5e-05	0.00117392	yes
FEZ1	NM_005103,NM_022549	chr11:125315640-125366206	control	6hDH5a	OK	3.136	8.85517	2.82371	1.49759	2.67471	5e-05	0.00117392	yes
PTGES	NM_004878	chr9:132500614-132515344	control	6hDH5a	OK	2.00689	5.66681	2.82368	1.49758	2.14585	5e-05	0.00117392	yes
EHD1	NM_006795	chr11:64620207-64646191	control	6hDH5a	OK	10.3855	29.2798	2.8193	1.49533	3.82377	5e-05	0.00117392	yes
GRASP	NM_001271856,NM_181711	chr12:52400728-52409673	control	6hDH5a	OK	11.2256	31.4996	2.80605	1.48854	3.54517	5e-05	0.00117392	yes
ANO9	NM_001012302	chr11:417929-442011	control	6hDH5a	OK	2.84689	7.94193	2.78969	1.4801	2.74535	5e-05	0.00117392	yes
SLC19A3	NM_025243	chr2:228549925-228582745	control	6hDH5a	OK	0.289656	0.808013	2.78956	1.48004	1.56781	0.001	0.0154309	yes
KCNN3	NM_001204087,NM_002249,NM_170782	chr1:154669941-154842754	control	6hDH5a	OK	0.596129	1.65694	2.7795	1.47482	2.74063	5e-05	0.00117392	yes
CASP4	NM_001225,NM_033306	chr11:104813593-104839325	control	6hDH5a	OK	16.659	46.2976	2.77913	1.47464	3.55579	5e-05	0.00117392	yes
BATF2	NM_138456	chr11:64755416-64764517	control	6hDH5a	OK	1.77078	4.88837	2.76057	1.46496	2.35306	5e-05	0.00117392	yes
WARS	NM_004184,NM_173701,NM_213645,NM_213646	chr14:100800124-100842680	control	6hDH5a	OK	43.1586	119.006	2.75741	1.46331	3.6154	5e-05	0.00117392	yes
NFKB1	NM_001165412,NM_003998	chr4:103422485-103538459	control	6hDH5a	OK	12.9032	35.506	2.75172	1.46033	3.76091	5e-05	0.00117392	yes
CBLN3	NM_001039771	chr14:24895739-24898731	control	6hDH5a	OK	0.847315	2.3309	2.75092	1.45992	1.92477	5e-05	0.00117392	yes
TNFRSF4	NM_003327	chr1:1146705-1149548	control	6hDH5a	OK	1.77113	4.84865	2.7376	1.45291	1.91914	5e-05	0.00117392	yes
GFPT2	NM_005110	chr5:179727699-179780315	control	6hDH5a	OK	2.29934	6.27421	2.7287	1.44821	2.73965	5e-05	0.00117392	yes
SP110	NM_001185015,NM_004509,NM_004510,NM_080424	chr2:231033644-231090444	control	6hDH5a	OK	2.23069	6.08553	2.72809	1.44789	2.60136	5e-05	0.00117392	yes
MMP9	NM_004994	chr20:44637546-44645200	control	6hDH5a	OK	9.38358	25.595	2.72764	1.44765	3.4617	5e-05	0.00117392	yes
NEURL3	NR_026875	chr2:97163382-97173846	control	6hDH5a	OK	7.10473	19.365	2.72565	1.4466	2.98986	5e-05	0.00117392	yes
FSTL3	NM_005860	chr19:676388-683392	control	6hDH5a	OK	21.7561	59.2134	2.72169	1.4445	3.41122	5e-05	0.00117392	yes
MX1	NM_001144925,NM_001178046,NM_002462	chr21:42792519-42831141	control	6hDH5a	OK	9.19592	24.8278	2.69987	1.43289	3.59197	5e-05	0.00117392	yes
CCBP2	NM_001296	chr3:42850963-42908775	control	6hDH5a	OK	0.757218	2.04387	2.69918	1.43252	1.75985	5e-05	0.00117392	yes
ZFP36	NM_003407	chr19:39897486-39900052	control	6hDH5a	OK	25.5126	68.7145	2.69336	1.42941	3.51941	5e-05	0.00117392	yes
RNF144B	NM_182757	chr6:18387580-18469105	control	6hDH5a	OK	1.42517	3.8338	2.69007	1.42764	2.55164	5e-05	0.00117392	yes
BAALC	NM_001024372,NM_024812	chr8:104145190-104242533	control	6hDH5a	OK	3.78759	10.1222	2.67246	1.41817	2.72247	5e-05	0.00117392	yes
MMP25	NM_022468	chr16:3096681-3110724	control	6hDH5a	OK	0.265157	0.707848	2.66954	1.41659	1.44797	0.00175	0.0240939	yes
CNTNAP1	NM_003632	chr17:40834631-40852011	control	6hDH5a	OK	1.61432	4.30048	2.66396	1.41357	2.78245	5e-05	0.00117392	yes
RIPK2	NM_003821	chr8:90769974-90803292	control	6hDH5a	OK	7.43125	19.7453	2.65706	1.40983	3.16192	5e-05	0.00117392	yes
MAFF	NM_001161572,NM_001161573,NM_001161574,NM_012323	chr22:38597938-38612517	control	6hDH5a	OK	6.60561	17.497	2.64881	1.40535	3.10853	5e-05	0.00117392	yes
CCL5	NM_002985	chr17:34198495-34207377	control	6hDH5a	OK	2.70234	7.07587	2.61842	1.3887	2.03656	5e-05	0.00117392	yes
STEAP1	NM_012449	chr7:89783688-89794141	control	6hDH5a	OK	4.23215	11.062	2.6138	1.38615	2.23135	5e-05	0.00117392	yes
LACC1	NM_001128303,NM_153218	chr13:44410488-44468068	control	6hDH5a	OK	6.2253	16.2471	2.60985	1.38397	3.18212	5e-05	0.00117392	yes
SLC5A8	NM_145913	chr12:101549993-101604016	control	6hDH5a	OK	0.322769	0.842239	2.60942	1.38373	1.43344	0.0001	0.00215845	yes
UBD	NM_006398	chr6_cox_hap2:1042198-1046512	control	6hDH5a	OK	5.47631	14.2739	2.60648	1.3821	1.63145	0.00015	0.00304313	yes
GBP2	NM_004120	chr1:89573309-89591799	control	6hDH5a	OK	6.45717	16.8026	2.60216	1.37971	3.15221	5e-05	0.00117392	yes
TNIP1	NM_001252385,NM_001252386,NM_001252390,NM_001252391,NM_001252392,NM_001252393,NM_001258454,NM_001258455,NM_001258456,NM_006058	chr5:150409503-150467221	control	6hDH5a	OK	40.5175	104.382	2.57622	1.36525	3.39943	5e-05	0.00117392	yes
IFIH1	NM_022168	chr2:163123588-163175218	control	6hDH5a	OK	10.0312	25.7674	2.56873	1.36106	3.5817	5e-05	0.00117392	yes
NFKBIZ	NM_001005474,NM_001134456,NM_031419,NM_145037	chr3:101498028-101579869	control	6hDH5a	OK	14.4606	37.0507	2.56218	1.35737	2.6448	5e-05	0.00117392	yes
HELZ2	NM_001037335,NM_033405	chr20:62189438-62205592	control	6hDH5a	OK	3.11332	7.9374	2.5495	1.35021	3.42848	5e-05	0.00117392	yes
IER5	NM_016545	chr1:181057637-181059979	control	6hDH5a	OK	6.42772	16.3631	2.54571	1.34806	2.90337	5e-05	0.00117392	yes
SAA1	NM_000331,NM_001178006,NM_199161	chr11:18287807-18291523	control	6hDH5a	OK	6.27505	15.9696	2.54494	1.34763	1.64574	0.00025	0.00484324	yes
SERPINB9	NM_004155	chr6:2887499-2903546	control	6hDH5a	OK	3.15595	8.01975	2.54115	1.34548	2.81397	5e-05	0.00117392	yes
SLCO4A1	NM_016354	chr20:61273796-61303647	control	6hDH5a	OK	1.07125	2.72149	2.54048	1.3451	1.84993	5e-05	0.00117392	yes
C5orf56	NR_045116	chr5:131746464-131811736	control	6hDH5a	OK	2.86299	7.25347	2.53353	1.34115	1.72412	5e-05	0.00117392	yes
NKX3-1	NM_001256339,NM_006167	chr8:23536205-23540450	control	6hDH5a	OK	1.0544	2.66833	2.53066	1.33952	1.8533	0.0001	0.00215845	yes
UBE2L6	NM_004223,NM_198183	chr11:57319127-57335803	control	6hDH5a	OK	25.6568	64.8695	2.52836	1.3382	3.417	5e-05	0.00117392	yes
RNF213	NM_001256071,NM_020954	chr17:78234659-78411884	control	6hDH5a	OK	8.67265	21.9023	2.52544	1.33654	2.78038	5e-05	0.00117392	yes
CLIC5	NM_001114086,NM_001256023,NM_016929	chr6:45866189-46048085	control	6hDH5a	OK	0.352274	0.889054	2.52376	1.33557	1.56884	0.0001	0.00215845	yes
TNFAIP6	NM_007115	chr2:152214105-152236562	control	6hDH5a	OK	9.79469	24.7099	2.52279	1.33502	2.6032	5e-05	0.00117392	yes
GJB2	NM_004004	chr13:20761603-20767114	control	6hDH5a	OK	2.01079	5.06315	2.51799	1.33227	2.08578	5e-05	0.00117392	yes
CSF2RB	NM_000395	chr22:37309674-37336479	control	6hDH5a	OK	0.90332	2.26511	2.50754	1.32627	2.17336	5e-05	0.00117392	yes
ZC2HC1C	NM_001042430,NM_024643	chr14:75536298-75544799	control	6hDH5a	OK	3.07377	7.70225	2.5058	1.32527	2.35821	5e-05	0.00117392	yes
CA8	NM_004056	chr8:61101422-61193954	control	6hDH5a	OK	9.23724	23.1115	2.50199	1.32307	3.08933	5e-05	0.00117392	yes
PARP14	NM_017554	chr3:122399671-122449687	control	6hDH5a	OK	7.35106	18.3904	2.50173	1.32293	3.49745	5e-05	0.00117392	yes
PDPN	NM_001006624,NM_001006625,NM_006474,NM_198389	chr1:13910251-13944452	control	6hDH5a	OK	1.61733	4.04303	2.49982	1.32183	1.69465	0.0002	0.00396117	yes
ABTB2	NM_145804	chr11:34172533-34379555	control	6hDH5a	OK	1.57494	3.93184	2.4965	1.31991	2.54907	5e-05	0.00117392	yes
MTHFD2	NM_006636	chr2:74425689-74442424	control	6hDH5a	OK	16.357	40.8179	2.49544	1.31929	3.23942	5e-05	0.00117392	yes
TNFRSF10C	NM_003841	chr8:22941867-22974950	control	6hDH5a	OK	2.31223	5.75706	2.48983	1.31605	1.91476	5e-05	0.00117392	yes
IER3	NM_003897	chr6_qbl_hap6:2003904-2005256	control	6hDH5a	OK	10.941	27.2375	2.48949	1.31586	2.30514	5e-05	0.00117392	yes
GFRA1	NM_001145453,NM_005264,NM_145793	chr10:117816441-118033126	control	6hDH5a	OK	0.576676	1.4287	2.47747	1.30887	2.19049	5e-05	0.00117392	yes
FGF2	NM_002006	chr4:123747862-123844159	control	6hDH5a	OK	1.65097	4.0563	2.45692	1.29685	2.13011	5e-05	0.00117392	yes
GBP4	NM_052941	chr1:89646830-89664633	control	6hDH5a	OK	1.63853	3.99666	2.43917	1.28639	2.54855	5e-05	0.00117392	yes
ARHGEF10L	NM_001011722,NM_018125	chr1:17866329-18024370	control	6hDH5a	OK	20.4311	49.8039	2.43765	1.28549	3.37908	5e-05	0.00117392	yes
MMP12	NM_002426	chr11:102733463-102745764	control	6hDH5a	OK	5.21227	12.6827	2.43324	1.28288	2.28718	5e-05	0.00117392	yes
LOC93432	NR_003715	chr7:141811548-141843783	control	6hDH5a	OK	0.941612	2.28486	2.42654	1.2789	1.44096	0.00055	0.0094885	yes
NEDD4	NM_006154,NM_198400	chr15:56119121-56285835	control	6hDH5a	OK	1.94475	4.71618	2.42508	1.27803	2.66713	5e-05	0.00117392	yes
TNC	NM_002160	chr9:117781853-117880536	control	6hDH5a	OK	2.98673	7.23698	2.42304	1.27682	2.84686	5e-05	0.00117392	yes
PIM2	NM_006875	chrX:48770458-48776413	control	6hDH5a	OK	6.56458	15.9003	2.42214	1.27628	2.76938	5e-05	0.00117392	yes
BSPRY	NM_017688	chr9:116111811-116133513	control	6hDH5a	OK	13.8943	33.6461	2.42158	1.27594	3.23513	5e-05	0.00117392	yes
RDH10	NM_172037	chr8:74206836-74237520	control	6hDH5a	OK	11.1938	27.0143	2.41333	1.27103	3.21531	5e-05	0.00117392	yes
SLC24A2	NM_001193288,NM_020344	chr9:19507449-19787017	control	6hDH5a	OK	0.345264	0.833098	2.41293	1.27078	1.72434	5e-05	0.00117392	yes
SMG7-AS1	NR_040063	chr1:183430010-183441117	control	6hDH5a	OK	0.444197	1.07111	2.41134	1.26984	1.37206	0.00125	0.0183122	yes
C11orf96	NM_001145033	chr11:43964105-43965433	control	6hDH5a	OK	11.8812	28.5868	2.40605	1.26666	2.51828	5e-05	0.00117392	yes
HAS2	NM_005328	chr8:122625270-122657564	control	6hDH5a	OK	1.11965	2.6918	2.40414	1.26553	1.69984	5e-05	0.00117392	yes
PSMB10	NM_002801	chr16:67968406-67970780	control	6hDH5a	OK	36.1442	86.6487	2.39731	1.26141	3.19648	5e-05	0.00117392	yes
SAA2	NM_001127380,NM_001199744,NM_006512,NM_030754	chr11:18252901-18270221	control	6hDH5a	OK	4.68834	11.2256	2.39437	1.25965	1.36159	0.0018	0.0245913	yes
BCL3	NM_005178	chr19:45251977-45263301	control	6hDH5a	OK	19.5301	46.7269	2.39256	1.25856	3.2049	5e-05	0.00117392	yes
STEAP4	NM_001205315,NM_001205316,NM_024636	chr7:87905743-87936228	control	6hDH5a	OK	3.28962	7.86886	2.39203	1.25823	2.60099	5e-05	0.00117392	yes
ISG20	NM_002201	chr15:89182038-89198879	control	6hDH5a	OK	6.12729	14.5727	2.37833	1.24995	2.16589	5e-05	0.00117392	yes
VNN1	NM_004666	chr6:133001996-133035194	control	6hDH5a	OK	5.11234	12.1301	2.37271	1.24654	2.65561	5e-05	0.00117392	yes
DAPP1	NM_014395	chr4:100737980-100791346	control	6hDH5a	OK	0.765891	1.81713	2.37257	1.24645	1.5029	0.0003	0.0056724	yes
PRRG4	NM_024081	chr11:32851480-32879669	control	6hDH5a	OK	3.56869	8.45288	2.36862	1.24405	2.89674	5e-05	0.00117392	yes
ARAP1	NM_001040118,NM_001135190,NM_015242	chr11:72396113-72463434	control	6hDH5a	OK	28.8081	68.1513	2.3657	1.24227	3.17254	5e-05	0.00117392	yes
SDC4	NM_002999	chr20:43953928-43977064	control	6hDH5a	OK	108.61	256.663	2.36316	1.24072	2.84667	5e-05	0.00117392	yes
GADD45G	NM_006705	chr9:92219926-92221469	control	6hDH5a	OK	26.5258	62.6801	2.36299	1.24061	2.783	5e-05	0.00117392	yes
MAPK4	NM_002747	chr18:48086483-48258196	control	6hDH5a	OK	4.21371	9.94021	2.35902	1.23818	2.64134	5e-05	0.00117392	yes
CYP27B1	NM_000785	chr12:58156116-58160976	control	6hDH5a	OK	0.656479	1.54243	2.34955	1.23239	1.35736	0.00105	0.0160974	yes
PLAUR	NM_001005376,NM_001005377,NM_002659	chr19:44150246-44174498	control	6hDH5a	OK	15.9679	37.3607	2.33974	1.22635	2.96734	5e-05	0.00117392	yes
SRGN	NM_002727	chr10:70847827-70864567	control	6hDH5a	OK	8.75299	20.4672	2.33831	1.22547	2.39098	5e-05	0.00117392	yes
SLC7A5	NM_003486	chr16:87863628-87903100	control	6hDH5a	OK	30.658	71.2034	2.32251	1.21568	3.0808	5e-05	0.00117392	yes
CFLAR	NM_001127183,NM_001127184,NM_001202515,NM_001202516,NM_001202517,NM_001202518,NM_001202519,NM_003879	chr2:201980876-202037411	control	6hDH5a	OK	14.2888	33.0891	2.31574	1.21147	1.87181	5e-05	0.00117392	yes
SFR1	NM_001002759,NM_145247	chr10:105881815-105886143	control	6hDH5a	OK	3.0321	7.01642	2.31405	1.21042	1.89032	5e-05	0.00117392	yes
S100A9	NM_002965	chr1:153330329-153333503	control	6hDH5a	OK	8.08518	18.7019	2.31311	1.20983	1.74756	5e-05	0.00117392	yes
CA13	NM_198584	chr8:86157715-86196302	control	6hDH5a	OK	1.61035	3.72161	2.31106	1.20855	2.02636	5e-05	0.00117392	yes
TRIM36	NM_001017397,NM_001017398,NM_018700	chr5:114460458-114516243	control	6hDH5a	OK	0.40209	0.929076	2.31062	1.20828	1.23242	0.0013	0.01885	yes
DNAJC12	NM_021800,NM_201262	chr10:69556426-69597937	control	6hDH5a	OK	78.307	180.416	2.30396	1.20411	3.06924	5e-05	0.00117392	yes
EPS8L3	NM_024526,NM_133181,NM_139053	chr1:110292701-110306644	control	6hDH5a	OK	1.08404	2.49479	2.30138	1.20251	1.63239	0.00015	0.00304313	yes
HILPDA	NM_001098786,NM_013332	chr7:128095883-128098472	control	6hDH5a	OK	6.35623	14.6231	2.30059	1.20201	2.18036	5e-05	0.00117392	yes
GK	NM_000167,NM_001128127,NM_001205019,NM_203391	chrX:30671475-30749577	control	6hDH5a	OK	5.73854	13.1912	2.2987	1.20082	2.85141	5e-05	0.00117392	yes
LOC100506810	NR_038856	chr1:234859788-234867390	control	6hDH5a	OK	0.336119	0.772538	2.29841	1.20063	1.34424	0.0013	0.01885	yes
IFIT3	NM_001031683,NM_001549	chr10:91087601-91100725	control	6hDH5a	OK	6.40398	14.6971	2.29499	1.19849	2.72843	5e-05	0.00117392	yes
TGM2	NM_004613,NM_198951	chr20:36756863-36793700	control	6hDH5a	OK	44.0127	100.971	2.29413	1.19795	2.44011	5e-05	0.00117392	yes
VCAM1	NM_001078,NM_001199834,NM_080682	chr1:101185195-101204601	control	6hDH5a	OK	21.5576	49.3177	2.28772	1.19391	2.73309	5e-05	0.00117392	yes
DMBT1	NM_004406,NM_007329,NM_017579	chr10:124320180-124403252	control	6hDH5a	OK	3.2539	7.41878	2.27997	1.18901	2.52812	5e-05	0.00117392	yes
SLC43A3	NM_014096,NM_017611,NM_199329	chr11:57174426-57195053	control	6hDH5a	OK	7.68771	17.5062	2.27717	1.18724	2.7635	5e-05	0.00117392	yes
CLDN18	NM_001002026,NM_016369	chr3:137717657-137752494	control	6hDH5a	OK	0.399098	0.900992	2.25757	1.17477	1.29159	0.0032	0.038555	yes
GRAP2	NM_004810	chr22:40297085-40367384	control	6hDH5a	OK	0.863104	1.94704	2.25586	1.17367	1.32938	0.00195	0.0262113	yes
TMEM154	NM_152680	chr4:153547265-153601317	control	6hDH5a	OK	0.606944	1.36811	2.2541	1.17255	1.32421	0.00185	0.0251051	yes
SBNO2	NM_001100122,NM_014963	chr19:1107632-1174282	control	6hDH5a	OK	13.4306	30.2318	2.25096	1.17055	3.1029	5e-05	0.00117392	yes
CDC42SE2	NM_001038702,NM_020240	chr5:130599701-130730382	control	6hDH5a	OK	38.0725	85.2918	2.24025	1.16366	3.15116	5e-05	0.00117392	yes
TREM1	NM_001242589,NM_001242590,NM_018643	chr6:41242998-41254457	control	6hDH5a	OK	0.848619	1.8878	2.22456	1.15352	1.20498	0.0041	0.0463284	yes
ALPK1	NM_001102406,NM_001253884,NM_025144	chr4:113218498-113363764	control	6hDH5a	OK	0.797785	1.77332	2.2228	1.15238	1.81067	5e-05	0.00117392	yes
TMEM163	NM_030923	chr2:135213329-135476571	control	6hDH5a	OK	21.0665	46.65	2.21442	1.14693	2.9331	5e-05	0.00117392	yes
FAM150B	NM_001002919	chr2:279560-288308	control	6hDH5a	OK	1.78593	3.94654	2.2098	1.14391	1.31934	0.00265	0.0332563	yes
STAT1	NM_007315,NM_139266	chr2:191833761-191878976	control	6hDH5a	OK	39.322	86.7982	2.20737	1.14233	2.93496	5e-05	0.00117392	yes
WNT7B	NM_058238	chr22:46316247-46373008	control	6hDH5a	OK	0.603043	1.33109	2.20729	1.14227	1.49058	0.00075	0.0122673	yes
AMPD3	NM_000480,NM_001025389,NM_001025390,NM_001172430,NM_001172431	chr11:10471867-10529126	control	6hDH5a	OK	7.65751	16.8403	2.19919	1.13697	2.83678	5e-05	0.00117392	yes
IKBKE	NM_001193321,NM_001193322,NM_014002	chr1:206643585-206670223	control	6hDH5a	OK	2.8454	6.25212	2.19727	1.13571	2.36309	5e-05	0.00117392	yes
JAK1	NM_002227	chr1:65210777-65432187	control	6hDH5a	OK	46.9667	103.054	2.19419	1.1337	2.55941	5e-05	0.00117392	yes
OPTN	NM_001008211,NM_001008212,NM_001008213,NM_021980	chr10:13142081-13180276	control	6hDH5a	OK	29.7985	65.3136	2.19184	1.13214	2.98578	5e-05	0.00117392	yes
TYMP	NM_001113755,NM_001113756,NM_001169109,NM_001169110,NM_001169111,NM_001257988,NM_001257989,NM_001953,NM_005138	chr22:50946644-50968514	control	6hDH5a	OK	16.5267	36.2223	2.19174	1.13208	1.49997	0.0017	0.0235657	yes
TAT	NM_000353	chr16:71600753-71610998	control	6hDH5a	OK	0.527264	1.15422	2.18907	1.13032	1.25813	0.00325	0.038893	yes
RBBP8	NM_002894,NM_203291,NM_203292	chr18:20513294-20606449	control	6hDH5a	OK	13.3366	29.0879	2.18106	1.12503	2.8629	5e-05	0.00117392	yes
CDKN1A	NM_000389,NM_001220777,NM_001220778,NM_078467	chr6:36644236-36655116	control	6hDH5a	OK	128.654	279.435	2.17199	1.11902	2.62962	5e-05	0.00117392	yes
SLCO5A1	NM_001146008,NM_001146009,NM_030958	chr8:70584567-70747299	control	6hDH5a	OK	3.7796	8.19211	2.16745	1.116	2.37159	5e-05	0.00117392	yes
PIM3	NM_001001852	chr22:50354142-50357720	control	6hDH5a	OK	30.2713	65.5635	2.16586	1.11494	2.98422	5e-05	0.00117392	yes
FRK	NM_002031	chr6:116262692-116381921	control	6hDH5a	OK	7.19535	15.5736	2.1644	1.11396	2.62526	5e-05	0.00117392	yes
IFNGR2	NM_005534	chr21:34775201-34852316	control	6hDH5a	OK	32.6583	70.5953	2.16163	1.11212	2.41942	5e-05	0.00117392	yes
ADM	NM_001124	chr11:10326641-10328923	control	6hDH5a	OK	11.0552	23.8736	2.15949	1.1107	2.35945	5e-05	0.00117392	yes
NFKBIE	NM_004556	chr6:44225902-44233525	control	6hDH5a	OK	4.89708	10.5723	2.1589	1.1103	2.39276	5e-05	0.00117392	yes
CDC42EP5	NM_145057	chr19:54976209-54984422	control	6hDH5a	OK	7.30042	15.7543	2.158	1.1097	1.6653	5e-05	0.00117392	yes
LAMB3	NM_000228,NM_001017402,NM_001127641	chr1:209788217-209825820	control	6hDH5a	OK	20.9385	45.0432	2.15121	1.10515	2.76177	5e-05	0.00117392	yes
NINJ1	NM_004148	chr9:95883770-95896570	control	6hDH5a	OK	16.5382	35.5378	2.14883	1.10355	2.6539	5e-05	0.00117392	yes
OAS1	NM_001032409,NM_002534,NM_016816	chr12:113344738-113357712	control	6hDH5a	OK	8.37175	17.9727	2.14683	1.10221	2.31178	5e-05	0.00117392	yes
HPX	NM_000613	chr11:6452267-6462254	control	6hDH5a	OK	0.881002	1.88244	2.1367	1.09539	1.19502	0.00295	0.0360017	yes
PTBP3	NM_001163788,NM_001163790,NM_001244896,NM_001244897,NM_001244898,NM_005156	chr9:114758831-115112545	control	6hDH5a	OK	32.9111	70.2972	2.13597	1.09489	2.44122	5e-05	0.00117392	yes
SAMD9L	NM_152703	chr7:92759367-92777680	control	6hDH5a	OK	0.928767	1.97946	2.13128	1.09172	2.00848	5e-05	0.00117392	yes
TNFRSF10B	NM_003842,NM_147187	chr8:22844929-22941132	control	6hDH5a	OK	9.61856	20.456	2.12672	1.08863	1.97184	5e-05	0.00117392	yes
LOC154761	NR_015421	chr7:143509060-143533810	control	6hDH5a	OK	11.0035	23.3919	2.12586	1.08805	2.60999	5e-05	0.00117392	yes
APOL1	NM_001136540,NM_001136541,NM_003661,NM_145343	chr22:36649116-36663577	control	6hDH5a	OK	8.95704	19.0114	2.12251	1.08577	2.61333	5e-05	0.00117392	yes
PGM2L1	NM_173582	chr11:74041360-74109502	control	6hDH5a	OK	4.04965	8.58661	2.12033	1.08429	2.61595	5e-05	0.00117392	yes
FAM115C	NM_001130025,NM_001130026,NM_173678	chr7:143318044-143427173	control	6hDH5a	OK	6.73779	14.2835	2.11991	1.084	2.66121	5e-05	0.00117392	yes
ELMSAN1	NM_001043318,NM_194278	chr14:74181824-74253896	control	6hDH5a	OK	5.69577	12.0388	2.11364	1.07973	2.79415	5e-05	0.00117392	yes
BARX2	NM_003658	chr11:129245880-129322174	control	6hDH5a	OK	3.00315	6.34056	2.1113	1.07813	1.78215	5e-05	0.00117392	yes
CHDH	NM_018397	chr3:53850323-53880420	control	6hDH5a	OK	6.13283	12.9454	2.11084	1.07782	2.59216	5e-05	0.00117392	yes
APOL3	NM_145640,NM_145641,NM_145642	chr22:36536370-36562225	control	6hDH5a	OK	1.55645	3.28541	2.11084	1.07781	1.6119	5e-05	0.00117392	yes
CARS	NM_001014437,NM_001194997,NM_001751,NM_139273	chr11:3022151-3078681	control	6hDH5a	OK	14.275	30.1313	2.11077	1.07777	2.77035	5e-05	0.00117392	yes
ASNS	NM_001178075,NM_001178076,NM_001178077,NM_001673,NM_133436,NM_183356	chr7:97481428-97501854	control	6hDH5a	OK	28.79	60.752	2.11018	1.07736	2.85113	5e-05	0.00117392	yes
NEAT1	NR_028272	chr11:65190268-65194003	control	6hDH5a	OK	61.211	128.851	2.10503	1.07384	2.12492	5e-05	0.00117392	yes
SMOX	NM_001270691,NM_175839,NM_175840,NM_175841,NM_175842	chr20:4129425-4168394	control	6hDH5a	OK	6.21259	13.0725	2.10419	1.07327	2.31673	5e-05	0.00117392	yes
SP140L	NM_138402	chr2:231191893-231268445	control	6hDH5a	OK	2.05025	4.31044	2.1024	1.07203	1.91858	5e-05	0.00117392	yes
NIM1	NM_153361	chr5:43192169-43280952	control	6hDH5a	OK	1.68433	3.5319	2.09692	1.06827	1.701	5e-05	0.00117392	yes
GBP3	NM_018284	chr1:89472359-89488549	control	6hDH5a	OK	7.33193	15.3615	2.09515	1.06705	2.39076	5e-05	0.00117392	yes
FRMD4A	NM_018027	chr10:13685705-14372866	control	6hDH5a	OK	1.27629	2.67201	2.09358	1.06596	2.0535	5e-05	0.00117392	yes
CPXM1	NM_001184699,NM_019609	chr20:2774714-2781292	control	6hDH5a	OK	3.20498	6.7004	2.09062	1.06393	1.80818	0.0002	0.00396117	yes
PLEK	NM_002664	chr2:68592321-68624585	control	6hDH5a	OK	0.685308	1.42867	2.08471	1.05985	1.32425	0.0021	0.0277541	yes
ACSL5	NM_016234,NM_203379,NM_203380	chr10:114133915-114188138	control	6hDH5a	OK	1.78846	3.72588	2.08329	1.05887	1.82468	5e-05	0.00117392	yes
PLEKHG3	NM_015549	chr14:65171192-65211060	control	6hDH5a	OK	14.3566	29.7623	2.07307	1.05177	2.8092	5e-05	0.00117392	yes
ERAP2	NM_001130140,NM_022350	chr5:96211643-96255406	control	6hDH5a	OK	5.81331	12.049	2.07266	1.05148	2.63354	5e-05	0.00117392	yes
APOBEC3G	NM_021822	chr22:39473009-39483748	control	6hDH5a	OK	1.71636	3.5557	2.07165	1.05078	1.5145	0.0004	0.00720762	yes
LAMC2	NM_005562,NM_018891	chr1:183155173-183214262	control	6hDH5a	OK	30.066	61.9735	2.06125	1.04352	2.4033	5e-05	0.00117392	yes
DTX3L	NM_138287	chr3:122246759-122294049	control	6hDH5a	OK	14.602	29.991	2.0539	1.03836	1.92702	5e-05	0.00117392	yes
HBEGF	NM_001945	chr5:139712427-139726188	control	6hDH5a	OK	3.66529	7.52032	2.05177	1.03687	1.93195	5e-05	0.00117392	yes
DDIT4	NM_019058	chr10:74033676-74035797	control	6hDH5a	OK	46.6676	95.6271	2.04911	1.035	2.59761	5e-05	0.00117392	yes
PTCH1	NM_000264,NM_001083602,NM_001083603,NM_001083604,NM_001083605,NM_001083606,NM_001083607	chr9:98205263-98279247	control	6hDH5a	OK	5.81799	11.9128	2.04758	1.03392	2.58956	5e-05	0.00117392	yes
CDH10	NM_006727	chr5:24487208-24645085	control	6hDH5a	OK	7.18428	14.6991	2.04601	1.03281	2.5358	5e-05	0.00117392	yes
SQSTM1	NM_001142298,NM_001142299,NM_003900	chr5:179224597-179285840	control	6hDH5a	OK	255.414	522.528	2.04581	1.03267	1.85031	5e-05	0.00117392	yes
TRAF3IP2	NM_001164281,NM_001164283,NM_147686	chr6:111804674-111927477	control	6hDH5a	OK	6.48623	13.2464	2.04223	1.03015	2.52696	5e-05	0.00117392	yes
ERN1	NM_001433	chr17:62120389-62207502	control	6hDH5a	OK	3.62107	7.38568	2.03964	1.02832	2.35337	5e-05	0.00117392	yes
ELF3	NM_001114309,NM_004433	chr1:201979689-201986315	control	6hDH5a	OK	52.4692	106.668	2.03296	1.02359	2.56002	5e-05	0.00117392	yes
BCL6	NM_001130845,NM_001134738,NM_001706	chr3:187416046-187463513	control	6hDH5a	OK	10.9917	22.3309	2.03161	1.02262	2.56099	5e-05	0.00117392	yes
PMAIP1	NM_021127	chr18:57567191-57571538	control	6hDH5a	OK	5.74982	11.6726	2.03008	1.02154	1.88974	5e-05	0.00117392	yes
ARRDC3	NM_020801	chr5:90664540-90716532	control	6hDH5a	OK	22.2136	44.9609	2.02403	1.01723	2.64552	5e-05	0.00117392	yes
KCNQ3	NM_001204824,NM_004519	chr8:133133104-133493004	control	6hDH5a	OK	0.480761	0.97021	2.01807	1.01298	1.58444	0.00035	0.00650505	yes
STAP2	NM_001013841,NM_017720	chr19:4324039-4338847	control	6hDH5a	OK	18.602	37.5178	2.01687	1.01211	2.50578	5e-05	0.00117392	yes
PLSCR1	NM_021105	chr3:146232966-146262628	control	6hDH5a	OK	34.8851	70.342	2.01639	1.01177	2.6614	5e-05	0.00117392	yes
HSD11B1	NM_001206741,NM_005525,NM_181755	chr1:209859524-209908295	control	6hDH5a	OK	4.76042	9.59579	2.01574	1.01131	1.7344	5e-05	0.00117392	yes
SAMSN1	NM_001256370,NM_022136	chr21:15857548-16015428	control	6hDH5a	OK	1.63198	3.2896	2.01571	1.01129	1.41621	0.0011	0.0165948	yes
SERPINB8	NM_001031848,NM_001276490,NM_002640,NM_198833	chr18:61637262-61656608	control	6hDH5a	OK	5.28111	10.6381	2.01437	1.01033	2.19971	5e-05	0.00117392	yes
SLC12A7	NM_006598	chr5:1050488-1112172	control	6hDH5a	OK	16.1037	32.2538	2.00288	1.00208	2.6403	5e-05	0.00117392	yes
B4GALT1	NM_001497	chr9:33110638-33167356	control	6hDH5a	OK	28.3529	56.7092	2.00012	1.00009	2.58922	5e-05	0.00117392	yes
SYT16	NM_031914	chr14:62462540-62568427	control	6hDH5a	OK	8.0319	4.01228	-2.00183	-1.00132	-2.1448	5e-05	0.00117392	yes
LDB2	NM_001130834,NM_001290	chr4:16503164-16900424	control	6hDH5a	OK	5.55907	2.77154	-2.00577	-1.00416	-1.7828	0.00015	0.00304313	yes
CFC1B	NM_001079530,NM_001270420,NM_001270421,NM_032545	chr2:131349737-131357251	control	6hDH5a	OK	68.6723	34.1709	-2.00967	-1.00696	-2.45139	5e-05	0.00117392	yes
LPPR1	NM_017753,NM_207299	chr9:103791030-104087417	control	6hDH5a	OK	5.96008	2.961	-2.01286	-1.00925	-1.73917	0.00015	0.00304313	yes
CTGF	NM_001901	chr6:132269316-132272518	control	6hDH5a	OK	16.8397	8.36021	-2.01427	-1.01026	-2.22871	5e-05	0.00117392	yes
LBH	NM_030915	chr2:30454396-30482899	control	6hDH5a	OK	26.0179	12.8549	-2.02397	-1.01718	-2.60079	5e-05	0.00117392	yes
LRRC20	NM_018205,NM_018239,NM_207119	chr10:72058728-72142382	control	6hDH5a	OK	6.57777	3.24557	-2.02669	-1.01913	-2.06648	5e-05	0.00117392	yes
OLFML2A	NM_182487	chr9:127539436-127577159	control	6hDH5a	OK	5.02359	2.46847	-2.0351	-1.0251	-2.28139	5e-05	0.00117392	yes
ANPEP	NM_001150	chr15:90328125-90358072	control	6hDH5a	OK	47.938	23.4743	-2.04215	-1.03009	-2.61604	5e-05	0.00117392	yes
DOK6	NM_152721	chr18:67068283-67516322	control	6hDH5a	OK	0.833876	0.407986	-2.04388	-1.03131	-1.48653	0.0008	0.0129359	yes
SLC14A1	NM_001128588,NM_001146036,NM_001146037,NM_015865	chr18:43304091-43332485	control	6hDH5a	OK	2.34729	1.14521	-2.04966	-1.03538	-1.44966	0.0011	0.0165948	yes
BDH1	NM_004051,NM_203314,NM_203315	chr3:197236653-197300194	control	6hDH5a	OK	4.35351	2.11879	-2.05472	-1.03894	-1.87054	5e-05	0.00117392	yes
GPR119	NM_178471	chrX:129518318-129519511	control	6hDH5a	OK	36.5903	17.7771	-2.05828	-1.04144	-2.29728	5e-05	0.00117392	yes
TEK	NM_000459	chr9:27109146-27230172	control	6hDH5a	OK	0.740532	0.358725	-2.06434	-1.04568	-1.27171	0.0023	0.0298958	yes
TMEM130	NM_001134450,NM_001134451,NM_152913	chr7:98444110-98467673	control	6hDH5a	OK	7.59263	3.66423	-2.07209	-1.05109	-2.11095	5e-05	0.00117392	yes
RAB3A	NM_002866	chr19:18307610-18314874	control	6hDH5a	OK	9.77634	4.69749	-2.08118	-1.05741	-1.8879	5e-05	0.00117392	yes
PRR15L	NM_024320	chr17:46029333-46035243	control	6hDH5a	OK	10.4202	5.00545	-2.08177	-1.05781	-2.01488	5e-05	0.00117392	yes
SLC6A4	NM_001045	chr17:28521336-28562986	control	6hDH5a	OK	7.28238	3.48977	-2.08678	-1.06128	-2.49003	5e-05	0.00117392	yes
LOXL4	NM_032211	chr10:100007442-100028007	control	6hDH5a	OK	108.07	51.7473	-2.08842	-1.0624	-2.58142	5e-05	0.00117392	yes
LOC100422737	NR_033557	chr6:107165326-107235300	control	6hDH5a	OK	2.52528	1.20836	-2.08984	-1.06339	-1.20462	0.0037	0.0428324	yes
F13A1	NM_000129	chr6:6144310-6320924	control	6hDH5a	OK	1.73359	0.827791	-2.09424	-1.06642	-1.56785	0.0004	0.00720762	yes
STK32A	NM_001112724,NM_145001	chr5:146614578-146763768	control	6hDH5a	OK	2.32506	1.10858	-2.09733	-1.06856	-1.27626	0.0035	0.0411555	yes
FLT1	NM_001159920,NM_001160030,NM_001160031,NM_002019	chr13:28874482-29069265	control	6hDH5a	OK	9.48231	4.51395	-2.10067	-1.07085	-2.5632	5e-05	0.00117392	yes
GJA3	NM_021954	chr13:20712394-20735183	control	6hDH5a	OK	2.21843	1.05443	-2.10391	-1.07307	-1.6639	5e-05	0.00117392	yes
POU6F2	NM_001166018,NM_007252	chr7:39017608-39504390	control	6hDH5a	OK	1.48597	0.706084	-2.10452	-1.0735	-1.20746	0.00425	0.047606	yes
MERTK	NM_006343	chr2:112656190-112786945	control	6hDH5a	OK	1.70736	0.81096	-2.10536	-1.07406	-1.46934	0.00055	0.0094885	yes
EPHB6	NM_004445	chr7:142552791-142568847	control	6hDH5a	OK	1.60875	0.762122	-2.11088	-1.07785	-1.58607	0.0003	0.0056724	yes
PYROXD2	NM_032709	chr10:100143321-100174978	control	6hDH5a	OK	5.25401	2.48796	-2.11177	-1.07845	-1.45259	5e-05	0.00117392	yes
MEF2C	NM_001131005,NM_001193347,NM_001193348,NM_001193349,NM_001193350,NM_002397	chr5:88014057-88199922	control	6hDH5a	OK	2.34595	1.10671	-2.11975	-1.08389	-1.8612	0.0001	0.00215845	yes
FUT6	NM_000150,NM_001040701	chr19:5830636-5839742	control	6hDH5a	OK	1.25178	0.589869	-2.12213	-1.08551	-1.30916	0.00215	0.0283356	yes
EPHA3	NM_005233,NM_182644	chr3:89156673-89531284	control	6hDH5a	OK	1.23532	0.580461	-2.12817	-1.08961	-1.52424	0.00085	0.0135437	yes
REEP6	NM_138393	chr19:1491164-1497924	control	6hDH5a	OK	6.20501	2.91428	-2.12917	-1.0903	-1.67159	0.0003	0.0056724	yes
CSF1R	NM_005211	chr5:149432853-149492935	control	6hDH5a	OK	1.67403	0.783352	-2.13701	-1.09559	-1.58092	0.00035	0.00650505	yes
C2orf72	NM_001144994	chr2:231902280-231914427	control	6hDH5a	OK	3.86429	1.79962	-2.14728	-1.10251	-1.89272	5e-05	0.00117392	yes
NXPH3	NM_007225	chr17:47653297-47661171	control	6hDH5a	OK	1.01932	0.472068	-2.15927	-1.11054	-1.51774	0.00035	0.00650505	yes
GALM	NM_138801	chr2:38893051-38961909	control	6hDH5a	OK	3.95342	1.82158	-2.17032	-1.11791	-1.84238	5e-05	0.00117392	yes
MMRN2	NM_024756	chr10:88695297-88717425	control	6hDH5a	OK	3.06685	1.40555	-2.18196	-1.12563	-2.00663	5e-05	0.00117392	yes
EXOC3L2	NM_138568	chr19:45715878-45737469	control	6hDH5a	OK	1.98209	0.907053	-2.1852	-1.12776	-1.3396	0.00285	0.0350528	yes
TGFB3	NM_003239	chr14:76424441-76448092	control	6hDH5a	OK	9.63111	4.40189	-2.18795	-1.12958	-2.39894	5e-05	0.00117392	yes
UGT2B15	NM_001076,NM_001077	chr4_ctg9_hap1:224703-249081	control	6hDH5a	OK	1.31855	0.601779	-2.19109	-1.13165	-1.16273	0.00275	0.0342988	yes
ARHGDIB	NM_001175	chr12:15094949-15114562	control	6hDH5a	OK	18.2812	8.3104	-2.1998	-1.13737	-2.26496	5e-05	0.00117392	yes
OLFML2B	NM_015441	chr1:161952981-161993644	control	6hDH5a	OK	3.39683	1.53733	-2.20956	-1.14376	-1.90114	5e-05	0.00117392	yes
SPC25	NM_020675	chr2:169727400-169746944	control	6hDH5a	OK	17.6413	7.95508	-2.21761	-1.14901	-2.23337	5e-05	0.00117392	yes
GIMAP6	NM_001244071,NM_001244072,NM_024711	chr7:150322463-150329736	control	6hDH5a	OK	1.10908	0.498424	-2.22517	-1.15392	-1.42845	0.0009	0.0142602	yes
GPR64	NM_001079858,NM_001079859,NM_001079860,NM_001184833,NM_001184834,NM_001184835,NM_001184836,NM_001184837,NM_005756	chrX:19007424-19140755	control	6hDH5a	OK	9.62502	4.31913	-2.22846	-1.15605	-2.57912	5e-05	0.00117392	yes
VTCN1	NM_001253849,NM_001253850,NM_024626	chr1:117686208-117753582	control	6hDH5a	OK	7.80521	3.4873	-2.23818	-1.16233	-2.19596	5e-05	0.00117392	yes
PPP1R1B	NM_001242464,NM_032192,NM_181505	chr17:37783176-37792878	control	6hDH5a	OK	2.78717	1.2444	-2.23977	-1.16335	-1.41002	0.00095	0.0148533	yes
UPB1	NM_016327	chr22:24891250-24922553	control	6hDH5a	OK	1.84573	0.823629	-2.24097	-1.16412	-1.34733	0.0023	0.0298958	yes
ACP5	NM_001111034,NM_001111035,NM_001111036,NM_001611	chr19:11685474-11689801	control	6hDH5a	OK	19.4696	8.68681	-2.24128	-1.16432	-2.38648	5e-05	0.00117392	yes
ADRA2A	NM_000681	chr10:112836789-112840662	control	6hDH5a	OK	10.324	4.58853	-2.24996	-1.16989	-2.57059	5e-05	0.00117392	yes
PTGDR2	NM_004778	chr11:60609428-60623444	control	6hDH5a	OK	12.4003	5.50691	-2.25177	-1.17106	-1.42876	0.00285	0.0350528	yes
CCDC3	NM_031455	chr10:12938624-13043704	control	6hDH5a	OK	2.4524	1.08881	-2.25237	-1.17144	-1.60886	0.00015	0.00304313	yes
BRS3	NM_001727	chrX:135570124-135574598	control	6hDH5a	OK	3.04723	1.33458	-2.28329	-1.19112	-1.37983	0.0022	0.028914	yes
GATM	NM_001482	chr15:45653321-45672321	control	6hDH5a	OK	51.6325	22.5216	-2.29258	-1.19697	-2.99586	5e-05	0.00117392	yes
HMGCS2	NM_001166107,NM_005518	chr1:120290618-120311555	control	6hDH5a	OK	1.3935	0.600712	-2.31975	-1.21397	-1.366	0.0008	0.0129359	yes
KY	NM_178554	chr3:134318764-134369864	control	6hDH5a	OK	0.767947	0.330941	-2.3205	-1.21443	-1.56388	0.0006	0.010239	yes
NAGS	NM_153006	chr17:42082031-42086436	control	6hDH5a	OK	2.19598	0.942631	-2.32963	-1.2201	-1.50407	0.00055	0.0094885	yes
GABRA1	NM_000806,NM_001127643,NM_001127644,NM_001127645,NM_001127648	chr5:161274196-161326965	control	6hDH5a	OK	0.973212	0.415504	-2.34224	-1.22789	-1.47105	0.0015	0.0211446	yes
C1orf173	NM_001002912	chr1:75033794-75139422	control	6hDH5a	OK	0.95577	0.404646	-2.36199	-1.24	-1.82728	5e-05	0.00117392	yes
CDCA7L	NM_001127370,NM_001127371,NM_018719	chr7:21582832-21985542	control	6hDH5a	OK	1.08709	0.458748	-2.36969	-1.24469	-1.35376	0.00165	0.0229849	yes
CD248	NM_020404	chr11:66081957-66084515	control	6hDH5a	OK	10.2473	4.32302	-2.3704	-1.24513	-2.63865	5e-05	0.00117392	yes
CRH	NM_000756	chr8:67088611-67090846	control	6hDH5a	OK	9.96426	4.19402	-2.37583	-1.24843	-2.00415	5e-05	0.00117392	yes
SLCO2A1	NM_005630	chr3:133651539-133748920	control	6hDH5a	OK	2.65877	1.1126	-2.38969	-1.25682	-2.05066	5e-05	0.00117392	yes
PRLHR	NM_004248	chr10:120352915-120355160	control	6hDH5a	OK	3.37124	1.38681	-2.43093	-1.28151	-1.49082	0.00095	0.0148533	yes
LOC201617	NR_038221	chr3:72200407-72223490	control	6hDH5a	OK	0.929711	0.381772	-2.43525	-1.28407	-1.29904	0.0029	0.035606	yes
VSIG4	NM_001100431,NM_001184830,NM_001184831,NM_001257403,NM_007268	chrX:65241579-65259967	control	6hDH5a	OK	1.87265	0.767749	-2.43914	-1.28637	-1.29931	0.00235	0.0303786	yes
CD34	NM_001025109,NM_001773	chr1:208059882-208084683	control	6hDH5a	OK	5.16483	2.11655	-2.44021	-1.287	-2.16205	5e-05	0.00117392	yes
AQP1	NM_001185060,NM_001185061,NM_001185062,NM_198098	chr7:30951414-30965131	control	6hDH5a	OK	24.5094	9.93513	-2.46694	-1.30272	-3.19965	5e-05	0.00117392	yes
LGI2	NM_018176	chr4:25000470-25032414	control	6hDH5a	OK	1.20896	0.489682	-2.46887	-1.30385	-1.86598	0.00015	0.00304313	yes
MSR1	NM_002445,NM_138715,NM_138716	chr8:15965386-16050300	control	6hDH5a	OK	2.97046	1.19888	-2.4777	-1.309	-1.94892	5e-05	0.00117392	yes
ADORA1	NM_000674,NM_001048230	chr1:203096835-203136533	control	6hDH5a	OK	2.03312	0.820329	-2.47842	-1.30942	-1.70116	0.0001	0.00215845	yes
MRVI1	NM_001098579,NM_001100163,NM_001100167,NM_001206880,NM_001206881,NM_130385	chr11:10562782-10715535	control	6hDH5a	OK	0.700159	0.281279	-2.4892	-1.31568	-1.63659	0.0002	0.00396117	yes
HAND2	NM_021973	chr4:174447651-174451378	control	6hDH5a	OK	1.53285	0.615497	-2.49043	-1.31639	-1.45146	0.0025	0.0318817	yes
LSP1	NM_001013253,NM_001013254,NM_001013255,NM_001242932,NM_002339	chr11:1874199-1913493	control	6hDH5a	OK	2.79007	1.11864	-2.49416	-1.31856	-1.68428	0.00015	0.00304313	yes
CCR1	NM_001295	chr3:46243199-46249832	control	6hDH5a	OK	1.36367	0.546398	-2.49574	-1.31947	-1.40936	0.00185	0.0251051	yes
GIMAP7	NM_153236	chr7:150211944-150218161	control	6hDH5a	OK	1.13327	0.452785	-2.50289	-1.32359	-1.19074	0.00345	0.0406687	yes
ARRDC4	NM_183376	chr15:98503932-98517068	control	6hDH5a	OK	42.4984	16.7519	-2.53693	-1.34308	-3.48781	5e-05	0.00117392	yes
CPA4	NM_001163446,NM_016352	chr7:129932973-129964020	control	6hDH5a	OK	3.77786	1.48402	-2.54569	-1.34806	-2.04992	5e-05	0.00117392	yes
APCDD1	NM_153000	chr18:10454624-10488698	control	6hDH5a	OK	9.96295	3.9104	-2.54781	-1.34926	-2.62985	5e-05	0.00117392	yes
LPAR4	NM_005296	chrX:78003205-78012578	control	6hDH5a	OK	0.612671	0.238988	-2.56361	-1.35818	-1.18404	0.00405	0.046057	yes
CHODL	NM_001204174,NM_001204175,NM_001204176,NM_001204177,NM_001204178,NM_024944	chr21:19289656-19639687	control	6hDH5a	OK	5.17375	2.00631	-2.57874	-1.36666	-1.91509	5e-05	0.00117392	yes
SYNDIG1	NM_024893	chr20:24449834-24647167	control	6hDH5a	OK	4.05827	1.57064	-2.58383	-1.36951	-2.02762	5e-05	0.00117392	yes
BAAT	NM_001127610,NM_001701	chr9:104122698-104147287	control	6hDH5a	OK	1.31547	0.506905	-2.5951	-1.37579	-1.46048	0.00075	0.0122673	yes
NEXN	NM_001172309,NM_144573	chr1:78354199-78409578	control	6hDH5a	OK	1.43203	0.539902	-2.65239	-1.40729	-1.78611	0.00015	0.00304313	yes
EPHA4	NM_004438	chr2:222282746-222437010	control	6hDH5a	OK	1.48537	0.557727	-2.66326	-1.41319	-2.06219	5e-05	0.00117392	yes
PPARG	NM_005037,NM_015869,NM_138711,NM_138712	chr3:12329348-12475855	control	6hDH5a	OK	0.723119	0.262785	-2.75175	-1.46035	-1.28599	0.0018	0.0245913	yes
SASH3	NM_018990	chrX:128913891-128929176	control	6hDH5a	OK	0.804166	0.291272	-2.76088	-1.46512	-1.49103	0.00065	0.0109603	yes
NKX2-3	NM_145285	chr10:101292689-101296280	control	6hDH5a	OK	1.40348	0.50279	-2.79138	-1.48098	-1.56924	0.0006	0.010239	yes
CD163	NM_004244,NM_203416	chr12:7623411-7656414	control	6hDH5a	OK	1.02627	0.364514	-2.81545	-1.49336	-1.76651	5e-05	0.00117392	yes
ITGB7	NM_000889	chr12:53585106-53601000	control	6hDH5a	OK	2.38049	0.822808	-2.89313	-1.53263	-2.00746	5e-05	0.00117392	yes
OXGR1	NM_080818	chr13:97637972-97646604	control	6hDH5a	OK	5.47579	1.87959	-2.91329	-1.54265	-2.31603	5e-05	0.00117392	yes
LPPR4	NM_001166252,NM_014839	chr1:99729847-99775138	control	6hDH5a	OK	6.96881	2.38964	-2.91626	-1.54412	-3.31777	5e-05	0.00117392	yes
CD300A	NM_001256841,NM_007261	chr17:72462521-72480937	control	6hDH5a	OK	1.94626	0.6665	-2.92012	-1.54603	-1.83107	0.00015	0.00304313	yes
C2orf54	NM_001085437,NM_024861	chr2:241825464-241835573	control	6hDH5a	OK	3.52728	1.20662	-2.92327	-1.54758	-2.17669	5e-05	0.00117392	yes
C1orf158	NM_152290	chr1:12806162-12821102	control	6hDH5a	OK	2.07296	0.673691	-3.07702	-1.62154	-1.49132	0.00175	0.0240939	yes
GABRP	NM_014211	chr5:170210722-170241050	control	6hDH5a	OK	1.31284	0.409959	-3.20237	-1.67914	-1.73242	5e-05	0.00117392	yes
ADRA2C	NM_000683	chr4:3768295-3770253	control	6hDH5a	OK	1.1494	0.349949	-3.28448	-1.71566	-1.50196	0.0025	0.0318817	yes
HAVCR2	NM_032782	chr5:156512842-156536248	control	6hDH5a	OK	0.998129	0.2994	-3.33376	-1.73715	-1.7258	5e-05	0.00117392	yes
CD300LB	NM_174892	chr17:72517312-72527613	control	6hDH5a	OK	0.665886	0.197666	-3.36874	-1.75221	-1.53749	0.0014	0.0199732	yes
SLC37A2	NM_001145290,NM_198277	chr11:124933012-124960412	control	6hDH5a	OK	1.02764	0.30374	-3.38329	-1.75843	-2.01811	5e-05	0.00117392	yes
LPPR5	NM_001010861,NM_001037317	chr1:99355800-99614408	control	6hDH5a	OK	1.6167	0.473489	-3.41444	-1.77165	-2.16756	5e-05	0.00117392	yes
PCSK9	NM_174936	chr1:55505148-55530526	control	6hDH5a	OK	2.78622	0.780359	-3.57043	-1.8361	-2.76947	5e-05	0.00117392	yes
TCF21	NM_003206,NM_198392	chr6:134210258-134216675	control	6hDH5a	OK	0.998356	0.277901	-3.59249	-1.84498	-1.40373	0.00325	0.038893	yes
EMCN	NM_001159694,NM_016242	chr4:101316497-101439250	control	6hDH5a	OK	1.0628	0.295694	-3.59426	-1.8457	-1.99958	0.0001	0.00215845	yes
SLCO2B1	NM_001145211,NM_001145212,NM_007256	chr11:74862031-74917445	control	6hDH5a	OK	1.54499	0.426768	-3.62021	-1.85608	-2.24775	5e-05	0.00117392	yes
PPP1R14A	NM_001243947,NM_033256	chr19:38741876-38747231	control	6hDH5a	OK	1.52731	0.405058	-3.7706	-1.91479	-1.34672	0.0011	0.0165948	yes
PLCE1	NM_001165979,NM_016341	chr10:95753745-96088148	control	6hDH5a	OK	23.9294	6.15012	-3.89088	-1.9601	-4.88798	5e-05	0.00117392	yes
PRSS2	NM_002770	chr7:142478756-142482399	control	6hDH5a	OK	71.0337	16.5711	-4.2866	-2.09983	-3.00904	5e-05	0.00117392	yes
FGL2	NM_006682	chr7:76751933-76924521	control	6hDH5a	OK	2.67953	0.585966	-4.57284	-2.19309	-2.26223	0.0001	0.00215845	yes
RNASE6	NM_005615	chr14:21249209-21250626	control	6hDH5a	OK	2.25091	0.48257	-4.66442	-2.2217	-1.92752	0.00015	0.00304313	yes
PCK1	NM_002591	chr20:56136136-56141513	control	6hDH5a	OK	5.29412	1.09643	-4.82851	-2.27158	-3.32898	5e-05	0.00117392	yes
LEFTY1	NM_020997	chr1:226073981-226076846	control	6hDH5a	OK	2.90162	0.558793	-5.19266	-2.37647	-2.30839	5e-05	0.00117392	yes
FHL5	NM_001170807,NM_020482	chr6:97010423-97064512	control	6hDH5a	OK	1.10879	0.194439	-5.70251	-2.51159	-2.07934	5e-05	0.00117392	yes
MS4A6A	NM_001247999,NM_022349,NM_152851,NM_152852	chr11:59939079-59952139	control	6hDH5a	OK	1.47408	0.216766	-6.80033	-2.76561	-1.95191	0.00225	0.0294347	yes
CD180	NM_005582	chr5:66478103-66492617	control	6hDH5a	OK	0.656326	0.0883849	-7.42577	-2.89254	-2.17126	0.0003	0.0056724	yes
MIR143HG	NR_027180,NR_029684,NR_029686	chr5:148786439-148812399	control	6hDH5a	OK	1.61531	0.198857	-8.12297	-3.02201	-0.463627	0.0004	0.00720762	yes
WNT16	NM_016087,NM_057168	chr7:120965420-120981158	control	6hDH5a	OK	1.2786	0.114086	-11.2073	-3.48637	-2.34603	5e-05	0.00117392	yes

## Sheet: RG-6h
DEGs induced by RG at 6h
gene_symbol	gene	locus	sample_1	sample_2	status	value_1	value_2	fold_change(value_2/value_1)	log2(fold_change)	test_stat	p_value	q_value	significant
IL1B	NM_000576	chr2:113587336-113594356	control	6hRgnavus	OK	2.7979	68.4797	24.4754	4.61326	7.71684	5e-05	0.0019511	yes
EREG	NM_001432	chr4:75230859-75254477	control	6hRgnavus	OK	0.0586495	1.35743	23.1448	4.53262	4.03507	0.0004	0.0115633	yes
CCL3	NM_002983	chr17:34415602-34417506	control	6hRgnavus	OK	2.4069	49.3511	20.504	4.35783	5.81489	5e-05	0.0019511	yes
SLC5A5	NM_000453	chr19:17982781-18005983	control	6hRgnavus	OK	0.0924344	1.4288	15.4574	3.95023	3.52731	5e-05	0.0019511	yes
IL17C	NM_013278	chr16:88705000-88706882	control	6hRgnavus	OK	0.506453	7.5324	14.8729	3.89461	3.64078	5e-05	0.0019511	yes
CCL4	NM_002984	chr17:34431219-34433014	control	6hRgnavus	OK	2.41335	35.1897	14.5813	3.86604	4.92097	5e-05	0.0019511	yes
IL23A	NM_016584	chr12:56732662-56734194	control	6hRgnavus	OK	1.74796	21.9012	12.5296	3.64727	5.12835	5e-05	0.0019511	yes
ICAM4	NM_001039132,NM_001544,NM_022377	chr19:10397642-10399260	control	6hRgnavus	OK	0.251931	3.05462	12.1248	3.59989	3.08639	5e-05	0.0019511	yes
IL6	NM_000600	chr7:22766765-22771621	control	6hRgnavus	OK	1.16118	13.4757	11.6052	3.53669	4.43436	5e-05	0.0019511	yes
IL7	NM_000880,NM_001199886,NM_001199887,NM_001199888	chr8:79645006-79717758	control	6hRgnavus	OK	1.57201	17.4983	11.1312	3.47654	5.6283	5e-05	0.0019511	yes
IL8	NM_000584	chr4:74606222-74609433	control	6hRgnavus	OK	76.206	847.98	11.1275	3.47605	7.35965	5e-05	0.0019511	yes
CSF2	NM_000758	chr5:131409484-131411863	control	6hRgnavus	OK	0.761239	8.31814	10.9271	3.44984	3.48873	5e-05	0.0019511	yes
SELE	NM_000450	chr1:169691780-169703220	control	6hRgnavus	OK	0.70396	7.3332	10.4171	3.38088	4.40182	5e-05	0.0019511	yes
OXTR	NM_000916	chr3:8792094-8811300	control	6hRgnavus	OK	0.199225	2.02213	10.15	3.3434	3.88694	5e-05	0.0019511	yes
BPIFB1	NM_033197	chr20:31870940-31897684	control	6hRgnavus	OK	0.34079	3.34232	9.80756	3.2939	2.55588	5e-05	0.0019511	yes
EBI3	NM_005755	chr19:4229539-4237524	control	6hRgnavus	OK	0.243654	2.36517	9.70708	3.27904	2.40815	0.0013	0.0294632	yes
TSLP	NM_033035,NM_138551	chr5:110405777-110413722	control	6hRgnavus	OK	0.203844	1.80371	8.84848	3.14543	3.11482	5e-05	0.0019511	yes
CXCL1	NM_001511	chr4:74735108-74737019	control	6hRgnavus	OK	37.9343	333.458	8.79041	3.13593	7.12385	5e-05	0.0019511	yes
ICAM1	NM_000201	chr19:10381516-10397291	control	6hRgnavus	OK	25.4294	217.658	8.55931	3.0975	6.70164	5e-05	0.0019511	yes
SLC26A4	NM_000441	chr7:107296960-107358252	control	6hRgnavus	OK	0.703238	5.8426	8.30814	3.05452	4.81888	5e-05	0.0019511	yes
CXCL2	NM_002089	chr4:74962753-74964997	control	6hRgnavus	OK	15.1674	123.649	8.15229	3.02721	6.85503	5e-05	0.0019511	yes
CCL20	NM_001130046,NM_004591	chr2:228678557-228682280	control	6hRgnavus	OK	33.1344	257.842	7.7817	2.96008	6.72817	5e-05	0.0019511	yes
FFAR2	NM_005306	chr19:35940616-35942669	control	6hRgnavus	OK	2.42731	17.8067	7.33598	2.87499	5.02021	5e-05	0.0019511	yes
NFKB2	NM_001077494,NM_001261403,NM_002502	chr10:104153866-104162286	control	6hRgnavus	OK	11.503	84.3004	7.32856	2.87353	6.72975	5e-05	0.0019511	yes
CXCL5	NM_002994	chr4:74861358-74864416	control	6hRgnavus	OK	10.4584	75.0038	7.17163	2.84231	6.25188	5e-05	0.0019511	yes
CXCL3	NM_002090	chr4:74902311-74904490	control	6hRgnavus	OK	7.30413	51.5222	7.05384	2.81841	5.41473	5e-05	0.0019511	yes
EXOC3L4	NM_001077594	chr14:103566480-103576894	control	6hRgnavus	OK	0.140883	0.985856	6.99769	2.80688	2.27707	0.00045	0.0127997	yes
NFKBIA	NM_020529	chr14:35870715-35873960	control	6hRgnavus	OK	37.1586	259.418	6.98137	2.80351	6.69779	5e-05	0.0019511	yes
CSF3	NM_000759,NM_001178147,NM_172219,NM_172220	chr17:38171613-38174066	control	6hRgnavus	OK	0.558682	3.88201	6.94851	2.7967	2.71703	5e-05	0.0019511	yes
TNFRSF9	NM_001561	chr1:7975930-8003225	control	6hRgnavus	OK	0.204302	1.37141	6.71266	2.74689	3.36861	5e-05	0.0019511	yes
IL1A	NM_000575	chr2:113531491-113542971	control	6hRgnavus	OK	1.55133	9.97591	6.43055	2.68495	4.27032	5e-05	0.0019511	yes
SOD2	NM_000636,NM_001024465,NM_001024466	chr6:160100148-160114353	control	6hRgnavus	OK	240.87	1525.09	6.33159	2.66257	4.86917	5e-05	0.0019511	yes
SNPH	NM_014723	chr20:1246959-1289971	control	6hRgnavus	OK	7.28282	45.3754	6.23047	2.63934	5.67571	5e-05	0.0019511	yes
OSM	NM_020530	chr22:30658818-30662829	control	6hRgnavus	OK	0.0960533	0.577783	6.01523	2.58862	1.88004	0.0024	0.0468264	yes
CD83	NM_001040280,NM_001251901,NM_004233	chr6:14117486-14137148	control	6hRgnavus	OK	2.84198	15.9495	5.61211	2.48854	4.61863	5e-05	0.0019511	yes
RELB	NM_006509	chr19:45504706-45541456	control	6hRgnavus	OK	6.42474	35.6817	5.5538	2.47348	5.72348	5e-05	0.0019511	yes
ZC3H12A	NM_025079	chr1:37940118-37949978	control	6hRgnavus	OK	7.26056	39.7593	5.47607	2.45314	5.30574	5e-05	0.0019511	yes
IL2RA	NM_000417	chr10:6052656-6104333	control	6hRgnavus	OK	0.13126	0.710983	5.4166	2.43738	2.31178	5e-05	0.0019511	yes
CCL8	NM_005623	chr17:32646065-32648421	control	6hRgnavus	OK	0.353218	1.91241	5.41425	2.43676	2.15007	0.00035	0.0102645	yes
SOCS1	NM_003745	chr16:11348273-11350039	control	6hRgnavus	OK	5.22034	28.1735	5.39687	2.43212	3.59265	5e-05	0.0019511	yes
IDO1	NM_002164	chr8:39771327-39786309	control	6hRgnavus	OK	0.554344	2.98685	5.38808	2.42977	2.80152	5e-05	0.0019511	yes
TAAR1	NM_138327	chr6:132966122-132967142	control	6hRgnavus	OK	0.344039	1.84063	5.35006	2.41955	1.99303	0.00155	0.0335715	yes
BATF3	NM_018664	chr1:212859758-212873327	control	6hRgnavus	OK	0.51147	2.72969	5.33695	2.41602	2.34868	5e-05	0.0019511	yes
BIRC3	NM_001165,NM_182962	chr11:102188180-102210135	control	6hRgnavus	OK	13.4785	69.9388	5.18892	2.37543	6.2023	5e-05	0.0019511	yes
CXCL6	NM_002993	chr4:74702272-74704477	control	6hRgnavus	OK	49.8773	257.035	5.15335	2.36551	5.55875	5e-05	0.0019511	yes
IL17RB	NM_018725	chr3:53880576-53899827	control	6hRgnavus	OK	6.13282	31.4891	5.13452	2.36023	5.19945	5e-05	0.0019511	yes
TNFAIP3	NM_001270507,NM_001270508,NM_006290	chr6:138144806-138204451	control	6hRgnavus	OK	8.94262	45.635	5.10309	2.35137	5.85775	5e-05	0.0019511	yes
IL18R1	NM_003855	chr2:102979096-103015217	control	6hRgnavus	OK	0.477418	2.37701	4.97889	2.31582	3.04209	5e-05	0.0019511	yes
STX11	NM_003764	chr6:144471653-144513076	control	6hRgnavus	OK	0.387645	1.92609	4.9687	2.31286	3.2154	5e-05	0.0019511	yes
HAMP	NM_021175	chr19:35773409-35776045	control	6hRgnavus	OK	1.35484	6.66302	4.91794	2.29806	1.97536	0.0005	0.0138873	yes
LIF	NM_001257135,NM_002309	chr22:30636435-30642840	control	6hRgnavus	OK	7.83113	37.7853	4.82501	2.27053	5.75617	5e-05	0.0019511	yes
IER3	NM_003897	chr6:30710975-30712327	control	6hRgnavus	OK	1.79928	8.61278	4.78679	2.25906	2.00738	0.0007	0.018061	yes
CD274	NM_001267706,NM_014143	chr9:5450502-5470567	control	6hRgnavus	OK	1.88639	9.02906	4.78642	2.25895	4.32856	5e-05	0.0019511	yes
KCNA2	NM_001204269,NM_004974	chr1:111136201-111174096	control	6hRgnavus	OK	0.301706	1.38639	4.59517	2.20011	2.21548	0.00015	0.00508313	yes
NAMPT	NM_005746	chr7:105888731-105925638	control	6hRgnavus	OK	44.4059	202.977	4.57095	2.1925	5.68977	5e-05	0.0019511	yes
SLC30A2	NM_001004434,NM_032513	chr1:26364513-26372604	control	6hRgnavus	OK	2.88064	13.1318	4.55864	2.1886	4.10813	5e-05	0.0019511	yes
PTGS2	NM_000963	chr1:186640943-186649559	control	6hRgnavus	OK	2.76474	12.5263	4.53073	2.17975	4.626	5e-05	0.0019511	yes
IL7R	NM_002185	chr5:35856976-35879705	control	6hRgnavus	OK	0.7641	3.43008	4.48905	2.16641	3.26165	5e-05	0.0019511	yes
CD48	NM_001256030,NM_001778	chr1:160648535-160681641	control	6hRgnavus	OK	0.444399	1.99427	4.48757	2.16593	1.93032	0.0009	0.0222487	yes
SLC6A14	NM_007231	chrX:115567746-115592625	control	6hRgnavus	OK	1.26815	5.64567	4.45189	2.15442	3.50671	5e-05	0.0019511	yes
RHCG	NM_016321	chr15:90014637-90039799	control	6hRgnavus	OK	0.175368	0.778427	4.43882	2.15018	1.77743	0.00155	0.0335715	yes
CCR7	NM_001838	chr17:38710021-38721736	control	6hRgnavus	OK	0.484793	2.06322	4.25588	2.08946	2.26925	0.0001	0.00355905	yes
FGB	NM_001184741,NM_005141	chr4:155484131-155493915	control	6hRgnavus	OK	2.5227	10.5208	4.17045	2.0602	3.74721	5e-05	0.0019511	yes
CEBPD	NM_005195	chr8:48649475-48650726	control	6hRgnavus	OK	14.1435	58.7606	4.1546	2.05471	4.59835	5e-05	0.0019511	yes
PIM2	NM_006875	chrX:48770458-48776413	control	6hRgnavus	OK	6.57473	26.8844	4.08905	2.03177	4.12819	5e-05	0.0019511	yes
TNFRSF18	NM_004195,NM_148901,NM_148902	chr1:1138887-1142089	control	6hRgnavus	OK	0.531567	2.15522	4.05447	2.01952	1.88915	0.00035	0.0102645	yes
MFSD2A	NM_001136493,NM_032793	chr1:40420783-40435628	control	6hRgnavus	OK	1.16177	4.64607	3.99913	1.99969	2.84008	5e-05	0.0019511	yes
RND1	NM_014470	chr12:49250915-49259653	control	6hRgnavus	OK	14.4225	57.0556	3.95601	1.98405	4.62158	5e-05	0.0019511	yes
ETV7	NM_001207035,NM_001207036,NM_001207037,NM_001207038,NM_001207039,NM_001207040,NM_001207041,NM_016135	chr6:36321997-36355577	control	6hRgnavus	OK	2.62729	10.3324	3.93272	1.97552	3.23657	5e-05	0.0019511	yes
TIFA	NM_052864	chr4:113196781-113207059	control	6hRgnavus	OK	4.43863	17.3209	3.90231	1.96433	4.37643	5e-05	0.0019511	yes
CCL11	NM_002986	chr17:32612686-32615199	control	6hRgnavus	OK	0.976899	3.76833	3.85744	1.94765	1.82621	0.0009	0.0222487	yes
IRF1	NM_002198	chr5:131817300-131826465	control	6hRgnavus	OK	10.6646	41.0883	3.85277	1.9459	5.05737	5e-05	0.0019511	yes
KYNU	NM_001032998,NM_001199241,NM_003937	chr2:143635194-143799885	control	6hRgnavus	OK	1.7657	6.7653	3.83151	1.93792	2.83935	5e-05	0.0019511	yes
CYP1A1	NM_000499	chr15:75011882-75017877	control	6hRgnavus	OK	5.03201	19.2007	3.81571	1.93195	4.15644	5e-05	0.0019511	yes
NPPC	NM_024409	chr2:232786804-232791038	control	6hRgnavus	OK	1.19025	4.53014	3.80604	1.92829	1.85647	0.0005	0.0138873	yes
NCCRP1	NM_001001414	chr19:39687603-39692522	control	6hRgnavus	OK	1.12113	4.261	3.80063	1.92624	2.50572	5e-05	0.0019511	yes
CSF1	NM_000757,NM_172210,NM_172211,NM_172212	chr1:110453232-110473616	control	6hRgnavus	OK	6.41939	24.1663	3.76458	1.91249	4.52254	5e-05	0.0019511	yes
C2CD4A	NM_207322	chr15:62359175-62363116	control	6hRgnavus	OK	46.0424	172.464	3.74576	1.90526	4.49933	5e-05	0.0019511	yes
SLAMF7	NM_021181	chr1:160709076-160724601	control	6hRgnavus	OK	1.12734	4.2181	3.74164	1.90367	2.98917	5e-05	0.0019511	yes
TNFAIP2	NM_006291	chr14:103592663-103603776	control	6hRgnavus	OK	26.4649	98.8595	3.73549	1.9013	4.21706	5e-05	0.0019511	yes
GPR37L1	NM_004767	chr1:202092028-202098634	control	6hRgnavus	OK	0.218478	0.804452	3.68207	1.88052	1.78201	0.0006	0.0160057	yes
LYN	NM_001111097,NM_002350	chr8:56792385-56925006	control	6hRgnavus	OK	8.88505	32.1077	3.61368	1.85347	4.80373	5e-05	0.0019511	yes
GBP1	NM_002053	chr1:89517986-89531043	control	6hRgnavus	OK	2.60267	9.30353	3.57461	1.83779	3.71049	5e-05	0.0019511	yes
JAK3	NM_000215	chr19:17935592-17958841	control	6hRgnavus	OK	0.386945	1.36962	3.53957	1.82357	2.40969	5e-05	0.0019511	yes
BCL2A1	NM_001114735,NM_004049	chr15:80253231-80263643	control	6hRgnavus	OK	1.56094	5.50962	3.52968	1.81954	2.14793	0.00015	0.00508313	yes
IRAK2	NM_001570	chr3:10206562-10285427	control	6hRgnavus	OK	4.55153	16.0255	3.5209	1.81594	4.19521	5e-05	0.0019511	yes
KCNN2	NM_021614,NM_170775	chr5:113698015-113832197	control	6hRgnavus	OK	0.463301	1.62937	3.51687	1.81429	1.96492	0.0002	0.00651264	yes
PRODH	NM_001195226,NM_016335	chr22:18900286-18924066	control	6hRgnavus	OK	0.497665	1.72299	3.46215	1.79166	2.02339	5e-05	0.0019511	yes
C2CD4B	NM_001007595	chr15:62455736-62457482	control	6hRgnavus	OK	27.5701	95.3812	3.45959	1.7906	4.37473	5e-05	0.0019511	yes
SPRR2A	NM_005988	chr1:153028595-153029988	control	6hRgnavus	OK	1.66834	5.7492	3.44606	1.78495	1.90953	0.0006	0.0160057	yes
BATF2	NM_138456	chr11:64755416-64764517	control	6hRgnavus	OK	1.77405	6.07673	3.42534	1.77625	2.82885	5e-05	0.0019511	yes
SLC39A14	NM_001128431,NM_001135153,NM_001135154,NM_015359	chr8:22224761-22291640	control	6hRgnavus	OK	78.6365	265.864	3.38092	1.75742	3.80539	5e-05	0.0019511	yes
NNMT	NM_006169	chr11:114166534-114183238	control	6hRgnavus	OK	22.3879	74.5481	3.32984	1.73545	4.3227	5e-05	0.0019511	yes
MAP3K8	NM_001244134,NM_005204	chr10:30722949-30750762	control	6hRgnavus	OK	2.40466	7.91283	3.29062	1.71836	3.2479	5e-05	0.0019511	yes
ST5	NM_005418,NM_139157,NM_213618	chr11:8714898-8932498	control	6hRgnavus	OK	22.8083	74.8982	3.28381	1.71537	4.18539	5e-05	0.0019511	yes
HILPDA	NM_001098786,NM_013332	chr7:128095883-128098472	control	6hRgnavus	OK	6.36596	20.8611	3.27698	1.71236	3.19672	5e-05	0.0019511	yes
SLC2A6	NM_001145099,NM_017585	chr9:136336215-136344276	control	6hRgnavus	OK	9.24524	30.2052	3.26711	1.70801	4.06571	5e-05	0.0019511	yes
ICOSLG	NM_015259	chr21:45646721-45660834	control	6hRgnavus	OK	1.31754	4.23269	3.21257	1.68373	2.88389	5e-05	0.0019511	yes
EHD1	NM_006795	chr11:64620207-64646191	control	6hRgnavus	OK	10.4001	33.2776	3.19974	1.67795	4.21372	5e-05	0.0019511	yes
PTAFR	NM_000952,NM_001164721,NM_001164722,NM_001164723	chr1:28473676-28520447	control	6hRgnavus	OK	2.99777	9.58358	3.1969	1.67667	3.494	5e-05	0.0019511	yes
OAS3	NM_006187	chr12:113376248-113411054	control	6hRgnavus	OK	3.52681	11.2484	3.1894	1.67328	4.01305	5e-05	0.0019511	yes
TNFSF15	NM_001204344,NM_005118	chr9:117546914-117568408	control	6hRgnavus	OK	1.06142	3.38212	3.18641	1.67193	3.17213	5e-05	0.0019511	yes
APOL2	NM_030882,NM_145637	chr22:36622254-36636000	control	6hRgnavus	OK	16.1539	51.1704	3.16768	1.66343	4.34374	5e-05	0.0019511	yes
POPDC2	NM_022135	chr3:119360907-119379404	control	6hRgnavus	OK	1.54292	4.86214	3.15126	1.65593	2.30182	5e-05	0.0019511	yes
PLA2G4C	NM_001159322,NM_001159323,NM_003706	chr19:48551099-48614109	control	6hRgnavus	OK	7.13266	22.0165	3.08672	1.62607	3.86926	5e-05	0.0019511	yes
IL15	NM_000585,NM_172175	chr4:142557748-142655140	control	6hRgnavus	OK	1.24525	3.80323	3.05419	1.61079	2.23997	5e-05	0.0019511	yes
RHBDF2	NM_001005498,NM_024599	chr17:74466974-74497509	control	6hRgnavus	OK	4.57402	13.7785	3.01234	1.59089	3.57728	5e-05	0.0019511	yes
DRAM1	NM_018370	chr12:102271104-102317401	control	6hRgnavus	OK	6.85392	20.4863	2.98899	1.57966	3.88216	5e-05	0.0019511	yes
BBC3	NM_001127240,NM_001127241,NM_001127242,NM_014417	chr19:47724078-47736023	control	6hRgnavus	OK	4.95364	14.6159	2.95054	1.56098	2.84398	5e-05	0.0019511	yes
MMP10	NM_002425	chr11:102641232-102651359	control	6hRgnavus	OK	3.23672	9.54941	2.95034	1.56088	2.70057	5e-05	0.0019511	yes
CCL2	NM_002982	chr17:32582295-32584220	control	6hRgnavus	OK	160.951	474.834	2.95018	1.5608	3.95818	5e-05	0.0019511	yes
LAMP3	NM_014398	chr3:182840002-182880667	control	6hRgnavus	OK	1.22666	3.61154	2.94421	1.55788	2.44692	5e-05	0.0019511	yes
GRASP	NM_001271856,NM_181711	chr12:52400728-52409673	control	6hRgnavus	OK	11.247	33.0434	2.93797	1.55482	3.61297	5e-05	0.0019511	yes
MYO1G	NM_033054	chr7:45002259-45018704	control	6hRgnavus	OK	0.227354	0.665838	2.92864	1.55023	1.57398	0.00195	0.0403237	yes
HS3ST1	NM_005114	chr4:11399987-11430537	control	6hRgnavus	OK	4.41495	12.8983	2.92151	1.54671	2.83847	5e-05	0.0019511	yes
TRAF1	NM_001190945,NM_001190947,NM_005658	chr9:123664670-123691451	control	6hRgnavus	OK	2.23063	6.46677	2.89908	1.53559	3.2364	5e-05	0.0019511	yes
GADD45B	NM_015675	chr19:2476122-2478257	control	6hRgnavus	OK	11.2682	32.4313	2.87813	1.52513	3.47738	5e-05	0.0019511	yes
APOL6	NM_030641	chr22:36044423-36064456	control	6hRgnavus	OK	8.38733	24.1309	2.87707	1.5246	4.06426	5e-05	0.0019511	yes
KCNN3	NM_001204087,NM_002249,NM_170782	chr1:154669941-154842754	control	6hRgnavus	OK	0.597084	1.71108	2.86573	1.5189	2.90787	5e-05	0.0019511	yes
IL1RN	NM_000577,NM_173841,NM_173842,NM_173843	chr2:113875469-113891593	control	6hRgnavus	OK	2.48104	7.07162	2.85026	1.51109	2.42519	5e-05	0.0019511	yes
NCOA7	NM_001122842,NM_001199619,NM_001199620,NM_001199621,NM_001199622,NM_181782	chr6:126102306-126253176	control	6hRgnavus	OK	22.9064	65.2456	2.84836	1.51013	3.94717	5e-05	0.0019511	yes
STAT5A	NM_003152	chr17:40439564-40463960	control	6hRgnavus	OK	3.78051	10.682	2.82554	1.49853	3.46282	5e-05	0.0019511	yes
NFKBIZ	NM_001005474,NM_001134456,NM_031419,NM_145037	chr3:101498028-101579869	control	6hRgnavus	OK	14.4789	40.8307	2.82001	1.49571	3.01242	5e-05	0.0019511	yes
CA8	NM_004056	chr8:61101422-61193954	control	6hRgnavus	OK	9.24901	25.5457	2.76199	1.46571	3.49568	5e-05	0.0019511	yes
FEZ1	NM_005103,NM_022549	chr11:125315640-125366206	control	6hRgnavus	OK	3.1395	8.66007	2.75842	1.46384	2.59557	5e-05	0.0019511	yes
NFKB1	NM_001165412,NM_003998	chr4:103422485-103538459	control	6hRgnavus	OK	12.9203	35.5631	2.7525	1.46073	3.7974	5e-05	0.0019511	yes
MAFF	NM_001161572,NM_001161573,NM_001161574,NM_012323	chr22:38597938-38612517	control	6hRgnavus	OK	6.61426	18.1183	2.73928	1.45379	3.23664	5e-05	0.0019511	yes
ZFP36	NM_003407	chr19:39897486-39900052	control	6hRgnavus	OK	25.5423	69.8605	2.73509	1.45159	3.53125	5e-05	0.0019511	yes
CD40	NM_001250,NM_152854	chr20:44746905-44758384	control	6hRgnavus	OK	8.95682	24.4183	2.72622	1.4469	3.12232	5e-05	0.0019511	yes
TNFRSF4	NM_003327	chr1:1146705-1149548	control	6hRgnavus	OK	1.77317	4.82235	2.71962	1.44341	1.93588	0.00045	0.0127997	yes
GBP3	NM_018284	chr1:89472359-89488549	control	6hRgnavus	OK	7.34182	19.8781	2.70752	1.43697	3.44311	5e-05	0.0019511	yes
FSTL3	NM_005860	chr19:676388-683392	control	6hRgnavus	OK	21.7839	58.7098	2.6951	1.43034	3.60881	5e-05	0.0019511	yes
FLT3LG	NM_001204502,NM_001204503,NM_001459	chr19:49977465-49989488	control	6hRgnavus	OK	1.7898	4.80281	2.68343	1.42408	1.76871	0.00045	0.0127997	yes
GFRA1	NM_001145453,NM_005264,NM_145793	chr10:117816441-118033126	control	6hRgnavus	OK	0.577224	1.54689	2.67988	1.42217	2.40897	5e-05	0.0019511	yes
CASP4	NM_001225,NM_033306	chr11:104813593-104839325	control	6hRgnavus	OK	16.6772	44.6794	2.67907	1.42173	3.4617	5e-05	0.0019511	yes
CBLN3	NM_001039771	chr14:24895739-24898731	control	6hRgnavus	OK	0.848456	2.26642	2.67123	1.4175	1.83096	0.0007	0.018061	yes
NFAM1	NM_145912	chr22:42776413-42828401	control	6hRgnavus	OK	1.10268	2.91922	2.64739	1.40457	2.63474	5e-05	0.0019511	yes
CSF2RB	NM_000395	chr22:37309674-37336479	control	6hRgnavus	OK	0.90419	2.38334	2.63588	1.39829	2.36978	5e-05	0.0019511	yes
PTCH1	NM_000264,NM_001083602,NM_001083603,NM_001083604,NM_001083605,NM_001083606,NM_001083607	chr9:98205263-98279247	control	6hRgnavus	OK	5.82895	15.3569	2.63459	1.39758	3.56069	5e-05	0.0019511	yes
AMPD3	NM_000480,NM_001025389,NM_001025390,NM_001172430,NM_001172431	chr11:10471867-10529126	control	6hRgnavus	OK	7.67095	20.03	2.61115	1.38469	3.3962	5e-05	0.0019511	yes
G0S2	NM_015714	chr1:209848669-209849735	control	6hRgnavus	OK	8.56929	22.2651	2.59824	1.37754	2.57092	5e-05	0.0019511	yes
JUNB	NM_002229	chr19:12902309-12904125	control	6hRgnavus	OK	74.4892	193.2	2.59366	1.37499	3.65561	5e-05	0.0019511	yes
SP110	NM_001185015,NM_004509,NM_004510,NM_080424	chr2:231033644-231090444	control	6hRgnavus	OK	2.23342	5.78287	2.58924	1.37253	2.43596	5e-05	0.0019511	yes
IFIH1	NM_022168	chr2:163123588-163175218	control	6hRgnavus	OK	10.0458	25.9303	2.58121	1.36805	3.68609	5e-05	0.0019511	yes
FRK	NM_002031	chr6:116262692-116381921	control	6hRgnavus	OK	7.20466	18.5836	2.57939	1.36703	3.34472	5e-05	0.0019511	yes
INHBA	NM_002192	chr7:41728600-41818976	control	6hRgnavus	OK	7.92476	20.1755	2.54588	1.34817	2.88553	5e-05	0.0019511	yes
NEURL3	NR_026875	chr2:97163382-97173846	control	6hRgnavus	OK	7.11089	18.0909	2.54411	1.34716	2.76384	5e-05	0.0019511	yes
ZC2HC1C	NM_001042430,NM_024643	chr14:75536298-75544799	control	6hRgnavus	OK	3.07824	7.76481	2.52248	1.33484	2.40343	5e-05	0.0019511	yes
ELF3	NM_001114309,NM_004433	chr1:201979689-201986315	control	6hRgnavus	OK	52.5409	131.525	2.50329	1.32382	3.20277	5e-05	0.0019511	yes
NEDD4	NM_006154,NM_198400	chr15:56119121-56285835	control	6hRgnavus	OK	1.94704	4.86163	2.49693	1.32015	2.82782	5e-05	0.0019511	yes
CYP1B1	NM_000104	chr2:38294745-38303323	control	6hRgnavus	OK	7.36706	18.378	2.49462	1.31882	3.07049	5e-05	0.0019511	yes
ARHGEF10L	NM_001011722,NM_018125	chr1:17866329-18024370	control	6hRgnavus	OK	20.471	50.9453	2.48866	1.31537	3.28225	5e-05	0.0019511	yes
PSTPIP2	NM_024430	chr18:43563501-43652250	control	6hRgnavus	OK	1.65393	4.10968	2.4848	1.31313	2.22284	5e-05	0.0019511	yes
C5orf56	NR_045116	chr5:131746464-131811736	control	6hRgnavus	OK	2.8661	7.11892	2.48384	1.31257	1.6835	0.00125	0.0286973	yes
FGA	NM_000508,NM_021871	chr4:155504279-155511897	control	6hRgnavus	OK	6.20602	15.3978	2.48111	1.31098	2.43341	5e-05	0.0019511	yes
RARRES3	NM_004585	chr11:63014620-63330855	control	6hRgnavus	OK	12.0914	29.8976	2.47263	1.30605	2.42946	5e-05	0.0019511	yes
IER5	NM_016545	chr1:181057637-181059979	control	6hRgnavus	OK	6.43619	15.8498	2.46261	1.30018	2.81417	5e-05	0.0019511	yes
GCNT3	NM_004751	chr15:59903981-59912210	control	6hRgnavus	OK	14.2005	34.9049	2.458	1.29749	3.2037	5e-05	0.0019511	yes
NEAT1	NR_028272	chr11:65190268-65194003	control	6hRgnavus	OK	61.2991	150.468	2.45465	1.29552	2.62103	5e-05	0.0019511	yes
CNTNAP1	NM_003632	chr17:40834631-40852011	control	6hRgnavus	OK	1.61674	3.9666	2.45346	1.29481	2.53362	5e-05	0.0019511	yes
BCL3	NM_005178	chr19:45251977-45263301	control	6hRgnavus	OK	19.5503	47.6537	2.43749	1.2854	3.33442	5e-05	0.0019511	yes
GBP4	NM_052941	chr1:89646830-89664633	control	6hRgnavus	OK	1.64082	3.98741	2.43013	1.28104	2.61624	5e-05	0.0019511	yes
IER3	NM_003897	chr6_qbl_hap6:2003904-2005256	control	6hRgnavus	OK	10.9255	26.5385	2.42904	1.28039	2.33427	0.0001	0.00355905	yes
PELI1	NM_020651	chr2:64319785-64371605	control	6hRgnavus	OK	15.2393	37.0079	2.42845	1.28003	3.44355	5e-05	0.0019511	yes
UBE2L6	NM_004223,NM_198183	chr11:57319127-57335803	control	6hRgnavus	OK	25.6898	62.3638	2.42757	1.27951	3.25552	5e-05	0.0019511	yes
ANO9	NM_001012302	chr11:417929-442011	control	6hRgnavus	OK	2.85195	6.91308	2.42398	1.27738	2.2594	5e-05	0.0019511	yes
NKX3-1	NM_001256339,NM_006167	chr8:23536205-23540450	control	6hRgnavus	OK	1.05553	2.53744	2.40395	1.2654	1.79228	0.00025	0.00786944	yes
BAALC	NM_001024372,NM_024812	chr8:104145190-104242533	control	6hRgnavus	OK	3.79169	9.08241	2.39535	1.26023	2.40753	5e-05	0.0019511	yes
LACC1	NM_001128303,NM_153218	chr13:44410488-44468068	control	6hRgnavus	OK	6.23308	14.9175	2.39328	1.25899	2.95063	5e-05	0.0019511	yes
RIPK2	NM_003821	chr8:90769974-90803292	control	6hRgnavus	OK	7.44095	17.7739	2.38866	1.2562	2.92819	5e-05	0.0019511	yes
SOCS3	NM_003955	chr17:76352858-76356158	control	6hRgnavus	OK	8.06157	19.2551	2.3885	1.25611	2.96067	5e-05	0.0019511	yes
IFIT3	NM_001031683,NM_001549	chr10:91087601-91100725	control	6hRgnavus	OK	6.41237	15.3067	2.38706	1.25523	2.9395	5e-05	0.0019511	yes
TAT	NM_000353	chr16:71600753-71610998	control	6hRgnavus	OK	0.527926	1.25856	2.38397	1.25337	1.5003	0.00135	0.0302575	yes
PRRG4	NM_024081	chr11:32851480-32879669	control	6hRgnavus	OK	3.57343	8.49496	2.37726	1.2493	2.97853	5e-05	0.0019511	yes
TNIP1	NM_001252385,NM_001252386,NM_001252390,NM_001252391,NM_001252392,NM_001252393,NM_001258454,NM_001258455,NM_001258456,NM_006058	chr5:150409503-150467221	control	6hRgnavus	OK	40.5717	96.4438	2.37712	1.24921	3.10316	5e-05	0.0019511	yes
ADM	NM_001124	chr11:10326641-10328923	control	6hRgnavus	OK	11.0713	26.2636	2.37222	1.24625	2.67696	5e-05	0.0019511	yes
ARAP1	NM_001040118,NM_001135190,NM_015242	chr11:72396113-72463434	control	6hRgnavus	OK	28.8609	68.291	2.36621	1.24258	2.9783	5e-05	0.0019511	yes
C1QTNF1	NM_030968,NM_153372,NM_198593,NM_198594	chr17:77015290-77045870	control	6hRgnavus	OK	2.45318	5.74697	2.34266	1.22815	2.21631	5e-05	0.0019511	yes
PSMB10	NM_002801	chr16:67968406-67970780	control	6hRgnavus	OK	36.1949	84.6992	2.34009	1.22656	3.03365	5e-05	0.0019511	yes
IKBKE	NM_001193321,NM_001193322,NM_014002	chr1:206643585-206670223	control	6hRgnavus	OK	2.8502	6.63135	2.32663	1.21824	2.47493	5e-05	0.0019511	yes
DCLK3	NM_033403	chr3:36753912-36781352	control	6hRgnavus	OK	0.258005	0.599591	2.32395	1.21658	1.4626	0.0016	0.0344962	yes
CLIC5	NM_001114086,NM_001256023,NM_016929	chr6:45866189-46048085	control	6hRgnavus	OK	0.352517	0.817049	2.31776	1.21273	1.44773	0.0008	0.0202719	yes
BSPRY	NM_017688	chr9:116111811-116133513	control	6hRgnavus	OK	13.9141	32.106	2.30744	1.2063	3.05235	5e-05	0.0019511	yes
TRIM36	NM_001017397,NM_001017398,NM_018700	chr5:114460458-114516243	control	6hRgnavus	OK	0.402574	0.927091	2.30291	1.20346	1.31763	0.0018	0.037942	yes
CLUHP3	NR_024034	chr16:31711933-31718745	control	6hRgnavus	OK	2.6049	5.99429	2.30116	1.20236	2.01317	5e-05	0.0019511	yes
NFKBIE	NM_004556	chr6:44225902-44233525	control	6hRgnavus	OK	4.90367	11.2779	2.29989	1.20156	2.64933	5e-05	0.0019511	yes
PLEKHG3	NM_015549	chr14:65171192-65211060	control	6hRgnavus	OK	14.3795	33.0488	2.29833	1.20059	3.20236	5e-05	0.0019511	yes
PARP14	NM_017554	chr3:122399671-122449687	control	6hRgnavus	OK	7.36059	16.8414	2.28805	1.19412	3.26358	5e-05	0.0019511	yes
SLC7A11	NM_014331	chr4:138948576-139163503	control	6hRgnavus	OK	3.19231	7.29432	2.28497	1.19217	2.92638	5e-05	0.0019511	yes
GADD45G	NM_006705	chr9:92219926-92221469	control	6hRgnavus	OK	26.5675	60.2602	2.26819	1.18154	2.59565	5e-05	0.0019511	yes
CX3CL1	NM_002996	chr16:57406413-57418956	control	6hRgnavus	OK	10.1096	22.8974	2.26492	1.17946	2.99307	5e-05	0.0019511	yes
PIM3	NM_001001852	chr22:50354142-50357720	control	6hRgnavus	OK	30.3292	68.4262	2.25612	1.17384	3.09511	5e-05	0.0019511	yes
TRAF3IP2	NM_001164281,NM_001164283,NM_147686	chr6:111804674-111927477	control	6hRgnavus	OK	6.49589	14.6375	2.25335	1.17207	2.8903	5e-05	0.0019511	yes
KRT6B	NM_005555	chr12:52840434-52845910	control	6hRgnavus	OK	2.84281	6.38763	2.24694	1.16796	2.19295	5e-05	0.0019511	yes
MMP1	NM_001145938,NM_002421	chr11:102654406-102714342	control	6hRgnavus	OK	14.6444	32.7616	2.23714	1.16165	2.86023	5e-05	0.0019511	yes
ADAMTS9	NM_182920	chr3:64501330-64997143	control	6hRgnavus	OK	5.15487	11.5241	2.23558	1.16065	2.91828	5e-05	0.0019511	yes
DAPP1	NM_014395	chr4:100737980-100791346	control	6hRgnavus	OK	0.766883	1.71377	2.23472	1.1601	1.501	0.00215	0.0432596	yes
C11orf96	NM_001145033	chr11:43964105-43965433	control	6hRgnavus	OK	11.8901	26.559	2.23371	1.15944	2.3991	5e-05	0.0019511	yes
RBBP8	NM_002894,NM_203291,NM_203292	chr18:20513294-20606449	control	6hRgnavus	OK	13.3546	29.7795	2.22991	1.15699	3.01873	5e-05	0.0019511	yes
PTGES	NM_004878	chr9:132500614-132515344	control	6hRgnavus	OK	2.00995	4.46729	2.22259	1.15224	1.642	0.00015	0.00508313	yes
SP140L	NM_138402	chr2:231191893-231268445	control	6hRgnavus	OK	2.05301	4.55832	2.22031	1.15076	2.08731	5e-05	0.0019511	yes
RDH10	NM_172037	chr8:74206836-74237520	control	6hRgnavus	OK	11.2104	24.889	2.22017	1.15067	2.94456	5e-05	0.0019511	yes
RNF213	NM_001256071,NM_020954	chr17:78234659-78411884	control	6hRgnavus	OK	8.68384	19.2765	2.21981	1.15044	2.3847	5e-05	0.0019511	yes
OPTN	NM_001008211,NM_001008212,NM_001008213,NM_021980	chr10:13142081-13180276	control	6hRgnavus	OK	29.8425	65.9681	2.21054	1.1444	3.06554	5e-05	0.0019511	yes
CDC42SE2	NM_001038702,NM_020240	chr5:130599701-130730382	control	6hRgnavus	OK	38.1228	83.4206	2.18821	1.12975	3.13803	5e-05	0.0019511	yes
SQSTM1	NM_001142298,NM_001142299,NM_003900	chr5:179224597-179285840	control	6hRgnavus	OK	255.822	559.716	2.18791	1.12955	2.05254	5e-05	0.0019511	yes
TNFRSF11B	NM_002546	chr8:119935795-119964383	control	6hRgnavus	OK	5.42449	11.8046	2.17617	1.12179	2.1317	5e-05	0.0019511	yes
APOL3	NM_145640,NM_145641,NM_145642	chr22:36536370-36562225	control	6hRgnavus	OK	1.55843	3.39132	2.17611	1.12175	1.69082	0.00025	0.00786944	yes
CHDH	NM_018397	chr3:53850323-53880420	control	6hRgnavus	OK	6.14318	13.3422	2.17187	1.11893	2.72993	5e-05	0.0019511	yes
GBP2	NM_004120	chr1:89573309-89591799	control	6hRgnavus	OK	6.46568	14.0276	2.16955	1.11739	2.59682	5e-05	0.0019511	yes
ELMSAN1	NM_001043318,NM_194278	chr14:74181824-74253896	control	6hRgnavus	OK	5.7045	12.3735	2.16908	1.11708	2.92802	5e-05	0.0019511	yes
CFLAR	NM_001127183,NM_001127184,NM_001202515,NM_001202516,NM_001202517,NM_001202518,NM_001202519,NM_003879	chr2:201980876-202037411	control	6hRgnavus	OK	14.3076	30.8479	2.15605	1.10839	1.76361	0.0001	0.00355905	yes
SLCO5A1	NM_001146008,NM_001146009,NM_030958	chr8:70584567-70747299	control	6hRgnavus	OK	3.7855	8.0926	2.13779	1.09612	2.34162	5e-05	0.0019511	yes
HAPLN3	NM_178232	chr15:89420518-89438770	control	6hRgnavus	OK	1.69624	3.6137	2.13042	1.09113	1.51378	0.002	0.0409986	yes
CA13	NM_198584	chr8:86157715-86196302	control	6hRgnavus	OK	1.61236	3.40622	2.11257	1.079	1.81241	0.00015	0.00508313	yes
LOC154761	NR_015421	chr7:143509060-143533810	control	6hRgnavus	OK	11.0167	23.2599	2.11133	1.07815	2.57249	5e-05	0.0019511	yes
A4GALT	NM_017436	chr22:43088126-43116876	control	6hRgnavus	OK	3.24637	6.81753	2.10005	1.07042	1.91994	5e-05	0.0019511	yes
TP53	NM_001126116,NM_001126118,NM_001276695,NM_001276696,NM_001276697,NM_001276699,NM_001276760,NM_001276761	chr17:7571719-7606820	control	6hRgnavus	OK	10.0914	21.0935	2.09025	1.06367	2.42501	5e-05	0.0019511	yes
TMEM106A	NM_145041	chr17:41363893-41371589	control	6hRgnavus	OK	1.10586	2.31057	2.08939	1.06308	1.51697	0.00125	0.0286973	yes
TMEM163	NM_030923	chr2:135213329-135476571	control	6hRgnavus	OK	21.0976	44.0388	2.08738	1.06169	2.67943	5e-05	0.0019511	yes
SLC43A2	NM_152346	chr17:1477695-1532130	control	6hRgnavus	OK	40.4411	83.8514	2.07342	1.05201	2.81344	5e-05	0.0019511	yes
BDKRB2	NM_000623	chr14:96671134-96710666	control	6hRgnavus	OK	4.26522	8.82936	2.07008	1.04969	2.52753	5e-05	0.0019511	yes
SDC4	NM_002999	chr20:43953928-43977064	control	6hRgnavus	OK	108.738	224.238	2.06219	1.04418	2.59551	5e-05	0.0019511	yes
HELZ2	NM_001037335,NM_033405	chr20:62189438-62205592	control	6hRgnavus	OK	3.11832	6.42471	2.06031	1.04286	2.57355	5e-05	0.0019511	yes
ERAP2	NM_001130140,NM_022350	chr5:96211643-96255406	control	6hRgnavus	OK	5.82268	11.8914	2.04226	1.03016	2.66148	5e-05	0.0019511	yes
ARRDC3	NM_020801	chr5:90664540-90716532	control	6hRgnavus	OK	22.2389	45.3937	2.04118	1.02941	2.80008	5e-05	0.0019511	yes
WARS	NM_004184,NM_173701,NM_213645,NM_213646	chr14:100800124-100842680	control	6hRgnavus	OK	43.2177	88.0085	2.0364	1.02602	2.62995	5e-05	0.0019511	yes
SERPINE1	NM_000602,NM_001165413	chr7:100770369-100782547	control	6hRgnavus	OK	25.0129	50.8969	2.03483	1.0249	2.60892	5e-05	0.0019511	yes
MARK1	NM_018650	chr1:220701567-220837799	control	6hRgnavus	OK	8.56308	17.3987	2.03183	1.02278	2.67888	5e-05	0.0019511	yes
SFR1	NM_001002759,NM_145247	chr10:105881815-105886143	control	6hRgnavus	OK	3.03596	6.15651	2.02786	1.01996	1.59657	0.00145	0.0321428	yes
PI3	NM_002638	chr20:43803539-43805185	control	6hRgnavus	OK	20.2388	41.0009	2.02586	1.01853	1.69161	0.0007	0.018061	yes
MX1	NM_001144925,NM_001178046,NM_002462	chr21:42792519-42831141	control	6hRgnavus	OK	9.2103	18.6355	2.02333	1.01673	2.52001	5e-05	0.0019511	yes
ATF3	NM_001030287,NM_001040619,NM_001206484,NM_001206486,NM_001206488,NM_001674	chr1:212738675-212794119	control	6hRgnavus	OK	12.1798	24.523	2.01342	1.00964	2.41401	5e-05	0.0019511	yes
TRAFD1	NM_001143906,NM_006700	chr12:112563348-112591408	control	6hRgnavus	OK	15.9648	32.0697	2.00878	1.00632	2.64291	5e-05	0.0019511	yes
JAK1	NM_002227	chr1:65210777-65432187	control	6hRgnavus	OK	47.0275	94.3209	2.00565	1.00407	2.30966	5e-05	0.0019511	yes
GPR119	NM_178471	chrX:129518318-129519511	control	6hRgnavus	OK	36.6567	18.1284	-2.02206	-1.01582	-2.14423	5e-05	0.0019511	yes
RAB3A	NM_002866	chr19:18307610-18314874	control	6hRgnavus	OK	9.79544	4.83014	-2.02798	-1.02004	-1.82767	0.0002	0.00651264	yes
GJA3	NM_021954	chr13:20712394-20735183	control	6hRgnavus	OK	2.22176	1.09462	-2.02971	-1.02127	-1.59643	0.0005	0.0138873	yes
SGIP1	NM_032291	chr1:66999824-67210768	control	6hRgnavus	OK	1.76142	0.859056	-2.05041	-1.03592	-1.55434	0.0004	0.0115633	yes
GPR64	NM_001079858,NM_001079859,NM_001079860,NM_001184833,NM_001184834,NM_001184835,NM_001184836,NM_001184837,NM_005756	chrX:19007424-19140755	control	6hRgnavus	OK	9.64095	4.68073	-2.05971	-1.04244	-2.42432	5e-05	0.0019511	yes
SYT16	NM_031914	chr14:62462540-62568427	control	6hRgnavus	OK	8.04414	3.88038	-2.07303	-1.05174	-2.23886	5e-05	0.0019511	yes
CNIH3	NM_152495	chr1:224804178-224928249	control	6hRgnavus	OK	6.16115	2.96518	-2.07783	-1.05508	-1.83157	5e-05	0.0019511	yes
PTGS1	NM_000962,NM_001271164,NM_001271165,NM_001271166,NM_001271367,NM_001271368,NM_080591	chr9:125132808-125157982	control	6hRgnavus	OK	0.967357	0.461998	-2.09386	-1.06616	-1.40433	0.00205	0.0417817	yes
ARRDC4	NM_183376	chr15:98503932-98517068	control	6hRgnavus	OK	42.5694	20.1805	-2.10943	-1.07685	-2.83878	5e-05	0.0019511	yes
IQSEC3	NM_001170738,NM_015232	chr12:176048-287625	control	6hRgnavus	OK	8.52697	4.03408	-2.11373	-1.0798	-2.10009	5e-05	0.0019511	yes
PHYHIP	NM_001099335,NM_014759	chr8:22077215-22089851	control	6hRgnavus	OK	3.7177	1.7307	-2.14809	-1.10305	-1.88131	0.0001	0.00355905	yes
FAM135B	NM_015912	chr8:139142265-139509065	control	6hRgnavus	OK	5.98796	2.78488	-2.15017	-1.10445	-2.66124	5e-05	0.0019511	yes
CACNG4	NM_014405	chr17:64960979-65029518	control	6hRgnavus	OK	12.3373	5.71879	-2.15733	-1.10925	-2.50598	5e-05	0.0019511	yes
SYTL5	NM_001163334,NM_001163335,NM_138780	chrX:37865834-37988073	control	6hRgnavus	OK	1.30529	0.592197	-2.20415	-1.14022	-1.57453	0.00125	0.0286973	yes
CA9	NM_001216	chr9:35673914-35681154	control	6hRgnavus	OK	3.71971	1.68123	-2.21249	-1.14568	-1.48363	0.0011	0.026056	yes
CSF1R	NM_005211	chr5:149432853-149492935	control	6hRgnavus	OK	1.67661	0.747502	-2.24295	-1.1654	-1.69802	0.0006	0.0160057	yes
SLC6A4	NM_001045	chr17:28521336-28562986	control	6hRgnavus	OK	7.29346	3.23079	-2.25749	-1.17472	-2.76451	5e-05	0.0019511	yes
CHODL	NM_001204174,NM_001204175,NM_001204176,NM_001204177,NM_001204178,NM_024944	chr21:19289656-19639687	control	6hRgnavus	OK	5.18205	2.24393	-2.30936	-1.2075	-1.8301	0.00025	0.00786944	yes
LDB2	NM_001130834,NM_001290	chr4:16503164-16900424	control	6hRgnavus	OK	5.56743	2.37909	-2.34015	-1.2266	-2.16394	5e-05	0.0019511	yes
C2orf54	NM_001085437,NM_024861	chr2:241825464-241835573	control	6hRgnavus	OK	3.53417	1.50653	-2.3459	-1.23014	-1.77897	0.00035	0.0102645	yes
CD163	NM_004244,NM_203416	chr12:7623411-7656414	control	6hRgnavus	OK	1.02733	0.43533	-2.35989	-1.23872	-1.56934	0.002	0.0409986	yes
NRSN1	NM_080723	chr6:24126413-24147757	control	6hRgnavus	OK	1.85342	0.776226	-2.38773	-1.25565	-1.55091	0.0012	0.0279572	yes
ITGB7	NM_000889	chr12:53585106-53601000	control	6hRgnavus	OK	2.38377	0.995667	-2.39414	-1.25951	-1.76083	0.0005	0.0138873	yes
TGFB3	NM_003239	chr14:76424441-76448092	control	6hRgnavus	OK	9.63615	4.00988	-2.4031	-1.2649	-2.70052	5e-05	0.0019511	yes
LINC00473	NR_026860,NR_026861	chr6:166337535-166403103	control	6hRgnavus	OK	5.37755	2.21531	-2.42745	-1.27944	-1.74435	0.00035	0.0102645	yes
LPPR5	NM_001010861,NM_001037317	chr1:99355800-99614408	control	6hRgnavus	OK	1.61909	0.666798	-2.42816	-1.27986	-1.73338	0.0017	0.0362113	yes
SLCO2B1	NM_001145211,NM_001145212,NM_007256	chr11:74862031-74917445	control	6hRgnavus	OK	1.54735	0.633398	-2.44293	-1.28862	-1.77901	0.00095	0.0232013	yes
LRRC10B	NM_001145077	chr11:61276271-61278490	control	6hRgnavus	OK	15.1323	6.17572	-2.45029	-1.29295	-2.70675	5e-05	0.0019511	yes
CD248	NM_020404	chr11:66081957-66084515	control	6hRgnavus	OK	10.2551	4.12213	-2.48782	-1.31488	-2.878	5e-05	0.0019511	yes
PTGDR2	NM_004778	chr11:60609428-60623444	control	6hRgnavus	OK	12.4247	4.97385	-2.498	-1.32078	-1.64556	0.0011	0.026056	yes
GPSM1	NM_001145638,NM_001145639,NM_001200003,NM_015597	chr9:139221931-139254057	control	6hRgnavus	OK	33.9908	13.3214	-2.55159	-1.3514	-2.66244	5e-05	0.0019511	yes
WDR72	NM_001277176,NM_182758	chr15:53805937-54055075	control	6hRgnavus	OK	1.32954	0.517701	-2.56816	-1.36074	-1.92432	0.0002	0.00651264	yes
FGL2	NM_006682	chr7:76751933-76924521	control	6hRgnavus	OK	2.68283	1.03686	-2.58746	-1.37154	-1.8831	0.00155	0.0335715	yes
SYNDIG1L	NM_001105579	chr14:74872595-74892805	control	6hRgnavus	OK	2.53798	0.967367	-2.6236	-1.39154	-1.69262	0.0004	0.0115633	yes
ELFN2	NM_052906	chr22:37763999-37823505	control	6hRgnavus	OK	4.31385	1.64299	-2.62561	-1.39265	-2.32987	5e-05	0.0019511	yes
PLCE1	NM_001165979,NM_016341	chr10:95753745-96088148	control	6hRgnavus	OK	23.9757	9.12317	-2.628	-1.39397	-3.35913	5e-05	0.0019511	yes
LGI2	NM_018176	chr4:25000470-25032414	control	6hRgnavus	OK	1.21072	0.457138	-2.64848	-1.40517	-1.99991	0.0001	0.00355905	yes
LPPR4	NM_001166252,NM_014839	chr1:99729847-99775138	control	6hRgnavus	OK	6.97958	2.62543	-2.65845	-1.41058	-3.08341	5e-05	0.0019511	yes
FGF1	NM_000800,NM_001144892,NM_001144934,NM_001144935,NM_001257205,NM_001257206,NM_001257207,NM_001257208,NM_001257209,NM_001257210,NM_001257211,NM_001257212,NM_033136,NM_033137	chr5:141971742-142077635	control	6hRgnavus	OK	0.585656	0.218828	-2.67633	-1.42025	-1.34414	5e-05	0.0019511	yes
CD300A	NM_001256841,NM_007261	chr17:72462521-72480937	control	6hRgnavus	OK	1.94795	0.725306	-2.68569	-1.4253	-1.77116	0.0006	0.0160057	yes
SDPR	NM_004657	chr2:192699031-192712006	control	6hRgnavus	OK	0.698579	0.259868	-2.68821	-1.42665	-1.54973	0.00195	0.0403237	yes
PRSS2	NM_002770	chr7:142478756-142482399	control	6hRgnavus	OK	71.2459	26.3209	-2.70682	-1.4366	-2.17938	0.0003	0.00909957	yes
VSNL1	NM_003385	chr2:17721806-17837706	control	6hRgnavus	OK	1.98728	0.72967	-2.72353	-1.44548	-1.6955	0.0007	0.018061	yes
NXPH3	NM_007225	chr17:47653297-47661171	control	6hRgnavus	OK	1.02076	0.373131	-2.73566	-1.45189	-1.9861	5e-05	0.0019511	yes
ADAMTS5	NM_007038	chr21:28290230-28339439	control	6hRgnavus	OK	1.28581	0.46837	-2.74529	-1.45696	-2.28719	5e-05	0.0019511	yes
HMGCS2	NM_001166107,NM_005518	chr1:120290618-120311555	control	6hRgnavus	OK	1.39673	0.504783	-2.76699	-1.46832	-1.54756	0.0016	0.0344962	yes
EPHA4	NM_004438	chr2:222282746-222437010	control	6hRgnavus	OK	1.48838	0.536198	-2.7758	-1.47291	-2.18626	5e-05	0.0019511	yes
LSP1	NM_001013253,NM_001013254,NM_001013255,NM_001242932,NM_002339	chr11:1874199-1913493	control	6hRgnavus	OK	2.79337	1.00153	-2.7891	-1.4798	-1.88571	0.0001	0.00355905	yes
SYNDIG1	NM_024893	chr20:24449834-24647167	control	6hRgnavus	OK	4.06549	1.4541	-2.79588	-1.4833	-2.18797	5e-05	0.0019511	yes
PRLHR	NM_004248	chr10:120352915-120355160	control	6hRgnavus	OK	3.37967	1.18065	-2.86255	-1.5173	-1.86408	0.0001	0.00355905	yes
VIPR1	NM_001251882,NM_001251883,NM_001251884,NM_001251885,NM_004624	chr3:42530790-42579065	control	6hRgnavus	OK	0.605607	0.209772	-2.88698	-1.52956	-1.34408	0.00205	0.0417817	yes
OXGR1	NM_080818	chr13:97637972-97646604	control	6hRgnavus	OK	5.48648	1.90014	-2.88741	-1.52978	-2.41456	5e-05	0.0019511	yes
PCSK9	NM_174936	chr1:55505148-55530526	control	6hRgnavus	OK	2.79231	0.927852	-3.00943	-1.58949	-2.52396	5e-05	0.0019511	yes
TUBBP5	NR_027156	chr9:141044564-141071885	control	6hRgnavus	OK	1.00331	0.332401	-3.01837	-1.59377	-1.63769	0.0011	0.026056	yes
SERTM1	NM_203451	chr13:37248048-37271975	control	6hRgnavus	OK	6.86014	2.25951	-3.03612	-1.60223	-2.80553	5e-05	0.0019511	yes
RNASE6	NM_005615	chr14:21249209-21250626	control	6hRgnavus	OK	2.25344	0.672943	-3.34863	-1.74358	-1.66908	0.0011	0.026056	yes
CD300LB	NM_174892	chr17:72517312-72527613	control	6hRgnavus	OK	0.666494	0.196763	-3.38729	-1.76013	-1.5013	0.0026	0.0496348	yes
SLC37A2	NM_001145290,NM_198277	chr11:124933012-124960412	control	6hRgnavus	OK	1.02906	0.303573	-3.38983	-1.76122	-2.04811	0.0002	0.00651264	yes
SASH3	NM_018990	chrX:128913891-128929176	control	6hRgnavus	OK	0.804656	0.235286	-3.41991	-1.77396	-1.83729	0.0001	0.00355905	yes
HAVCR2	NM_032782	chr5:156512842-156536248	control	6hRgnavus	OK	0.998936	0.284757	-3.50803	-1.81066	-1.82635	0.0008	0.0202719	yes
FCGR3A	NM_000569,NM_001127592,NM_001127593,NM_001127595,NM_001127596	chr1:161511550-161520413	control	6hRgnavus	OK	0.653835	0.173099	-3.77723	-1.91733	-1.59843	0.0006	0.0160057	yes
C1orf158	NM_152290	chr1:12806162-12821102	control	6hRgnavus	OK	2.07681	0.493771	-4.20602	-2.07246	-1.82346	0.00115	0.0269698	yes
TREM2	NM_001271821,NM_018965	chr6:41126243-41130924	control	6hRgnavus	OK	0.923521	0.215277	-4.28992	-2.10095	-1.54897	0.0023	0.0456296	yes
LEFTY1	NM_020997	chr1:226073981-226076846	control	6hRgnavus	OK	2.9032	0.648429	-4.47728	-2.16262	-2.40495	5e-05	0.0019511	yes
PCK1	NM_002591	chr20:56136136-56141513	control	6hRgnavus	OK	5.29936	1.05832	-5.00733	-2.32404	-3.51278	5e-05	0.0019511	yes
WNT16	NM_016087,NM_057168	chr7:120965420-120981158	control	6hRgnavus	OK	1.27542	0.254238	-5.01664	-2.32672	-1.47089	0.00055	0.0149822	yes
CD180	NM_005582	chr5:66478103-66492617	control	6hRgnavus	OK	0.656892	0.122561	-5.35971	-2.42215	-2.11309	0.00015	0.00508313	yes
MS4A6A	NM_001247999,NM_022349,NM_152851,NM_152852	chr11:59939079-59952139	control	6hRgnavus	OK	1.47601	0.235827	-6.25887	-2.6459	-2.07353	5e-05	0.0019511	yes
ADORA3	NM_000677,NM_001081976,NM_020683	chr1:112025969-112106597	control	6hRgnavus	OK	0.924213	0.103534	-8.92666	-3.15812	-1.96989	5e-05	0.0019511	yes
TSIX	NR_003255	chrX:73012039-73072588	control	6hRgnavus	OK	0.657262	0.00546384	-120.293	-6.91041	-3.71192	5e-05	0.0019511	yes

## Sheet: IL1B-6h
DEGs induced by IL-1B at 6h
gene_symbol	gene	locus	sample_1	sample_2	status	value_1	value_2	fold_change(value_2/value_1)	log2(fold_change)	test_stat	p_value	q_value	significant
CCL1	NM_002981	chr17:32687398-32690252	control	6hIL1b	OK	0	0.731713	#DIV/0!	inf	#NAME?	5e-05	0.000589336	yes
DEFB4B	NM_001205266	chr8:7272384-7274354	control	6hIL1b	OK	0	2.85065	#DIV/0!	inf	#NAME?	5e-05	0.000589336	yes
IL6	NM_000600	chr7:22766765-22771621	control	6hIL1b	OK	1.14458	69.4993	60.7204	5.9241	7.8286	5e-05	0.000589336	yes
IL17C	NM_013278	chr16:88705000-88706882	control	6hIL1b	OK	0.500506	29.645	59.2301	5.88825	5.90383	5e-05	0.000589336	yes
TNFSF18	NM_005092	chr1:173010359-173020103	control	6hIL1b	OK	0.234683	13.5694	57.8201	5.8535	4.33526	0.0002	0.00206289	yes
SLC5A5	NM_000453	chr19:17982781-18005983	control	6hIL1b	OK	0.0913611	4.68035	51.2291	5.67889	5.34975	5e-05	0.000589336	yes
SLC26A4	NM_000441	chr7:107296960-107358252	control	6hIL1b	OK	0.691259	34.7972	50.3389	5.6536	9.49034	5e-05	0.000589336	yes
CCL20	NM_001130046,NM_004591	chr2:228678557-228682280	control	6hIL1b	OK	32.5779	1400.38	42.9856	5.42578	11.4863	5e-05	0.000589336	yes
CSF3	NM_000759,NM_001178147,NM_172219,NM_172220	chr17:38171613-38174066	control	6hIL1b	OK	0.550243	22.2684	40.4701	5.33878	5.71389	5e-05	0.000589336	yes
CXCL1	NM_001511	chr4:74735108-74737019	control	6hIL1b	OK	37.348	1454.18	38.936	5.28303	11.3897	5e-05	0.000589336	yes
CXCL5	NM_002994	chr4:74861358-74864416	control	6hIL1b	OK	10.2433	375.264	36.6351	5.19516	10.4166	5e-05	0.000589336	yes
CSF2	NM_000758	chr5:131409484-131411863	control	6hIL1b	OK	0.75157	26.4791	35.2317	5.1388	5.61402	5e-05	0.000589336	yes
IL8	NM_000584	chr4:74606222-74609433	control	6hIL1b	OK	74.9119	2520.95	33.6522	5.07263	9.20259	5e-05	0.000589336	yes
EBI3	NM_005755	chr19:4229539-4237524	control	6hIL1b	OK	0.240228	7.8457	32.6594	5.02943	3.91736	5e-05	0.000589336	yes
VNN3	NR_028290,NR_028291	chr6:133043925-133055904	control	6hIL1b	OK	0.219948	7.03061	31.9649	4.99841	4.98046	0.0004	0.00377991	yes
IL7	NM_000880,NM_001199886,NM_001199887,NM_001199888	chr8:79645006-79717758	control	6hIL1b	OK	1.54522	47.2954	30.6076	4.93582	8.53899	5e-05	0.000589336	yes
CXCL3	NM_002090	chr4:74902311-74904490	control	6hIL1b	OK	7.18903	213.681	29.7232	4.89352	9.59917	5e-05	0.000589336	yes
CXCL2	NM_002089	chr4:74962753-74964997	control	6hIL1b	OK	14.9395	427.809	28.6361	4.83977	11.3292	5e-05	0.000589336	yes
DEFB4A	NM_004942	chr8:7752198-7754237	control	6hIL1b	OK	0.932229	22.3913	24.0191	4.58611	4.28184	0.0016	0.0122837	yes
KMO	NM_003679	chr1:241695433-241803701	control	6hIL1b	OK	0.286384	6.46935	22.5898	4.4976	3.07086	0.0005	0.00457571	yes
ICAM4	NM_001039132,NM_001544,NM_022377	chr19:10397642-10399260	control	6hIL1b	OK	0.248203	5.30983	21.3931	4.41907	3.918	5e-05	0.000589336	yes
CCL8	NM_005623	chr17:32646065-32648421	control	6hIL1b	OK	0.34753	7.2305	20.8054	4.37889	4.20403	5e-05	0.000589336	yes
CXCL6	NM_002993	chr4:74702272-74704477	control	6hIL1b	OK	48.9185	995.752	20.3553	4.34733	9.51654	5e-05	0.000589336	yes
MMP10	NM_002425	chr11:102641232-102651359	control	6hIL1b	OK	3.18981	60.1253	18.8492	4.23643	8.08854	5e-05	0.000589336	yes
BATF3	NM_018664	chr1:212859758-212873327	control	6hIL1b	OK	0.504976	9.31931	18.455	4.20593	4.61088	5e-05	0.000589336	yes
CLEC4E	NM_014358	chr12:8685900-8693558	control	6hIL1b	OK	0.245683	4.52053	18.3998	4.20162	4.1888	5e-05	0.000589336	yes
IL1B	NM_000576	chr2:113587336-113594356	control	6hIL1b	OK	2.75632	50.5209	18.3291	4.19607	7.30843	5e-05	0.000589336	yes
CASP5	NM_001136109,NM_001136110,NM_001136112,NM_004347	chr11:104864966-104893895	control	6hIL1b	OK	0.251818	4.58677	18.2146	4.18703	2.66519	0.00095	0.00804103	yes
LIF	NM_001257135,NM_002309	chr22:30636435-30642840	control	6hIL1b	OK	7.72669	136.703	17.6923	4.14505	10.3123	5e-05	0.000589336	yes
SLC6A14	NM_007231	chrX:115567746-115592625	control	6hIL1b	OK	1.2429	21.1621	17.0264	4.0897	6.74179	5e-05	0.000589336	yes
ZC3H12A	NM_025079	chr1:37940118-37949978	control	6hIL1b	OK	7.16905	111.658	15.575	3.96116	9.70626	5e-05	0.000589336	yes
IL1A	NM_000575	chr2:113531491-113542971	control	6hIL1b	OK	1.52818	23.0959	15.1133	3.91775	6.49274	5e-05	0.000589336	yes
SOD2	NM_000636,NM_001024465,NM_001024466	chr6:160100148-160114353	control	6hIL1b	OK	237.255	3564.78	15.0251	3.9093	6.89047	5e-05	0.000589336	yes
RHCG	NM_016321	chr15:90014637-90039799	control	6hIL1b	OK	0.172926	2.57165	14.8714	3.89447	3.53441	5e-05	0.000589336	yes
SELE	NM_000450	chr1:169691780-169703220	control	6hIL1b	OK	0.695405	10.0689	14.4792	3.85591	5.4616	5e-05	0.000589336	yes
FGB	NM_001184741,NM_005141	chr4:155484131-155493915	control	6hIL1b	OK	2.48942	33.5768	13.4878	3.75358	7.16031	5e-05	0.000589336	yes
EXOC3L4	NM_001077594	chr14:103566480-103576894	control	6hIL1b	OK	0.138985	1.83102	13.1742	3.71964	3.20328	5e-05	0.000589336	yes
OXTR	NM_000916	chr3:8792094-8811300	control	6hIL1b	OK	0.196346	2.51941	12.8315	3.68162	4.38992	5e-05	0.000589336	yes
NOS2	NM_000625	chr17:26083791-26127555	control	6hIL1b	OK	0.129955	1.64452	12.6545	3.66158	3.51467	5e-05	0.000589336	yes
MFSD2A	NM_001136493,NM_032793	chr1:40420783-40435628	control	6hIL1b	OK	1.14636	14.3316	12.5018	3.64407	5.7484	5e-05	0.000589336	yes
TNFRSF18	NM_004195,NM_148901,NM_148902	chr1:1138887-1142089	control	6hIL1b	OK	0.524243	6.49686	12.3928	3.63143	3.72599	5e-05	0.000589336	yes
SNPH	NM_014723	chr20:1246959-1289971	control	6hIL1b	OK	7.18887	86.6775	12.0572	3.59182	9.26055	5e-05	0.000589336	yes
FCAMR	NM_001122979,NM_001170631,NM_032029	chr1:207131311-207143970	control	6hIL1b	OK	0.0953208	1.14571	12.0195	3.5873	2.16153	5e-05	0.000589336	yes
SOCS1	NM_003745	chr16:11348273-11350039	control	6hIL1b	OK	5.13216	61.2805	11.9405	3.57779	5.92043	5e-05	0.000589336	yes
FFAR2	NM_005306	chr19:35940616-35942669	control	6hIL1b	OK	2.39376	27.4925	11.4851	3.52169	6.55039	5e-05	0.000589336	yes
TSLP	NM_033035,NM_138551	chr5:110405777-110413722	control	6hIL1b	OK	0.200706	2.27005	11.3103	3.49957	3.5179	5e-05	0.000589336	yes
ICAM1	NM_000201	chr19:10381516-10397291	control	6hIL1b	OK	25.0784	270.771	10.797	3.43255	8.48141	5e-05	0.000589336	yes
PI3	NM_002638	chr20:43803539-43805185	control	6hIL1b	OK	19.9549	212.767	10.6624	3.41445	6.32871	5e-05	0.000589336	yes
NFKBIA	NM_020529	chr14:35870715-35873960	control	6hIL1b	OK	36.6176	389.568	10.6388	3.41126	8.87483	5e-05	0.000589336	yes
TAAR1	NM_138327	chr6:132966122-132967142	control	6hIL1b	OK	0.338787	3.53219	10.426	3.38211	2.8579	5e-05	0.000589336	yes
LBP	NM_004139	chr20:36974813-37005653	control	6hIL1b	OK	0.375346	3.80521	10.1379	3.34168	3.75451	5e-05	0.000589336	yes
IL24	NM_001185156,NM_001185157,NM_001185158,NM_006850	chr1:207070787-207095378	control	6hIL1b	OK	0.460367	4.66514	10.1335	3.34106	2.64434	0.0006	0.00534617	yes
POU2F2	NM_001207025,NM_001207026,NM_001247994,NM_002698	chr19:42590261-42636625	control	6hIL1b	OK	0.106284	1.04189	9.80289	3.29322	3.13172	5e-05	0.000589336	yes
NAMPT	NM_005746	chr7:105888731-105925638	control	6hIL1b	OK	43.6715	425.016	9.73211	3.28275	7.8176	5e-05	0.000589336	yes
MYB	NM_001130172,NM_001130173,NM_001161656,NM_001161657,NM_001161658,NM_001161659,NM_001161660,NM_005375	chr6:135502452-135540311	control	6hIL1b	OK	0.0894387	0.85151	9.5206	3.25105	2.3661	5e-05	0.000589336	yes
SOAT2	NM_003578	chr12:53497273-53518323	control	6hIL1b	OK	0.0746538	0.703722	9.42647	3.23672	2.2044	0.00155	0.0119515	yes
SPRR2A	NM_005988	chr1:153028595-153029988	control	6hIL1b	OK	1.64413	15.3415	9.33107	3.22204	3.72967	5e-05	0.000589336	yes
PTGS2	NM_000963	chr1:186640943-186649559	control	6hIL1b	OK	2.71923	25.1385	9.24471	3.20863	7.009	5e-05	0.000589336	yes
GBP5	NM_001134486,NM_052942	chr1:89724633-89738544	control	6hIL1b	OK	0.0677643	0.616677	9.10032	3.18592	2.67814	5e-05	0.000589336	yes
BIRC3	NM_001165,NM_182962	chr11:102188180-102210135	control	6hIL1b	OK	13.2454	118.332	8.93382	3.15927	7.99955	5e-05	0.000589336	yes
TNFRSF9	NM_001561	chr1:7975930-8003225	control	6hIL1b	OK	0.20095	1.77573	8.83668	3.1435	3.94454	5e-05	0.000589336	yes
RND1	NM_014470	chr12:49250915-49259653	control	6hIL1b	OK	14.223	123.414	8.67707	3.11721	8.04957	5e-05	0.000589336	yes
NIPAL4	NM_001099287,NM_001172292	chr5:156887026-156901730	control	6hIL1b	OK	0.149113	1.26828	8.5055	3.08839	2.87833	0.00275	0.0192405	yes
SERPINB7	NM_001040147,NM_001261830,NM_001261831,NM_003784	chr18:61420280-61472610	control	6hIL1b	OK	11.7596	99.2825	8.44268	3.0777	6.24399	5e-05	0.000589336	yes
CYP2C9	NM_000771	chr10:96698414-96749148	control	6hIL1b	OK	0.314332	2.64897	8.4273	3.07507	3.03416	5e-05	0.000589336	yes
CEBPD	NM_005195	chr8:48649475-48650726	control	6hIL1b	OK	13.9218	112.436	8.07625	3.01369	7.14379	5e-05	0.000589336	yes
CD274	NM_001267706,NM_014143	chr9:5450502-5470567	control	6hIL1b	OK	1.85733	14.3197	7.70983	2.9467	5.94342	5e-05	0.000589336	yes
IL23A	NM_016584	chr12:56732662-56734194	control	6hIL1b	OK	1.72456	12.9458	7.50673	2.90818	4.09678	5e-05	0.000589336	yes
KCNN2	NM_021614,NM_170775	chr5:113698015-113832197	control	6hIL1b	OK	0.456538	3.41531	7.48089	2.90321	3.38245	5e-05	0.000589336	yes
AMBN	NM_016519	chr4:71457974-71473004	control	6hIL1b	OK	0.108998	0.805318	7.38837	2.88526	2.22399	0.0001	0.00112277	yes
NFKB2	NM_001077494,NM_001261403,NM_002502	chr10:104153866-104162286	control	6hIL1b	OK	11.3494	83.0452	7.31714	2.87129	7.63048	5e-05	0.000589336	yes
SERPINB4	NM_002974	chr18:61304492-61311502	control	6hIL1b	OK	0.943288	6.78892	7.19708	2.84741	3.47789	5e-05	0.000589336	yes
CSF1	NM_000757,NM_172210,NM_172211,NM_172212	chr1:110453232-110473616	control	6hIL1b	OK	6.32918	45.2426	7.14826	2.83759	7.2729	5e-05	0.000589336	yes
TNFSF15	NM_001204344,NM_005118	chr9:117546914-117568408	control	6hIL1b	OK	1.04349	7.14769	6.84979	2.77606	5.41904	5e-05	0.000589336	yes
IL18R1	NM_003855	chr2:102979096-103015217	control	6hIL1b	OK	0.470046	3.19916	6.80606	2.76682	3.6515	5e-05	0.000589336	yes
CCL11	NM_002986	chr17:32612686-32615199	control	6hIL1b	OK	0.960918	6.48947	6.75341	2.75562	2.70053	5e-05	0.000589336	yes
PI15	NM_015886	chr8:75736771-75767264	control	6hIL1b	OK	2.60797	17.4607	6.69513	2.74311	6.16464	5e-05	0.000589336	yes
CPXM1	NM_001184699,NM_019609	chr20:2774714-2781292	control	6hIL1b	OK	3.17102	21.0311	6.63228	2.72951	5.22652	5e-05	0.000589336	yes
TNFAIP2	NM_006291	chr14:103592663-103603776	control	6hIL1b	OK	26.1368	169.523	6.48599	2.69733	6.87999	5e-05	0.000589336	yes
HAS1	NM_001523	chr19:52216364-52227221	control	6hIL1b	OK	0.116073	0.747613	6.44089	2.68725	1.97548	0.00235	0.0170031	yes
SLC5A8	NM_145913	chr12:101549993-101604016	control	6hIL1b	OK	0.318345	2.04845	6.43469	2.68587	3.17349	5e-05	0.000589336	yes
FEZ1	NM_005103,NM_022549	chr11:125315640-125366206	control	6hIL1b	OK	3.09426	19.8478	6.41439	2.68132	5.2124	5e-05	0.000589336	yes
AQP9	NM_020980	chr15:58430407-58478110	control	6hIL1b	OK	0.162279	1.04055	6.41211	2.68079	2.47233	5e-05	0.000589336	yes
CD83	NM_001040280,NM_001251901,NM_004233	chr6:14117486-14137148	control	6hIL1b	OK	2.799	17.9366	6.40822	2.67992	5.19292	5e-05	0.000589336	yes
NCCRP1	NM_001001414	chr19:39687603-39692522	control	6hIL1b	OK	1.10698	7.06685	6.3839	2.67444	3.75211	5e-05	0.000589336	yes
SLC30A2	NM_001004434,NM_032513	chr1:26364513-26372604	control	6hIL1b	OK	2.84704	17.8767	6.27905	2.65055	5.19125	5e-05	0.000589336	yes
IL33	NM_001199640,NM_001199641,NM_033439	chr9:6215785-6257983	control	6hIL1b	OK	0.804519	5.04381	6.26935	2.64831	3.67227	5e-05	0.000589336	yes
FGA	NM_000508,NM_021871	chr4:155504279-155511897	control	6hIL1b	OK	6.10981	38.2015	6.25249	2.64443	5.1667	5e-05	0.000589336	yes
MAP3K8	NM_001244134,NM_005204	chr10:30722949-30750762	control	6hIL1b	OK	2.36707	14.6608	6.19365	2.63079	5.30646	5e-05	0.000589336	yes
HILPDA	NM_001098786,NM_013332	chr7:128095883-128098472	control	6hIL1b	OK	6.27309	38.5522	6.14565	2.61956	5.02553	5e-05	0.000589336	yes
PIM2	NM_006875	chrX:48770458-48776413	control	6hIL1b	OK	6.48204	39.3923	6.07715	2.60339	6.11716	5e-05	0.000589336	yes
CCL7	NM_006273	chr17:32597234-32599261	control	6hIL1b	OK	0.263012	1.58866	6.04026	2.59461	1.95411	0.00075	0.00654315	yes
SAA2	NM_001127380,NM_001199744,NM_006512,NM_030754	chr11:18252901-18270221	control	6hIL1b	OK	4.63641	27.9326	6.02462	2.59087	3.20878	5e-05	0.000589336	yes
ENKUR	NM_001270383,NM_145010	chr10:25270907-25351208	control	6hIL1b	OK	0.639283	3.84612	6.0163	2.58888	2.10245	0.0026	0.0184455	yes
GPR85	NM_001146265,NM_001146266,NM_001146267,NM_018970	chr7:112720467-112727833	control	6hIL1b	OK	0.110564	0.663467	6.00075	2.58514	2.27762	5e-05	0.000589336	yes
HS3ST1	NM_005114	chr4:11399987-11430537	control	6hIL1b	OK	4.34455	25.8837	5.95774	2.57477	5.06061	5e-05	0.000589336	yes
PTX3	NM_002852	chr3:156977531-157221415	control	6hIL1b	OK	0.397066	2.36521	5.95672	2.57452	2.10048	0.0006	0.00534617	yes
TNFRSF11B	NM_002546	chr8:119935795-119964383	control	6hIL1b	OK	5.3483	31.6739	5.92224	2.56614	5.36299	5e-05	0.000589336	yes
PTAFR	NM_000952,NM_001164721,NM_001164722,NM_001164723	chr1:28473676-28520447	control	6hIL1b	OK	2.9579	17.4842	5.91102	2.5634	5.6792	5e-05	0.000589336	yes
DNTT	NM_001017520,NM_004088	chr10:98064084-98098321	control	6hIL1b	OK	0.106998	0.632277	5.90924	2.56297	1.98985	0.00045	0.00417735	yes
ST5	NM_005418,NM_139157,NM_213618	chr11:8714898-8932498	control	6hIL1b	OK	22.4842	130.555	5.80652	2.53767	6.71311	5e-05	0.000589336	yes
SP6	NM_001258248,NM_199262	chr17:45922279-45933240	control	6hIL1b	OK	0.206774	1.20046	5.80566	2.53746	2.90988	5e-05	0.000589336	yes
SAA1	NM_000331,NM_001178006,NM_199161	chr11:18287807-18291523	control	6hIL1b	OK	6.21287	35.9866	5.79227	2.53413	3.51904	5e-05	0.000589336	yes
TNFAIP3	NM_001270507,NM_001270508,NM_006290	chr6:138144806-138204451	control	6hIL1b	OK	8.81225	50.9717	5.78419	2.53212	6.69545	5e-05	0.000589336	yes
IL18BP	NM_001039659,NM_001039660,NM_001145055,NM_001145057,NM_005699,NM_173042,NM_173044	chr11:71709957-71823822	control	6hIL1b	OK	5.35004	30.8463	5.76562	2.52747	1.04062	0.00185	0.0139467	yes
STMN4	NM_030795	chr8:27093813-27115903	control	6hIL1b	OK	0.186916	1.07061	5.72776	2.51797	2.114	0.00015	0.00160425	yes
STX11	NM_003764	chr6:144471653-144513076	control	6hIL1b	OK	0.381117	2.1728	5.70114	2.51124	3.5286	5e-05	0.000589336	yes
PAPPA	NM_002581	chr9:118916070-119164600	control	6hIL1b	OK	0.577563	3.27835	5.67618	2.50492	4.97782	5e-05	0.000589336	yes
S100A3	NM_002960	chr1:153519808-153521734	control	6hIL1b	OK	0.502638	2.80916	5.58883	2.48255	2.0836	0.0001	0.00112277	yes
BATF2	NM_138456	chr11:64755416-64764517	control	6hIL1b	OK	1.75085	9.70165	5.54111	2.47018	4.311	5e-05	0.000589336	yes
C2CD4A	NM_207322	chr15:62359175-62363116	control	6hIL1b	OK	45.3046	250.807	5.53602	2.46885	6.26795	5e-05	0.000589336	yes
MEDAG	NM_032849	chr13:31456971-31506745	control	6hIL1b	OK	1.89734	10.4755	5.52115	2.46497	4.08331	5e-05	0.000589336	yes
MMP12	NM_002426	chr11:102733463-102745764	control	6hIL1b	OK	5.13026	28.3001	5.51631	2.46371	4.81931	5e-05	0.000589336	yes
CCL22	NM_002990	chr16:57392694-57400102	control	6hIL1b	OK	0.209923	1.14261	5.443	2.4444	2.22829	5e-05	0.000589336	yes
IL17RB	NM_018725	chr3:53880576-53899827	control	6hIL1b	OK	6.04072	32.5613	5.3903	2.43037	5.61836	5e-05	0.000589336	yes
BAALC	NM_001024372,NM_024812	chr8:104145190-104242533	control	6hIL1b	OK	3.73808	20.0455	5.36251	2.42291	5.11796	5e-05	0.000589336	yes
NFKBIZ	NM_001005474,NM_001134456,NM_031419,NM_145037	chr3:101498028-101579869	control	6hIL1b	OK	14.2696	76.4719	5.35908	2.42198	5.14194	5e-05	0.000589336	yes
ICOSLG	NM_015259	chr21:45646721-45660834	control	6hIL1b	OK	1.29928	6.94869	5.34811	2.41902	4.47782	5e-05	0.000589336	yes
SNCAIP	NM_001242935,NM_005460	chr5:121647819-121814782	control	6hIL1b	OK	0.577719	3.08378	5.33785	2.41626	3.4697	5e-05	0.000589336	yes
C2CD4B	NM_001007595	chr15:62455736-62457482	control	6hIL1b	OK	27.1457	143.625	5.29089	2.40351	6.25025	5e-05	0.000589336	yes
IL7R	NM_002185	chr5:35856976-35879705	control	6hIL1b	OK	0.751988	3.96329	5.27042	2.39792	3.78451	5e-05	0.000589336	yes
BCL2A1	NM_001114735,NM_004049	chr15:80253231-80263643	control	6hIL1b	OK	1.53696	8.05809	5.24288	2.39036	2.91227	5e-05	0.000589336	yes
KCNA2	NM_001204269,NM_004974	chr1:111136201-111174096	control	6hIL1b	OK	0.297131	1.54515	5.20023	2.37858	2.42804	5e-05	0.000589336	yes
CA8	NM_004056	chr8:61101422-61193954	control	6hIL1b	OK	9.10827	46.7974	5.1379	2.36118	5.89583	5e-05	0.000589336	yes
KYNU	NM_001032998,NM_001199241,NM_003937	chr2:143635194-143799885	control	6hIL1b	OK	1.73773	8.86431	5.10109	2.3508	3.51959	5e-05	0.000589336	yes
NCOA7	NM_001122842,NM_001199619,NM_001199620,NM_001199621,NM_001199622,NM_181782	chr6:126102306-126253176	control	6hIL1b	OK	22.5193	114.181	5.07036	2.34209	5.99715	5e-05	0.000589336	yes
SPRR1A	NM_001199828,NM_005987	chr1:152956563-152958290	control	6hIL1b	OK	1.12846	5.71244	5.06216	2.33975	2.17819	0.00705	0.0408699	yes
DCLK3	NM_033403	chr3:36753912-36781352	control	6hIL1b	OK	0.254308	1.27786	5.02485	2.32908	3.08128	5e-05	0.000589336	yes
KRT6B	NM_005555	chr12:52840434-52845910	control	6hIL1b	OK	2.8097	14.0866	5.01356	2.32584	4.78022	5e-05	0.000589336	yes
G0S2	NM_015714	chr1:209848669-209849735	control	6hIL1b	OK	8.44652	42.1357	4.98853	2.31861	4.82157	5e-05	0.000589336	yes
ADAMTS9	NM_182920	chr3:64501330-64997143	control	6hIL1b	OK	5.07914	25.2463	4.97059	2.31342	5.84685	5e-05	0.000589336	yes
SCN7A	NM_002976	chr2:167260082-167343481	control	6hIL1b	OK	0.226239	1.11654	4.93522	2.30311	2.80244	5e-05	0.000589336	yes
CX3CL1	NM_002996	chr16:57406413-57418956	control	6hIL1b	OK	9.9821	48.8581	4.89457	2.29118	6.08891	5e-05	0.000589336	yes
EHD1	NM_006795	chr11:64620207-64646191	control	6hIL1b	OK	10.2571	50.1947	4.89365	2.29091	6.26725	5e-05	0.000589336	yes
IER3	NM_003897	chr6_qbl_hap6:2003904-2005256	control	6hIL1b	OK	10.7668	52.1999	4.84823	2.27746	4.45543	5e-05	0.000589336	yes
LYN	NM_001111097,NM_002350	chr8:56792385-56925006	control	6hIL1b	OK	8.74479	42.2404	4.83035	2.27213	6.1564	5e-05	0.000589336	yes
CA5B	NM_007220	chrX:15756411-15805748	control	6hIL1b	OK	1.26662	6.09822	4.81456	2.2674	4.33067	5e-05	0.000589336	yes
CASP4	NM_001225,NM_033306	chr11:104813593-104839325	control	6hIL1b	OK	16.438	78.6818	4.78658	2.25899	5.80253	5e-05	0.000589336	yes
INE2	NR_002725	chrX:15756411-15805748	control	6hIL1b	OK	0.907077	4.33205	4.77583	2.25575	1.9648	0.00015	0.00160425	yes
NEURL3	NR_026875	chr2:97163382-97173846	control	6hIL1b	OK	7.01373	33.0616	4.71384	2.2369	4.98485	5e-05	0.000589336	yes
SLC39A14	NM_001128431,NM_001135153,NM_001135154,NM_015359	chr8:22224761-22291640	control	6hIL1b	OK	77.4977	363.241	4.68712	2.2287	5.01354	5e-05	0.000589336	yes
GRAP2	NM_004810	chr22:40297085-40367384	control	6hIL1b	OK	0.851907	3.97362	4.66438	2.22169	2.83438	5e-05	0.000589336	yes
CCL2	NM_002982	chr17:32582295-32584220	control	6hIL1b	OK	158.579	736.08	4.64172	2.21466	5.54056	5e-05	0.000589336	yes
STEAP1	NM_012449	chr7:89783688-89794141	control	6hIL1b	OK	4.17272	19.3164	4.62921	2.21077	3.923	5e-05	0.000589336	yes
LOC729950	NR_040033	chr18:22208145-22242162	control	6hIL1b	OK	0.129973	0.599526	4.6127	2.20561	1.43566	0.0011	0.00904126	yes
GK	NM_000167,NM_001128127,NM_001205019,NM_203391	chrX:30671475-30749577	control	6hIL1b	OK	5.64991	25.8231	4.57053	2.19236	5.63059	5e-05	0.000589336	yes
SOCS3	NM_003955	chr17:76352858-76356158	control	6hIL1b	OK	7.94379	36.0681	4.54041	2.18282	5.51607	5e-05	0.000589336	yes
INHBA	NM_002192	chr7:41728600-41818976	control	6hIL1b	OK	7.8152	35.1964	4.50358	2.17107	5.20892	5e-05	0.000589336	yes
GCNT3	NM_004751	chr15:59903981-59912210	control	6hIL1b	OK	14.0024	62.8564	4.48897	2.16639	5.5971	5e-05	0.000589336	yes
RELB	NM_006509	chr19:45504706-45541456	control	6hIL1b	OK	6.33742	28.4472	4.48877	2.16632	5.26536	5e-05	0.000589336	yes
CD40	NM_001250,NM_152854	chr20:44746905-44758384	control	6hIL1b	OK	8.82687	39.4209	4.46601	2.15898	5.16599	5e-05	0.000589336	yes
KCNN3	NM_001204087,NM_002249,NM_170782	chr1:154669941-154842754	control	6hIL1b	OK	0.587459	2.60381	4.43233	2.14806	4.25371	5e-05	0.000589336	yes
TRIM36	NM_001017397,NM_001017398,NM_018700	chr5:114460458-114516243	control	6hIL1b	OK	0.395855	1.72284	4.3522	2.12174	2.46499	5e-05	0.000589336	yes
TNC	NM_002160	chr9:117781853-117880536	control	6hIL1b	OK	2.9452	12.7108	4.31577	2.10962	5.16937	5e-05	0.000589336	yes
SLC19A3	NM_025243	chr2:228549925-228582745	control	6hIL1b	OK	0.285489	1.22626	4.2953	2.10276	2.29795	5e-05	0.000589336	yes
SDR16C5	NM_138969	chr8:57212569-57233241	control	6hIL1b	OK	0.154495	0.658069	4.25948	2.09068	1.72112	0.00045	0.00417735	yes
TMEM154	NM_152680	chr4:153547265-153601317	control	6hIL1b	OK	0.598538	2.53129	4.22912	2.08036	2.71927	5e-05	0.000589336	yes
IDO1	NM_002164	chr8:39771327-39786309	control	6hIL1b	OK	0.546636	2.30074	4.20891	2.07344	2.37388	5e-05	0.000589336	yes
C12orf39	NM_030572	chr12:21679255-21684210	control	6hIL1b	OK	0.960843	4.03379	4.19818	2.06977	1.92749	0.00015	0.00160425	yes
CCL4	NM_002984	chr17:34431219-34433014	control	6hIL1b	OK	2.37581	9.95189	4.18884	2.06655	2.45282	5e-05	0.000589336	yes
CCL3	NM_002983	chr17:34415602-34417506	control	6hIL1b	OK	2.36879	9.88738	4.17402	2.06144	2.55457	5e-05	0.000589336	yes
IRAK2	NM_001570	chr3:10206562-10285427	control	6hIL1b	OK	4.48847	18.6072	4.14556	2.05156	5.04314	5e-05	0.000589336	yes
BBC3	NM_001127240,NM_001127241,NM_001127242,NM_014417	chr19:47724078-47736023	control	6hIL1b	OK	4.89254	20.0538	4.09885	2.03522	4.01578	5e-05	0.000589336	yes
CD48	NM_001256030,NM_001778	chr1:160648535-160681641	control	6hIL1b	OK	0.437493	1.78732	4.08537	2.03047	1.77001	0.00035	0.00336336	yes
CCBP2	NM_001296	chr3:42850963-42908775	control	6hIL1b	OK	0.747074	3.05046	4.08321	2.02971	2.69698	5e-05	0.000589336	yes
GFPT2	NM_005110	chr5:179727699-179780315	control	6hIL1b	OK	2.26734	9.23543	4.07324	2.02618	4.1172	5e-05	0.000589336	yes
C1QTNF1	NM_030968,NM_153372,NM_198593,NM_198594	chr17:77015290-77045870	control	6hIL1b	OK	2.41783	9.82121	4.06199	2.02219	3.91699	5e-05	0.000589336	yes
LOC100506810	NR_038856	chr1:234859788-234867390	control	6hIL1b	OK	0.331403	1.33397	4.02522	2.00907	2.40858	5e-05	0.000589336	yes
TIFA	NM_052864	chr4:113196781-113207059	control	6hIL1b	OK	4.36825	17.4026	3.98388	1.99418	4.5231	5e-05	0.000589336	yes
GPR37L1	NM_004767	chr1:202092028-202098634	control	6hIL1b	OK	0.215943	0.850496	3.93852	1.97765	1.95124	5e-05	0.000589336	yes
LAMP3	NM_014398	chr3:182840002-182880667	control	6hIL1b	OK	1.20611	4.73122	3.92271	1.97186	3.34304	5e-05	0.000589336	yes
MMP1	NM_001145938,NM_002421	chr11:102654406-102714342	control	6hIL1b	OK	14.4215	56.4976	3.9176	1.96996	5.06252	5e-05	0.000589336	yes
STAT5A	NM_003152	chr17:40439564-40463960	control	6hIL1b	OK	3.72748	14.4096	3.86578	1.95076	4.84725	5e-05	0.000589336	yes
RHBDF2	NM_001005498,NM_024599	chr17:74466974-74497509	control	6hIL1b	OK	4.51525	17.4319	3.86067	1.94885	4.77181	5e-05	0.000589336	yes
TREM1	NM_001242589,NM_001242590,NM_018643	chr6:41242998-41254457	control	6hIL1b	OK	0.836413	3.21134	3.83942	1.94089	2.25028	5e-05	0.000589336	yes
GADD45G	NM_006705	chr9:92219926-92221469	control	6hIL1b	OK	26.1751	100.458	3.83792	1.94032	4.72176	5e-05	0.000589336	yes
DUSP2	NM_004418	chr2:96808907-96811179	control	6hIL1b	OK	0.212793	0.803778	3.77728	1.91734	1.65612	0.0016	0.0122837	yes
CLIC5	NM_001114086,NM_001256023,NM_016929	chr6:45866189-46048085	control	6hIL1b	OK	0.347502	1.30714	3.76153	1.91132	2.42505	5e-05	0.000589336	yes
CA13	NM_198584	chr8:86157715-86196302	control	6hIL1b	OK	1.58641	5.94708	3.74877	1.90641	3.46641	5e-05	0.000589336	yes
OAS3	NM_006187	chr12:113376248-113411054	control	6hIL1b	OK	3.47897	12.9699	3.72809	1.89843	4.97238	5e-05	0.000589336	yes
TMEM163	NM_030923	chr2:135213329-135476571	control	6hIL1b	OK	20.7909	77.2077	3.71353	1.89279	5.04886	5e-05	0.000589336	yes
SERPINB3	NM_006919	chr18:61322430-61329197	control	6hIL1b	OK	0.399088	1.47938	3.7069	1.89022	1.82443	0.0003	0.00294668	yes
JUNB	NM_002229	chr19:12902309-12904125	control	6hIL1b	OK	73.3247	270.393	3.68761	1.88269	5.1265	5e-05	0.000589336	yes
MAFF	NM_001161572,NM_001161573,NM_001161574,NM_012323	chr22:38597938-38612517	control	6hIL1b	OK	6.52161	23.9906	3.67863	1.87917	4.46076	5e-05	0.000589336	yes
CCL5	NM_002985	chr17:34198495-34207377	control	6hIL1b	OK	2.66422	9.75644	3.66202	1.87264	2.8858	5e-05	0.000589336	yes
ADCYAP1	NM_001099733,NM_001117	chr18:904943-912173	control	6hIL1b	OK	55.2441	201.99	3.65632	1.87039	4.67689	5e-05	0.000589336	yes
DMBT1	NM_004406,NM_007329,NM_017579	chr10:124320180-124403252	control	6hIL1b	OK	3.22051	11.7277	3.64157	1.86455	3.99931	5e-05	0.000589336	yes
DLGAP1-AS1	NR_024101	chr18:3496029-4455266	control	6hIL1b	OK	1.64338	5.98323	3.64081	1.86426	2.26684	0.0001	0.00112277	yes
AMPD3	NM_000480,NM_001025389,NM_001025390,NM_001172430,NM_001172431	chr11:10471867-10529126	control	6hIL1b	OK	7.55458	27.4813	3.6377	1.86302	4.92638	5e-05	0.000589336	yes
ARAP1	NM_001040118,NM_001135190,NM_015242	chr11:72396113-72463434	control	6hIL1b	OK	28.4717	103.253	3.62651	1.85859	4.7769	5e-05	0.000589336	yes
NFKB1	NM_001165412,NM_003998	chr4:103422485-103538459	control	6hIL1b	OK	12.7337	45.9314	3.60707	1.85083	5.12164	5e-05	0.000589336	yes
RNF144B	NM_182757	chr6:18387580-18469105	control	6hIL1b	OK	1.40495	4.97759	3.54289	1.82493	3.51207	5e-05	0.000589336	yes
CP	NM_000096	chr3:148847370-148939832	control	6hIL1b	OK	7.26383	25.633	3.52885	1.8192	2.51788	0.00095	0.00804103	yes
NNMT	NM_006169	chr11:114166534-114183238	control	6hIL1b	OK	22.0771	77.6908	3.51907	1.81519	4.69756	5e-05	0.000589336	yes
FSD1L	NM_001145313,NM_031919,NM_207647	chr9:108210314-108311385	control	6hIL1b	OK	7.84995	27.4445	3.49614	1.80576	4.79693	5e-05	0.000589336	yes
IER5	NM_016545	chr1:181057637-181059979	control	6hIL1b	OK	6.34338	22.1379	3.48992	1.8032	4.15532	5e-05	0.000589336	yes
RDH10	NM_172037	chr8:74206836-74237520	control	6hIL1b	OK	11.0388	38.4295	3.48131	1.79962	4.78267	5e-05	0.000589336	yes
C6orf58	NM_001010905	chr6:127898318-127912963	control	6hIL1b	OK	2.0517	7.12789	3.47414	1.79666	2.1415	0.00015	0.00160425	yes
GJB2	NM_004004	chr13:20761603-20767114	control	6hIL1b	OK	1.98244	6.87321	3.46705	1.7937	3.05423	5e-05	0.000589336	yes
PRG4	NM_001127708,NM_001127709,NM_001127710,NM_005807	chr1:185703682-186446655	control	6hIL1b	OK	8.5112	29.4186	3.45646	1.78929	1.82884	0.0036	0.0239376	yes
CCNA1	NM_001111045,NM_001111046,NM_001111047,NM_003914	chr13:37005966-37017019	control	6hIL1b	OK	0.409047	1.40745	3.4408	1.78274	1.81044	0.0003	0.00294668	yes
MT2A	NM_005953	chr16:56642477-56643409	control	6hIL1b	OK	107.912	370.844	3.43654	1.78096	4.36236	5e-05	0.000589336	yes
STC1	NM_003155	chr8:23699433-23712320	control	6hIL1b	OK	9.75045	33.458	3.43143	1.77881	4.70391	5e-05	0.000589336	yes
UNQ6494	NR_024280	chr9:92254697-92334674	control	6hIL1b	OK	0.539406	1.84237	3.41555	1.77212	2.03146	5e-05	0.000589336	yes
TRAF1	NM_001190945,NM_001190947,NM_005658	chr9:123664670-123691451	control	6hIL1b	OK	2.20028	7.47316	3.39646	1.76403	3.82742	5e-05	0.000589336	yes
BMP2	NM_001200	chr20:6748744-6760910	control	6hIL1b	OK	6.27232	21.2773	3.39225	1.76224	4.38508	5e-05	0.000589336	yes
TAT	NM_000353	chr16:71600753-71610998	control	6hIL1b	OK	0.520109	1.75284	3.37014	1.75281	2.20338	5e-05	0.000589336	yes
GBP2	NM_004120	chr1:89573309-89591799	control	6hIL1b	OK	6.37182	21.4352	3.36406	1.75021	4.29189	5e-05	0.000589336	yes
GPR84	NM_020370	chr12:54756228-54758270	control	6hIL1b	OK	0.213079	0.715444	3.35765	1.74745	1.43615	0.0038	0.0249636	yes
TGM2	NM_004613,NM_198951	chr20:36756863-36793700	control	6hIL1b	OK	43.4482	145.324	3.34476	1.7419	3.78133	5e-05	0.000589336	yes
ARRDC3	NM_020801	chr5:90664540-90716532	control	6hIL1b	OK	21.885	73.0467	3.33775	1.73888	4.68807	5e-05	0.000589336	yes
PLA2G4C	NM_001159322,NM_001159323,NM_003706	chr19:48551099-48614109	control	6hIL1b	OK	7.03622	23.4056	3.32645	1.73398	4.37779	5e-05	0.000589336	yes
SDC4	NM_002999	chr20:43953928-43977064	control	6hIL1b	OK	107.204	356.332	3.32387	1.73286	4.24609	5e-05	0.000589336	yes
TNFAIP6	NM_007115	chr2:152214105-152236562	control	6hIL1b	OK	9.65716	32.0244	3.31613	1.7295	3.70155	5e-05	0.000589336	yes
ARHGEF10L	NM_001011722,NM_018125	chr1:17866329-18024370	control	6hIL1b	OK	20.2125	67.0162	3.31558	1.72926	4.68986	5e-05	0.000589336	yes
RIPK2	NM_003821	chr8:90769974-90803292	control	6hIL1b	OK	7.32119	24.2394	3.31086	1.72721	4.11008	5e-05	0.000589336	yes
ETV7	NM_001207035,NM_001207036,NM_001207037,NM_001207038,NM_001207039,NM_001207040,NM_001207041,NM_016135	chr6:36321997-36355577	control	6hIL1b	OK	2.5898	8.54313	3.29876	1.72192	2.84556	5e-05	0.000589336	yes
IL11	NM_000641,NM_001267718	chr19:55875749-55881831	control	6hIL1b	OK	10.1607	33.4533	3.29242	1.71915	3.7864	5e-05	0.000589336	yes
FAM150B	NM_001002919	chr2:279560-288308	control	6hIL1b	OK	1.75986	5.76941	3.27833	1.71296	2.21644	5e-05	0.000589336	yes
VNN1	NM_004666	chr6:133001996-133035194	control	6hIL1b	OK	5.03011	16.4506	3.27043	1.70948	3.9476	5e-05	0.000589336	yes
SLCO4A1	NM_016354	chr20:61273796-61303647	control	6hIL1b	OK	1.05966	3.45127	3.25696	1.70352	2.48487	5e-05	0.000589336	yes
IRF1	NM_002198	chr5:131817300-131826465	control	6hIL1b	OK	10.5131	34.209	3.25394	1.70219	4.67191	5e-05	0.000589336	yes
PSTPIP2	NM_024430	chr18:43563501-43652250	control	6hIL1b	OK	1.6273	5.26402	3.23482	1.69368	2.89447	5e-05	0.000589336	yes
ZFP36	NM_003407	chr19:39897486-39900052	control	6hIL1b	OK	25.1597	81.0051	3.21964	1.6869	4.51917	5e-05	0.000589336	yes
LOC100506123	NR_040097	chr2:97948228-97957632	control	6hIL1b	OK	0.550383	1.76303	3.20328	1.67955	2.2064	5e-05	0.000589336	yes
JAK3	NM_000215	chr19:17935592-17958841	control	6hIL1b	OK	0.381644	1.21852	3.19282	1.67483	2.31179	5e-05	0.000589336	yes
FRK	NM_002031	chr6:116262692-116381921	control	6hIL1b	OK	7.09207	22.6389	3.19214	1.67453	4.20499	5e-05	0.000589336	yes
BCL6	NM_001130845,NM_001134738,NM_001706	chr3:187416046-187463513	control	6hIL1b	OK	10.8386	34.5749	3.18998	1.67355	4.47067	5e-05	0.000589336	yes
XDH	NM_000379	chr2:31557187-31637611	control	6hIL1b	OK	2.34179	7.46198	3.18644	1.67195	3.91759	5e-05	0.000589336	yes
PGM2L1	NM_173582	chr11:74041360-74109502	control	6hIL1b	OK	3.99016	12.6929	3.18105	1.6695	4.34689	5e-05	0.000589336	yes
ZG16B	NM_145252	chr16:2880172-2882285	control	6hIL1b	OK	1.49403	4.74829	3.17818	1.6682	1.8813	0.00025	0.0025147	yes
SP110	NM_001185015,NM_004509,NM_004510,NM_080424	chr2:231033644-231090444	control	6hIL1b	OK	2.20223	6.99866	3.17799	1.66812	3.15302	5e-05	0.000589336	yes
KCNQ3	NM_001204824,NM_004519	chr8:133133104-133493004	control	6hIL1b	OK	0.473773	1.50547	3.17762	1.66795	2.81736	5e-05	0.000589336	yes
IKBKE	NM_001193321,NM_001193322,NM_014002	chr1:206643585-206670223	control	6hIL1b	OK	2.81307	8.92338	3.17211	1.66544	3.72686	5e-05	0.000589336	yes
SLC2A6	NM_001145099,NM_017585	chr9:136336215-136344276	control	6hIL1b	OK	9.12099	28.9218	3.17091	1.6649	4.31713	5e-05	0.000589336	yes
EGR1	NM_001964	chr5:137801180-137805004	control	6hIL1b	OK	12.292	38.8903	3.16387	1.66169	4.52016	5e-05	0.000589336	yes
CLDN18	NM_001002026,NM_016369	chr3:137717657-137752494	control	6hIL1b	OK	0.393792	1.24253	3.1553	1.65777	1.90017	0.0001	0.00112277	yes
STEAP4	NM_001205315,NM_001205316,NM_024636	chr7:87905743-87936228	control	6hIL1b	OK	3.23874	10.2191	3.15527	1.65776	3.70541	5e-05	0.000589336	yes
CFLAR	NM_001127183,NM_001127184,NM_001202515,NM_001202516,NM_001202517,NM_001202518,NM_001202519,NM_003879	chr2:201980876-202037411	control	6hIL1b	OK	14.0981	44.4356	3.15189	1.65621	2.8136	5e-05	0.000589336	yes
EPAS1	NM_001430	chr2:46524540-46613842	control	6hIL1b	OK	43.1413	135.816	3.14817	1.65451	4.05641	5e-05	0.000589336	yes
TNIP1	NM_001252385,NM_001252386,NM_001252390,NM_001252391,NM_001252392,NM_001252393,NM_001258454,NM_001258455,NM_001258456,NM_006058	chr5:150409503-150467221	control	6hIL1b	OK	40.0321	125.591	3.13726	1.6495	4.38529	5e-05	0.000589336	yes
A4GALT	NM_017436	chr22:43088126-43116876	control	6hIL1b	OK	3.20091	10.0378	3.13592	1.64888	3.15377	5e-05	0.000589336	yes
PTGES	NM_004878	chr9:132500614-132515344	control	6hIL1b	OK	1.98115	6.20788	3.13347	1.64776	2.52542	5e-05	0.000589336	yes
GADD45B	NM_015675	chr19:2476122-2478257	control	6hIL1b	OK	11.108	34.7236	3.126	1.64432	4.00492	5e-05	0.000589336	yes
SBNO2	NM_001100122,NM_014963	chr19:1107632-1174282	control	6hIL1b	OK	13.2524	40.7325	3.07359	1.61993	4.58851	5e-05	0.000589336	yes
HPX	NM_000613	chr11:6452267-6462254	control	6hIL1b	OK	0.869424	2.67194	3.07323	1.61976	1.90194	5e-05	0.000589336	yes
JAK1	NM_002227	chr1:65210777-65432187	control	6hIL1b	OK	46.3277	141.394	3.05204	1.60978	3.86607	5e-05	0.000589336	yes
DRAM1	NM_018370	chr12:102271104-102317401	control	6hIL1b	OK	6.74937	20.5899	3.05064	1.60911	4.10682	5e-05	0.000589336	yes
LAMB3	NM_000228,NM_001017402,NM_001127641	chr1:209788217-209825820	control	6hIL1b	OK	20.6939	63.1178	3.05007	1.60884	4.31562	5e-05	0.000589336	yes
GRASP	NM_001271856,NM_181711	chr12:52400728-52409673	control	6hIL1b	OK	11.0882	33.7513	3.04389	1.60592	3.93418	5e-05	0.000589336	yes
HAS2	NM_005328	chr8:122625270-122657564	control	6hIL1b	OK	1.10482	3.34401	3.02675	1.59777	2.1882	5e-05	0.000589336	yes
TLL2	NM_012465	chr10:98124362-98273683	control	6hIL1b	OK	0.693781	2.09987	3.0267	1.59775	2.71731	5e-05	0.000589336	yes
HK2	NM_000189	chr2:75059781-75120481	control	6hIL1b	OK	1.3754	4.1522	3.0189	1.59403	3.30413	5e-05	0.000589336	yes
C11orf96	NM_001145033	chr11:43964105-43965433	control	6hIL1b	OK	11.703	35.2934	3.01576	1.59252	3.55029	5e-05	0.000589336	yes
FLT3LG	NM_001204502,NM_001204503,NM_001459	chr19:49977465-49989488	control	6hIL1b	OK	1.76337	5.31746	3.01551	1.5924	2.05167	5e-05	0.000589336	yes
TSC22D1	NM_001243797,NM_001243798,NM_001243799,NM_006022,NM_183422	chr13:45006278-45154568	control	6hIL1b	OK	93.4753	281.819	3.0149	1.59211	3.66504	5e-05	0.000589336	yes
ISG20	NM_002201	chr15:89182038-89198879	control	6hIL1b	OK	6.05402	18.1984	3.006	1.58784	2.92532	5e-05	0.000589336	yes
NEAT1	NR_028272	chr11:65190268-65194003	control	6hIL1b	OK	60.3877	181.14	2.99962	1.58478	3.62486	5e-05	0.000589336	yes
EPS8L3	NM_024526,NM_133181,NM_139053	chr1:110292701-110306644	control	6hIL1b	OK	1.07518	3.20681	2.98258	1.57656	2.30157	5e-05	0.000589336	yes
HSD11B1	NM_001206741,NM_005525,NM_181755	chr1:209859524-209908295	control	6hIL1b	OK	4.69982	14.0119	2.98137	1.57597	2.91767	5e-05	0.000589336	yes
ALPK1	NM_001102406,NM_001253884,NM_025144	chr4:113218498-113363764	control	6hIL1b	OK	0.786676	2.34306	2.97843	1.57455	2.67416	5e-05	0.000589336	yes
FGF2	NM_002006	chr4:123747862-123844159	control	6hIL1b	OK	1.62795	4.845	2.97614	1.57344	2.65698	5e-05	0.000589336	yes
ADM	NM_001124	chr11:10326641-10328923	control	6hIL1b	OK	10.9056	32.3812	2.96923	1.57009	3.35607	5e-05	0.000589336	yes
BDKRB2	NM_000623	chr14:96671134-96710666	control	6hIL1b	OK	4.2082	12.4653	2.96215	1.56664	4.00149	5e-05	0.000589336	yes
GBP1	NM_002053	chr1:89517986-89531043	control	6hIL1b	OK	2.56506	7.58219	2.95595	1.56362	3.18852	5e-05	0.000589336	yes
ANO9	NM_001012302	chr11:417929-442011	control	6hIL1b	OK	2.81283	8.29907	2.95043	1.56093	3.09279	5e-05	0.000589336	yes
ACPP	NM_001099,NM_001134194	chr3:132036210-132087146	control	6hIL1b	OK	4.40687	12.983	2.94608	1.5588	3.13282	5e-05	0.000589336	yes
PHLDA2	NM_003311	chr11:2949502-2950650	control	6hIL1b	OK	4.77258	14.0517	2.94426	1.5579	2.4033	5e-05	0.000589336	yes
IL15	NM_000585,NM_172175	chr4:142557748-142655140	control	6hIL1b	OK	1.22704	3.59617	2.93077	1.55128	2.12138	5e-05	0.000589336	yes
RBBP8	NM_002894,NM_203291,NM_203292	chr18:20513294-20606449	control	6hIL1b	OK	13.1582	38.5251	2.92784	1.54984	4.14123	5e-05	0.000589336	yes
OVGP1	NM_002557	chr1:111956936-111970399	control	6hIL1b	OK	0.608842	1.78191	2.92672	1.54928	1.87929	5e-05	0.000589336	yes
EGR3	NM_001199880,NM_001199881,NM_004430	chr8:22545173-22550815	control	6hIL1b	OK	0.941465	2.74038	2.91076	1.5414	2.34003	5e-05	0.000589336	yes
CYP3A5	NM_000777,NM_001190484	chr7:99245812-99277621	control	6hIL1b	OK	9.37184	27.1807	2.90025	1.53618	2.98139	5e-05	0.000589336	yes
LCP2	NM_005565	chr5:169675087-169724822	control	6hIL1b	OK	2.18375	6.31932	2.89379	1.53296	2.84078	5e-05	0.000589336	yes
ENPP1	NM_006208	chr6:132129155-132216295	control	6hIL1b	OK	5.83188	16.8696	2.89265	1.53239	4.25407	5e-05	0.000589336	yes
SP140L	NM_138402	chr2:231191893-231268445	control	6hIL1b	OK	2.02418	5.80183	2.86626	1.51917	2.89469	5e-05	0.000589336	yes
POPDC2	NM_022135	chr3:119360907-119379404	control	6hIL1b	OK	1.52084	4.35796	2.8655	1.51879	2.13132	5e-05	0.000589336	yes
SLC43A3	NM_014096,NM_017611,NM_199329	chr11:57174426-57195053	control	6hIL1b	OK	7.58732	21.6809	2.85752	1.51476	3.76663	5e-05	0.000589336	yes
NPPC	NM_024409	chr2:232786804-232791038	control	6hIL1b	OK	1.17417	3.3293	2.83545	1.50358	1.38331	0.0019	0.014248	yes
ELF3	NM_001114309,NM_004433	chr1:201979689-201986315	control	6hIL1b	OK	51.8308	146.778	2.83187	1.50175	3.9565	5e-05	0.000589336	yes
NEDD4	NM_006154,NM_198400	chr15:56119121-56285835	control	6hIL1b	OK	1.91569	5.39698	2.81725	1.49429	3.28261	5e-05	0.000589336	yes
HRH1	NM_000861,NM_001098211,NM_001098212,NM_001098213	chr3:11178778-11304939	control	6hIL1b	OK	0.573128	1.61293	2.81426	1.49276	2.0572	5e-05	0.000589336	yes
ORM1	NM_000607	chr9:117085302-117088759	control	6hIL1b	OK	1.18972	3.34537	2.8119	1.49155	1.44582	0.00225	0.0164218	yes
CSF2RB	NM_000395	chr22:37309674-37336479	control	6hIL1b	OK	0.891719	2.49758	2.80086	1.48587	2.58646	5e-05	0.000589336	yes
APOL6	NM_030641	chr22:36044423-36064456	control	6hIL1b	OK	8.25859	23.0534	2.79145	1.48101	4.07804	5e-05	0.000589336	yes
MAPK4	NM_002747	chr18:48086483-48258196	control	6hIL1b	OK	4.154	11.5683	2.78486	1.4776	3.32633	5e-05	0.000589336	yes
DPYSL3	NM_001197294,NM_001387	chr5:146770370-146889619	control	6hIL1b	OK	11.8539	32.9052	2.7759	1.47295	3.69914	5e-05	0.000589336	yes
PSMB10	NM_002801	chr16:67968406-67970780	control	6hIL1b	OK	35.7144	99.069	2.77392	1.47193	3.96086	5e-05	0.000589336	yes
STIM2	NM_001169117,NM_001169118,NM_020860	chr4:26862312-27027003	control	6hIL1b	OK	6.83364	18.9013	2.76592	1.46776	3.95614	5e-05	0.000589336	yes
CDC42SE2	NM_001038702,NM_020240	chr5:130599701-130730382	control	6hIL1b	OK	37.518	103.294	2.75319	1.4611	4.1045	5e-05	0.000589336	yes
IZUMO4	NM_001031735,NM_001039846	chr19:2096867-2099583	control	6hIL1b	OK	1.37969	3.78737	2.74509	1.45686	1.79176	0.0002	0.00206289	yes
WARS	NM_004184,NM_173701,NM_213645,NM_213646	chr14:100800124-100842680	control	6hIL1b	OK	42.5813	116.856	2.7443	1.45644	3.9575	5e-05	0.000589336	yes
LIMD2	NM_030576	chr17:61699800-61777519	control	6hIL1b	OK	1.74113	4.75823	2.73284	1.4504	1.83919	0.0001	0.00112277	yes
PLAU	NM_001145031,NM_002658	chr10:75669726-75682535	control	6hIL1b	OK	17.1932	46.8532	2.7251	1.44631	3.96488	5e-05	0.000589336	yes
LIPG	NM_006033	chr18:47088426-47119278	control	6hIL1b	OK	2.85921	7.75261	2.71145	1.43906	3.13131	5e-05	0.000589336	yes
LAMC2	NM_005562,NM_018891	chr1:183155173-183214262	control	6hIL1b	OK	29.6862	80.2892	2.7046	1.43542	3.64113	5e-05	0.000589336	yes
FRMD4A	NM_018027	chr10:13685705-14372866	control	6hIL1b	OK	1.25869	3.38053	2.68575	1.42532	2.9732	5e-05	0.000589336	yes
PLSCR1	NM_021105	chr3:146232966-146262628	control	6hIL1b	OK	34.3679	92.0749	2.6791	1.42175	3.94514	5e-05	0.000589336	yes
PTP4A1	NM_003463	chr6:64281919-64293489	control	6hIL1b	OK	59.7837	160.141	2.67867	1.42152	3.7963	5e-05	0.000589336	yes
UBD	NM_006398	chr6_cox_hap2:1042198-1046512	control	6hIL1b	OK	5.40648	14.4727	2.67692	1.42057	1.88048	5e-05	0.000589336	yes
HS3ST3B1	NM_006041	chr17:14204505-14249492	control	6hIL1b	OK	1.66892	4.46218	2.67369	1.41883	1.86162	0.00025	0.0025147	yes
PPP2R2B	NM_001271899,NM_001271900,NM_001271948,NM_181674,NM_181675,NM_181676,NM_181677,NM_181678	chr5:145969066-146461083	control	6hIL1b	OK	6.26611	16.7083	2.66645	1.41492	3.21548	5e-05	0.000589336	yes
TPBGL	NM_001195528	chr11:74951949-74954749	control	6hIL1b	OK	0.286964	0.764959	2.6657	1.41451	1.4218	0.0038	0.0249636	yes
FOSB	NM_001114171,NM_006732	chr19:45971252-45978437	control	6hIL1b	OK	1.81274	4.82378	2.66104	1.41199	2.22218	5e-05	0.000589336	yes
VNN2	NM_001242350,NM_004665,NM_078488	chr6:133065008-133084598	control	6hIL1b	OK	5.83227	15.5195	2.66097	1.41195	2.85994	5e-05	0.000589336	yes
SLC24A2	NM_001193288,NM_020344	chr9:19507449-19787017	control	6hIL1b	OK	0.340485	0.902246	2.64988	1.40593	1.99846	5e-05	0.000589336	yes
SQRDL	NM_001271213,NM_021199	chr15:45923345-45983492	control	6hIL1b	OK	18.1226	48.0199	2.64972	1.40584	3.82069	5e-05	0.000589336	yes
PEA15	NM_003768	chr1:160175124-160185162	control	6hIL1b	OK	40.9059	108.059	2.64165	1.40144	3.86848	5e-05	0.000589336	yes
UBE2L6	NM_004223,NM_198183	chr11:57319127-57335803	control	6hIL1b	OK	25.3271	66.7301	2.63473	1.39766	3.76705	5e-05	0.000589336	yes
DNAJC12	NM_021800,NM_201262	chr10:69556426-69597937	control	6hIL1b	OK	77.2764	202.771	2.62397	1.39175	3.77082	5e-05	0.000589336	yes
FBXO32	NM_001242463,NM_058229,NM_148177	chr8:124510126-124553493	control	6hIL1b	OK	3.28084	8.60633	2.62321	1.39134	3.56436	5e-05	0.000589336	yes
ADRB1	NM_000684	chr10:115803805-115806667	control	6hIL1b	OK	0.860766	2.25515	2.61993	1.38953	1.73576	5e-05	0.000589336	yes
ERAP2	NM_001130140,NM_022350	chr5:96211643-96255406	control	6hIL1b	OK	5.72959	14.9822	2.61488	1.38675	3.62268	5e-05	0.000589336	yes
IL1RN	NM_000577,NM_173841,NM_173842,NM_173843	chr2:113875469-113891593	control	6hIL1b	OK	2.44562	6.36934	2.60439	1.38094	2.22364	5e-05	0.000589336	yes
SOCS2	NM_001270467,NM_001270468,NM_001270469,NM_001270470,NM_001270471,NM_003877	chr12:93959403-93970521	control	6hIL1b	OK	13.2034	34.3171	2.59911	1.37802	3.58741	5e-05	0.000589336	yes
HBEGF	NM_001945	chr5:139712427-139726188	control	6hIL1b	OK	3.61723	9.39269	2.59665	1.37665	2.75477	5e-05	0.000589336	yes
SDCBP	NM_001007067,NM_001007068,NM_001007069,NM_001007070,NM_005625	chr8:59465727-59495419	control	6hIL1b	OK	88.6078	229.188	2.58654	1.37103	3.67999	5e-05	0.000589336	yes
PTPN2	NM_001207013,NM_002828,NM_080422,NM_080423	chr18:12785476-12884334	control	6hIL1b	OK	12.3282	31.8603	2.58434	1.3698	3.45616	5e-05	0.000589336	yes
SERPINB9	NM_004155	chr6:2887499-2903546	control	6hIL1b	OK	3.10957	8.0338	2.58357	1.36937	2.98004	5e-05	0.000589336	yes
ZC2HC1C	NM_001042430,NM_024643	chr14:75536298-75544799	control	6hIL1b	OK	3.03317	7.81755	2.57735	1.36589	2.53799	5e-05	0.000589336	yes
BDKRB1	NM_000710	chr14:96722546-96731100	control	6hIL1b	OK	0.971108	2.49594	2.5702	1.36188	1.53943	0.001	0.0083843	yes
DDIT4	NM_019058	chr10:74033676-74035797	control	6hIL1b	OK	46.0573	118.242	2.56728	1.36024	3.69242	5e-05	0.000589336	yes
GBP4	NM_052941	chr1:89646830-89664633	control	6hIL1b	OK	1.61486	4.13751	2.56215	1.35735	2.82344	5e-05	0.000589336	yes
DAPP1	NM_014395	chr4:100737980-100791346	control	6hIL1b	OK	0.754055	1.93195	2.56208	1.35731	1.73433	0.0005	0.00457571	yes
RAC2	NM_002872	chr22:37621309-37640305	control	6hIL1b	OK	3.54066	9.05249	2.55672	1.35429	2.373	5e-05	0.000589336	yes
FAM110C	NM_001077710	chr2:38813-46588	control	6hIL1b	OK	3.95703	10.1046	2.55358	1.35252	3.15242	5e-05	0.000589336	yes
PLAUR	NM_001005376,NM_001005377,NM_002659	chr19:44150246-44174498	control	6hIL1b	OK	15.7611	40.2151	2.55154	1.35137	3.51928	5e-05	0.000589336	yes
SGK1	NM_001143676,NM_001143677,NM_001143678,NM_005627	chr6:134490383-134639196	control	6hIL1b	OK	22.2235	56.6091	2.54726	1.34895	3.70427	5e-05	0.000589336	yes
TNFRSF4	NM_003327	chr1:1146705-1149548	control	6hIL1b	OK	1.75189	4.45917	2.54535	1.34786	1.82194	0.0003	0.00294668	yes
LACC1	NM_001128303,NM_153218	chr13:44410488-44468068	control	6hIL1b	OK	6.13355	15.6023	2.54376	1.34696	3.23502	5e-05	0.000589336	yes
PPAP2B	NM_003713	chr1:56960418-57045257	control	6hIL1b	OK	8.85628	22.5275	2.54368	1.34691	3.51055	5e-05	0.000589336	yes
GFRA1	NM_001145453,NM_005264,NM_145793	chr10:117816441-118033126	control	6hIL1b	OK	0.568562	1.44462	2.54083	1.3453	2.31315	5e-05	0.000589336	yes
BCL3	NM_005178	chr19:45251977-45263301	control	6hIL1b	OK	19.2636	48.8647	2.53663	1.34291	3.65406	5e-05	0.000589336	yes
CDC42EP5	NM_145057	chr19:54976209-54984422	control	6hIL1b	OK	7.23177	18.3376	2.5357	1.34239	2.10851	5e-05	0.000589336	yes
WWC1	NM_001161661,NM_001161662,NM_015238	chr5:167719064-167899308	control	6hIL1b	OK	11.3275	28.6758	2.53152	1.34001	3.73702	5e-05	0.000589336	yes
BARX2	NM_003658	chr11:129245880-129322174	control	6hIL1b	OK	2.96413	7.46707	2.51914	1.33293	2.35047	5e-05	0.000589336	yes
SERPINB8	NM_001031848,NM_001276490,NM_002640,NM_198833	chr18:61637262-61656608	control	6hIL1b	OK	5.20618	13.0443	2.50554	1.32512	3.01673	5e-05	0.000589336	yes
CYP7B1	NM_004820	chr8:65508528-65711348	control	6hIL1b	OK	2.45722	6.15291	2.50401	1.32424	2.33566	5e-05	0.000589336	yes
LOC100506123	NR_040097	chr2:98081675-98091049	control	6hIL1b	OK	0.372463	0.932529	2.50368	1.32405	1.5037	0.0008	0.00692829	yes
PIGR	NM_002644	chr1:207101866-207119811	control	6hIL1b	OK	42.1312	105.11	2.49483	1.31895	2.86142	5e-05	0.000589336	yes
FLRT3	NM_013281,NM_198391	chr20:13976145-16033841	control	6hIL1b	OK	5.63453	14.0357	2.49102	1.31673	2.636	5e-05	0.000589336	yes
HAVCR1	NM_001099414,NM_001173393,NM_012206	chr5:156456530-156485970	control	6hIL1b	OK	0.342141	0.852274	2.491	1.31673	1.17385	0.0068	0.039745	yes
BTG2	NM_006763	chr1:203274663-203278729	control	6hIL1b	OK	25.3145	63.0204	2.4895	1.31585	3.69801	5e-05	0.000589336	yes
TRAF3IP2	NM_001164281,NM_001164283,NM_147686	chr6:111804674-111927477	control	6hIL1b	OK	6.39549	15.9098	2.48766	1.31479	3.45207	5e-05	0.000589336	yes
BOC	NM_033254	chr3:112931374-113160361	control	6hIL1b	OK	3.13357	7.78637	2.48482	1.31314	2.75719	5e-05	0.000589336	yes
LOC100288432	NR_038974	chr21:34637936-34638565	control	6hIL1b	OK	2.23135	5.53501	2.48057	1.31067	1.31926	0.0027	0.0190124	yes
EDNRB	NM_000115,NM_001122659,NM_001201397,NM_003991	chr13:78469615-78549674	control	6hIL1b	OK	1.7742	4.39479	2.47705	1.30862	2.23192	5e-05	0.000589336	yes
ADAMTS4	NM_005099	chr1:161159537-161168845	control	6hIL1b	OK	5.24313	12.9684	2.47341	1.3065	3.33159	5e-05	0.000589336	yes
APOL2	NM_030882,NM_145637	chr22:36622254-36636000	control	6hIL1b	OK	15.9296	39.2566	2.46438	1.30123	3.5468	5e-05	0.000589336	yes
SLC28A3	NM_001199633,NM_022127	chr9:86890764-86983413	control	6hIL1b	OK	2.22073	5.4701	2.4632	1.30054	2.64499	5e-05	0.000589336	yes
HGF	NM_000601,NM_001010931,NM_001010932,NM_001010933,NM_001010934	chr7:81331443-81399452	control	6hIL1b	OK	0.374463	0.921726	2.46146	1.29952	1.1735	0.00545	0.0335819	yes
PARP14	NM_017554	chr3:122399671-122449687	control	6hIL1b	OK	7.2475	17.839	2.4614	1.29948	3.6276	5e-05	0.000589336	yes
GNA15	NM_002068	chr19:3136190-3163766	control	6hIL1b	OK	0.75951	1.86865	2.46034	1.29885	1.57259	0.0003	0.00294668	yes
MAP6D1	NM_024871	chr3:183533663-183543393	control	6hIL1b	OK	2.3085	5.66745	2.45504	1.29574	2.13217	5e-05	0.000589336	yes
ANKRD36B	NM_025190	chr2:98121260-98206428	control	6hIL1b	OK	0.575432	1.40855	2.44781	1.29149	2.116	5e-05	0.000589336	yes
NKX3-1	NM_001256339,NM_006167	chr8:23536205-23540450	control	6hIL1b	OK	1.03938	2.53251	2.43656	1.28484	1.82917	5e-05	0.000589336	yes
ERRFI1	NM_018948	chr1:8071778-8086393	control	6hIL1b	OK	31.0713	75.6191	2.43373	1.28317	3.64855	5e-05	0.000589336	yes
RAB24	NM_001031677,NM_130781	chr5:176728198-176730744	control	6hIL1b	OK	19.3802	47.1521	2.433	1.28274	3.39272	5e-05	0.000589336	yes
MMP25	NM_022468	chr16:3096681-3110724	control	6hIL1b	OK	0.262321	0.637502	2.43024	1.2811	1.35766	0.0029	0.0200042	yes
CCL28	NM_148672	chr5:43381599-43412488	control	6hIL1b	OK	14.8324	35.9871	2.42625	1.27873	2.58855	5e-05	0.000589336	yes
B4GALT6	NM_004775	chr18:29202208-29264686	control	6hIL1b	OK	8.55177	20.7451	2.42583	1.27848	3.51268	5e-05	0.000589336	yes
PRRG4	NM_024081	chr11:32851480-32879669	control	6hIL1b	OK	3.51605	8.51801	2.42261	1.27656	3.10329	5e-05	0.000589336	yes
TMEM106A	NM_145041	chr17:41363893-41371589	control	6hIL1b	OK	1.08972	2.63595	2.41892	1.27436	1.90267	5e-05	0.000589336	yes
MX1	NM_001144925,NM_001178046,NM_002462	chr21:42792519-42831141	control	6hIL1b	OK	9.08215	21.8923	2.41048	1.26932	3.36868	5e-05	0.000589336	yes
LDLR	NM_000527,NM_001195798,NM_001195799,NM_001195800,NM_001195802,NM_001195803	chr19:11200037-11244505	control	6hIL1b	OK	22.0236	53.029	2.40783	1.26773	3.51705	5e-05	0.000589336	yes
MCHR1	NM_005297	chr22:41075181-41078818	control	6hIL1b	OK	4.43291	10.6688	2.40673	1.26707	2.6198	5e-05	0.000589336	yes
C5orf27	NR_026936	chr5:95187935-95195836	control	6hIL1b	OK	0.318872	0.766432	2.40357	1.26518	1.2242	0.0067	0.0392575	yes
ABCC4	NM_001105515,NM_005845	chr13:95672082-95953687	control	6hIL1b	OK	3.273	7.86308	2.40241	1.26448	3.13656	5e-05	0.000589336	yes
NIM1	NM_153361	chr5:43192169-43280952	control	6hIL1b	OK	1.66219	3.99148	2.40134	1.26384	2.12727	5e-05	0.000589336	yes
GBP3	NM_018284	chr1:89472359-89488549	control	6hIL1b	OK	7.2286	17.3472	2.3998	1.26291	2.90718	5e-05	0.000589336	yes
BMP5	NM_021073	chr6:55620237-55740375	control	6hIL1b	OK	36.2126	86.6307	2.39228	1.25839	3.34245	5e-05	0.000589336	yes
VAV1	NM_001258206,NM_001258207,NM_005428	chr19:6772678-6857377	control	6hIL1b	OK	0.491308	1.17436	2.39027	1.25718	1.55176	0.00045	0.00417735	yes
PDE1C	NM_001191056,NM_001191057,NM_001191058,NM_001191059,NM_005020	chr7:31792631-32338383	control	6hIL1b	OK	0.578129	1.37925	2.38571	1.25442	1.60653	0.00035	0.00336336	yes
LOC154761	NR_015421	chr7:143509060-143533810	control	6hIL1b	OK	10.8632	25.9031	2.38448	1.25368	3.17984	5e-05	0.000589336	yes
FAM115C	NM_001130025,NM_001130026,NM_173678	chr7:143318044-143427173	control	6hIL1b	OK	6.65293	15.7556	2.36822	1.2438	3.19636	5e-05	0.000589336	yes
NFAM1	NM_145912	chr22:42776413-42828401	control	6hIL1b	OK	1.08816	2.56925	2.3611	1.23946	2.38431	5e-05	0.000589336	yes
PPP2R5B	NM_006244	chr11:64692142-64703360	control	6hIL1b	OK	16.8933	39.7779	2.35466	1.23552	3.40792	5e-05	0.000589336	yes
MT1E	NM_175617	chr16:56659584-56661024	control	6hIL1b	OK	39.916	93.9549	2.35382	1.235	2.51212	5e-05	0.000589336	yes
PIK3AP1	NM_152309	chr10:98353068-98480279	control	6hIL1b	OK	15.8375	37.2608	2.35269	1.23431	3.31676	5e-05	0.000589336	yes
ACSL5	NM_016234,NM_203379,NM_203380	chr10:114133915-114188138	control	6hIL1b	OK	1.76405	4.14461	2.34949	1.23234	2.24172	5e-05	0.000589336	yes
FAM124A	NM_001242312,NM_145019	chr13:51796469-51858377	control	6hIL1b	OK	0.251907	0.591103	2.34651	1.23052	1.3892	0.00155	0.0119515	yes
CFL2	NM_001243645,NM_021914,NM_138638	chr14:35179587-35184029	control	6hIL1b	OK	17.1824	40.2784	2.34417	1.22908	3.37801	5e-05	0.000589336	yes
SPATA6L	NM_001039395	chr9:4598315-4666674	control	6hIL1b	OK	1.39679	3.27421	2.3441	1.22903	1.30839	0.0039	0.0255144	yes
EMR2	NM_001271052,NM_013447	chr19:14843508-14889353	control	6hIL1b	OK	0.278778	0.653416	2.34386	1.22889	1.52828	0.0013	0.010315	yes
KCNS1	NM_002251	chr20:43720949-43729753	control	6hIL1b	OK	0.268491	0.628188	2.3397	1.22632	1.38667	0.00275	0.0192405	yes
ETV6	NM_001987	chr12:11802787-12079107	control	6hIL1b	OK	5.23199	12.2342	2.33835	1.22549	3.29143	5e-05	0.000589336	yes
DUSP6	NM_001946,NM_022652	chr12:89741836-89746296	control	6hIL1b	OK	6.5668	15.3439	2.33659	1.2244	2.91785	5e-05	0.000589336	yes
TYMP	NM_001113755,NM_001113756,NM_001169109,NM_001169110,NM_001169111,NM_001257988,NM_001257989,NM_001953,NM_005138	chr22:50946644-50968514	control	6hIL1b	OK	16.3271	38.1314	2.33547	1.22371	1.80655	0.00055	0.00494721	yes
SNX10	NM_001199835,NM_001199837,NM_001199838,NM_013322	chr7:26331514-26413949	control	6hIL1b	OK	17.2957	40.3665	2.3339	1.22275	3.29308	5e-05	0.000589336	yes
USP43	NM_001267576,NM_153210	chr17:9548853-9633003	control	6hIL1b	OK	1.78154	4.1465	2.32748	1.21877	2.40567	5e-05	0.000589336	yes
SLC7A11	NM_014331	chr4:138948576-139163503	control	6hIL1b	OK	3.13948	7.29779	2.32452	1.21693	3.00659	5e-05	0.000589336	yes
PELI1	NM_020651	chr2:64319785-64371605	control	6hIL1b	OK	14.9985	34.8624	2.32439	1.21685	3.37512	5e-05	0.000589336	yes
DUSP5	NM_004419	chr10:112257624-112271302	control	6hIL1b	OK	15.4976	35.9478	2.31957	1.21386	3.29465	5e-05	0.000589336	yes
APOL1	NM_001136540,NM_001136541,NM_003661,NM_145343	chr22:36649116-36663577	control	6hIL1b	OK	8.8396	20.4997	2.31908	1.21355	3.10414	5e-05	0.000589336	yes
VCAM1	NM_001078,NM_001199834,NM_080682	chr1:101185195-101204601	control	6hIL1b	OK	21.2547	49.2341	2.31639	1.21187	3.05671	5e-05	0.000589336	yes
SYTL4	NM_001129896,NM_001174068,NM_080737	chrX:99929488-99987135	control	6hIL1b	OK	1.48818	3.44628	2.31577	1.21149	2.18717	5e-05	0.000589336	yes
IRAK3	NM_001142523,NM_007199	chr12:66582977-66648394	control	6hIL1b	OK	0.551255	1.27599	2.3147	1.21082	1.9779	5e-05	0.000589336	yes
LOC100506190	NR_038955	chr9:132250938-132275965	control	6hIL1b	OK	6.44643	14.9166	2.31393	1.21035	2.75028	5e-05	0.000589336	yes
MT1X	NM_005952	chr16:56716381-56718108	control	6hIL1b	OK	80.165	185.43	2.3131	1.20983	2.56968	5e-05	0.000589336	yes
OAF	NM_178507	chr11:120081746-120100650	control	6hIL1b	OK	15.2776	35.2622	2.3081	1.20671	3.26836	5e-05	0.000589336	yes
ARHGAP26	NM_001135608,NM_015071	chr5:142150291-142608572	control	6hIL1b	OK	2.82172	6.51179	2.30774	1.20648	3.10124	5e-05	0.000589336	yes
SCUBE2	NM_001170690,NM_020974	chr11:9041046-9113150	control	6hIL1b	OK	0.37652	0.867845	2.30491	1.20471	1.5104	0.00095	0.00804103	yes
RARRES1	NM_002888,NM_206963	chr3:158414896-158450275	control	6hIL1b	OK	6.71906	15.481	2.30404	1.20417	2.30006	5e-05	0.000589336	yes
B4GALT1	NM_001497	chr9:33110638-33167356	control	6hIL1b	OK	27.961	64.2082	2.29635	1.19934	3.32102	5e-05	0.000589336	yes
NFKBIE	NM_004556	chr6:44225902-44233525	control	6hIL1b	OK	4.84044	11.0929	2.29171	1.19643	2.72996	5e-05	0.000589336	yes
EVA1A	NM_001135032,NM_032181	chr2:75719443-75796848	control	6hIL1b	OK	9.14217	20.941	2.29059	1.19572	2.83428	5e-05	0.000589336	yes
LOC389791	NR_024425	chr9:130890807-130892913	control	6hIL1b	OK	0.700568	1.60388	2.2894	1.19497	1.34088	0.00405	0.0263621	yes
GLRX	NM_001118890,NM_001243658,NM_001243659,NM_002064	chr5:95149552-95158577	control	6hIL1b	OK	17.2533	39.462	2.28721	1.19359	2.85762	5e-05	0.000589336	yes
MYO1B	NM_001130158,NM_001161819,NM_012223	chr2:192110106-192290115	control	6hIL1b	OK	42.3234	96.8025	2.28721	1.19359	3.15592	5e-05	0.000589336	yes
SLCO5A1	NM_001146008,NM_001146009,NM_030958	chr8:70584567-70747299	control	6hIL1b	OK	3.73016	8.49794	2.27817	1.18787	2.63724	5e-05	0.000589336	yes
SLC30A1	NM_021194	chr1:211748380-211752099	control	6hIL1b	OK	9.77014	22.2182	2.27409	1.18529	2.83452	5e-05	0.000589336	yes
ATF3	NM_001030287,NM_001040619,NM_001206484,NM_001206486,NM_001206488,NM_001674	chr1:212738675-212794119	control	6hIL1b	OK	12.0144	27.2919	2.2716	1.18371	2.89065	5e-05	0.000589336	yes
MAATS1	NM_033364	chr3:119421868-119485949	control	6hIL1b	OK	1.73923	3.94838	2.27019	1.18281	2.40344	5e-05	0.000589336	yes
WTAP	NM_001270531,NM_001270532,NM_001270533,NM_004906,NM_152857,NM_152858	chr6:160148029-160177352	control	6hIL1b	OK	39.7757	90.2063	2.26787	1.18134	3.34329	5e-05	0.000589336	yes
CLDN5	NM_001130861,NM_003277	chr22:19510546-19512860	control	6hIL1b	OK	2.98699	6.7741	2.26787	1.18134	1.90415	5e-05	0.000589336	yes
XKR4	NM_052898	chr8:56015016-56438710	control	6hIL1b	OK	0.651908	1.47791	2.26705	1.18082	1.58828	0.00025	0.0025147	yes
IFNGR2	NM_005534	chr21:34775201-34852316	control	6hIL1b	OK	32.2172	72.9329	2.26379	1.17874	2.72307	5e-05	0.000589336	yes
SMG7-AS1	NR_040063	chr1:183430010-183441117	control	6hIL1b	OK	0.438119	0.991441	2.26295	1.1782	1.29101	0.0057	0.0347157	yes
ELL	NM_006532	chr19:18553472-18632937	control	6hIL1b	OK	4.85158	10.9497	2.25693	1.17436	2.87806	5e-05	0.000589336	yes
CNTNAP1	NM_003632	chr17:40834631-40852011	control	6hIL1b	OK	1.59285	3.59285	2.25561	1.17352	2.37741	5e-05	0.000589336	yes
CLUHP3	NR_024034	chr16:31711933-31718745	control	6hIL1b	OK	2.57108	5.79764	2.25494	1.17309	2.05233	5e-05	0.000589336	yes
LPIN1	NM_001261427,NM_001261428,NM_001261429,NM_145693	chr2:11817704-11967533	control	6hIL1b	OK	13.948	31.4321	2.25352	1.17218	3.1893	5e-05	0.000589336	yes
HIF1A-AS2	NR_045406	chr14:62162118-62215807	control	6hIL1b	OK	58.8155	132.532	2.25335	1.17207	1.35066	0.0031	0.0211172	yes
NDUFV2	NM_021074	chr18:9102627-9134343	control	6hIL1b	OK	125.808	283.002	2.24948	1.16959	3.32045	5e-05	0.000589336	yes
AKIP1	NM_001206646,NM_001206647,NM_001206648,NM_020642	chr11:8932700-8954553	control	6hIL1b	OK	18.2419	41.026	2.249	1.16929	2.89009	5e-05	0.000589336	yes
HIF1A	NM_001243084,NM_001530,NM_181054	chr14:62162118-62215807	control	6hIL1b	OK	80.4335	180.503	2.24413	1.16615	2.48988	5e-05	0.000589336	yes
PMAIP1	NM_021127	chr18:57567191-57571538	control	6hIL1b	OK	5.66336	12.7086	2.244	1.16608	2.29067	5e-05	0.000589336	yes
MMP16	NM_005941	chr8:89049459-89339717	control	6hIL1b	OK	2.09734	4.70085	2.24134	1.16436	2.63795	5e-05	0.000589336	yes
ZC3H12C	NM_033390	chr11:109964086-110042566	control	6hIL1b	OK	6.37797	14.2755	2.23825	1.16237	3.29549	5e-05	0.000589336	yes
ERO1L	NM_014584	chr14:53108604-53162419	control	6hIL1b	OK	37.1969	83.2396	2.23781	1.16209	3.30185	5e-05	0.000589336	yes
AKR1C1	NM_001353	chr10:5005453-5020158	control	6hIL1b	OK	25.7779	57.6285	2.23558	1.16065	3.03166	5e-05	0.000589336	yes
HES1	NM_005524	chr3:193853930-193856401	control	6hIL1b	OK	17.4607	39.0262	2.23509	1.16033	2.89646	5e-05	0.000589336	yes
LMO2	NM_001142315,NM_001142316,NM_005574	chr11:33880122-33913836	control	6hIL1b	OK	18.4808	41.2886	2.23413	1.15971	2.95248	5e-05	0.000589336	yes
TDO2	NM_005651	chr4:156824844-156841558	control	6hIL1b	OK	1.12257	2.5073	2.23354	1.15933	1.42676	0.0013	0.010315	yes
DTX2P1-UPK3BP1-PMS2P11	NR_023383	chr7:76610138-76653076	control	6hIL1b	OK	0.502047	1.12031	2.23148	1.15801	1.20274	0.0061	0.0366335	yes
CTSS	NM_001199739,NM_004079	chr1:150702671-150738433	control	6hIL1b	OK	12.3201	27.4666	2.22941	1.15667	3.22089	5e-05	0.000589336	yes
CDKN1A	NM_000389,NM_001220777,NM_001220778,NM_078467	chr6:36644236-36655116	control	6hIL1b	OK	126.895	282.672	2.22761	1.15549	2.96256	5e-05	0.000589336	yes
RHOQ	NM_012249	chr2:46769866-46844251	control	6hIL1b	OK	23.75	52.8758	2.22635	1.15468	2.94721	5e-05	0.000589336	yes
PDPN	NM_001006624,NM_001006625,NM_006474,NM_198389	chr1:13910251-13944452	control	6hIL1b	OK	1.59599	3.54856	2.22342	1.15278	1.55767	0.00055	0.00494721	yes
CHI3L2	NM_001025197,NM_001025199,NM_004000	chr1:111770280-111786062	control	6hIL1b	OK	0.932187	2.06801	2.21845	1.14955	1.26815	0.0031	0.0211172	yes
ARHGAP31	NM_020754	chr3:119013219-119138323	control	6hIL1b	OK	1.62449	3.60303	2.21795	1.14923	2.66804	5e-05	0.000589336	yes
TRPM6	NM_001177310,NM_001177311,NM_017662	chr9:77337410-77503010	control	6hIL1b	OK	0.50493	1.1195	2.21714	1.1487	1.89311	5e-05	0.000589336	yes
ELL2	NM_012081	chr5:95220801-95297775	control	6hIL1b	OK	57.7569	127.86	2.21376	1.1465	2.98685	5e-05	0.000589336	yes
ERN1	NM_001433	chr17:62120389-62207502	control	6hIL1b	OK	3.57547	7.89185	2.20722	1.14223	2.74939	5e-05	0.000589336	yes
LONRF3	NM_001031855,NM_024778	chrX:118108712-118151949	control	6hIL1b	OK	2.41846	5.32057	2.19998	1.13749	2.08303	5e-05	0.000589336	yes
BSPRY	NM_017688	chr9:116111811-116133513	control	6hIL1b	OK	13.7174	30.1477	2.19777	1.13604	3.03222	5e-05	0.000589336	yes
BAZ1A	NM_013448,NM_182648	chr14:35221936-35344853	control	6hIL1b	OK	4.32768	9.5041	2.19612	1.13496	2.9613	5e-05	0.000589336	yes
MIR24-2	NR_029497,NR_036515	chr19:13945329-13947173	control	6hIL1b	OK	1.9609	4.30075	2.19325	1.13307	1.19455	0.00125	0.00999648	yes
VSIG1	NM_001170553,NM_182607	chrX:107288199-107322414	control	6hIL1b	OK	0.331872	0.72778	2.19295	1.13288	1.23421	0.00445	0.0284956	yes
FBLN5	NM_006329	chr14:92335754-92414046	control	6hIL1b	OK	1.49709	3.28158	2.19197	1.13222	1.80452	5e-05	0.000589336	yes
SEMA4B	NM_020210,NM_198925	chr15:90728151-90772892	control	6hIL1b	OK	29.7684	65.2491	2.19189	1.13218	3.08906	5e-05	0.000589336	yes
GDA	NM_001242505,NM_001242506,NM_001242507,NM_004293	chr9:74729510-74867140	control	6hIL1b	OK	35.6497	78.0967	2.19067	1.13137	3.03618	5e-05	0.000589336	yes
SLC9B2	NM_178833	chr4:103946651-103998170	control	6hIL1b	OK	10.274	22.4305	2.18323	1.12647	2.94762	5e-05	0.000589336	yes
SH2D3A	NM_005490	chr19:6752172-6767523	control	6hIL1b	OK	3.85787	8.41501	2.18126	1.12516	2.35737	5e-05	0.000589336	yes
ATP1B1	NM_001677	chr1:169075946-169337186	control	6hIL1b	OK	235.926	514.559	2.18102	1.125	2.53069	5e-05	0.000589336	yes
MID1	NM_000381,NM_001098624,NM_001193277,NM_001193278,NM_001193279,NM_001193280,NM_001193281,NM_033289,NM_033290	chrX:10413349-10851809	control	6hIL1b	OK	2.70869	5.90718	2.18083	1.12487	2.31791	5e-05	0.000589336	yes
UNC119	NM_005148,NM_054035	chr17:26873724-26879646	control	6hIL1b	OK	21.5949	46.9925	2.17609	1.12174	2.89686	5e-05	0.000589336	yes
RNF24	NM_001134337,NM_001134338,NM_007219	chr20:3912068-3996216	control	6hIL1b	OK	3.59697	7.82119	2.17438	1.12061	2.41384	5e-05	0.000589336	yes
HDGF	NM_001126050,NM_001126051,NM_004494	chr1:156711898-156722240	control	6hIL1b	OK	91.6284	199.19	2.17389	1.12028	3.01754	5e-05	0.000589336	yes
DUOX1	NM_017434,NM_175940	chr15:45422191-45457774	control	6hIL1b	OK	0.306201	0.665067	2.17199	1.11902	1.37327	0.00255	0.0181724	yes
PRSS22	NM_022119	chr16:2902727-2908171	control	6hIL1b	OK	12.1705	26.4283	2.1715	1.1187	2.64296	5e-05	0.000589336	yes
C8B	NM_000066	chr1:57394882-57431688	control	6hIL1b	OK	0.657271	1.426	2.16958	1.11741	1.2863	0.00495	0.0310946	yes
MAPK8	NM_002750,NM_139046,NM_139047,NM_139049	chr10:49609686-49643183	control	6hIL1b	OK	15.32	33.1868	2.16624	1.11519	2.82575	5e-05	0.000589336	yes
IGFBP3	NM_000598,NM_001013398	chr7:45951843-45960871	control	6hIL1b	OK	39.8369	86.2548	2.1652	1.1145	2.61056	5e-05	0.000589336	yes
BHLHE40	NM_003670	chr3:5021096-5026865	control	6hIL1b	OK	39.3799	85.1998	2.16354	1.11339	2.92331	5e-05	0.000589336	yes
OPTN	NM_001008211,NM_001008212,NM_001008213,NM_021980	chr10:13142081-13180276	control	6hIL1b	OK	29.4088	63.5465	2.1608	1.11157	3.09606	5e-05	0.000589336	yes
PTBP3	NM_001163788,NM_001163790,NM_001244896,NM_001244897,NM_001244898,NM_005156	chr9:114758831-115112545	control	6hIL1b	OK	32.4099	70.0113	2.16018	1.11115	2.5993	5e-05	0.000589336	yes
B3GNT5	NM_032047	chr3:182895830-183145855	control	6hIL1b	OK	6.89097	14.8724	2.15824	1.10986	1.98329	0.00025	0.0025147	yes
OPN3	NM_014322	chr1:241695433-241803701	control	6hIL1b	OK	4.57047	9.85774	2.15683	1.10891	1.72932	5e-05	0.000589336	yes
RELT	NM_032871,NM_152222	chr11:73087404-73108519	control	6hIL1b	OK	1.74238	3.75596	2.15565	1.10812	2.00471	5e-05	0.000589336	yes
ZNRF1	NM_032268	chr16:75032914-75144892	control	6hIL1b	OK	6.16492	13.2698	2.15247	1.10599	2.81329	5e-05	0.000589336	yes
TTC39B	NM_001168339,NM_001168340,NM_001168341,NM_001168342,NM_152574	chr9:15170841-15307358	control	6hIL1b	OK	4.77394	10.2654	2.1503	1.10454	2.5529	5e-05	0.000589336	yes
RNF19B	NM_001127361,NM_153341	chr1:33402049-33430286	control	6hIL1b	OK	28.3237	60.6084	2.13985	1.09751	3.09445	5e-05	0.000589336	yes
TMEM92	NM_001168215,NM_153229	chr17:48348766-48358846	control	6hIL1b	OK	0.576099	1.23245	2.1393	1.09714	1.25754	0.0056	0.0342388	yes
FOS	NM_005252	chr14:75745480-75748937	control	6hIL1b	OK	12.75	27.2571	2.13781	1.09614	2.4177	5e-05	0.000589336	yes
REL	NM_002908	chr2:61108751-61150178	control	6hIL1b	OK	3.24995	6.94595	2.13725	1.09576	2.23052	5e-05	0.000589336	yes
ACSL4	NM_004458,NM_022977	chrX:108884563-108976621	control	6hIL1b	OK	17.1851	36.7267	2.13712	1.09567	3.08384	5e-05	0.000589336	yes
CEBPB	NM_005194	chr20:48807119-48809227	control	6hIL1b	OK	8.76782	18.7354	2.13684	1.09548	2.6142	5e-05	0.000589336	yes
SLC16A3	NM_001042422,NM_001042423,NM_001206950,NM_001206951,NM_001206952,NM_004207	chr17:80186281-80197375	control	6hIL1b	OK	9.60016	20.505	2.1359	1.09484	2.40912	5e-05	0.000589336	yes
ZNF641	NM_001172681,NM_001172682,NM_152320	chr12:48733792-48745029	control	6hIL1b	OK	7.80068	16.6555	2.13513	1.09433	2.98143	5e-05	0.000589336	yes
CXCR7	NM_020311	chr2:237478379-237490994	control	6hIL1b	OK	9.40083	20.0667	2.13457	1.09395	2.37936	5e-05	0.000589336	yes
ABTB2	NM_145804	chr11:34172533-34379555	control	6hIL1b	OK	1.55642	3.31733	2.13138	1.09179	2.20435	5e-05	0.000589336	yes
TFPI2	NM_001271003,NM_001271004,NM_006528	chr7:93514708-93520303	control	6hIL1b	OK	24.4257	52.0076	2.12922	1.09032	2.50434	5e-05	0.000589336	yes
CCRN4L	NM_012118	chr4:139936942-139967095	control	6hIL1b	OK	6.05795	12.8954	2.12867	1.08996	2.3872	5e-05	0.000589336	yes
TOP1	NM_003286	chr20:39657461-39753126	control	6hIL1b	OK	23.6426	50.326	2.12862	1.08992	3.07154	5e-05	0.000589336	yes
KLF10	NM_001032282,NM_005655	chr8:103661004-103667983	control	6hIL1b	OK	31.6143	67.1963	2.1255	1.0878	3.03097	5e-05	0.000589336	yes
SFR1	NM_001002759,NM_145247	chr10:105881815-105886143	control	6hIL1b	OK	2.98738	6.34838	2.12507	1.08751	1.71141	0.0002	0.00206289	yes
NRP2	NM_003872,NM_018534,NM_201264,NM_201266,NM_201267,NM_201279	chr2:206547223-206662857	control	6hIL1b	OK	5.63869	11.9777	2.1242	1.08692	2.71719	5e-05	0.000589336	yes
ADAMTS1	NM_006988	chr21:28208605-28217728	control	6hIL1b	OK	3.90586	8.29211	2.12299	1.0861	2.5843	5e-05	0.000589336	yes
OSMR	NM_001168355,NM_003999	chr5:38845959-38935743	control	6hIL1b	OK	8.81962	18.687	2.1188	1.08325	2.66562	5e-05	0.000589336	yes
CHCHD7	NM_001011667,NM_001011668,NM_001011669,NM_001011670,NM_001011671,NM_024300	chr8:57124314-57131176	control	6hIL1b	OK	18.5255	39.1982	2.11591	1.08128	2.80778	5e-05	0.000589336	yes
S100A9	NM_002965	chr1:153330329-153333503	control	6hIL1b	OK	7.99888	16.9239	2.11578	1.0812	1.66487	5e-05	0.000589336	yes
STAT1	NM_007315,NM_139266	chr2:191833761-191878976	control	6hIL1b	OK	38.7756	82.0297	2.1155	1.08099	2.9781	5e-05	0.000589336	yes
C17orf96	NM_001130677	chr17:36827958-36831187	control	6hIL1b	OK	0.877909	1.85651	2.1147	1.08045	1.54137	0.00155	0.0119515	yes
TENM4	NM_001098816	chr11:78364327-79151695	control	6hIL1b	OK	2.43617	5.14243	2.11087	1.07784	2.77268	5e-05	0.000589336	yes
TBX3	NM_005996,NM_016569	chr12:115108058-115121969	control	6hIL1b	OK	1.52494	3.21545	2.10857	1.07627	1.9236	5e-05	0.000589336	yes
SAMD9	NM_001193307,NM_017654	chr7:92728825-92747336	control	6hIL1b	OK	3.28396	6.92165	2.10771	1.07568	2.75378	5e-05	0.000589336	yes
AKR1C2	NM_001135241,NM_001354,NM_205845	chr10:5029967-5060225	control	6hIL1b	OK	14.1077	29.7284	2.10725	1.07536	2.2516	5e-05	0.000589336	yes
ELMSAN1	NM_001043318,NM_194278	chr14:74181824-74253896	control	6hIL1b	OK	5.62222	11.8421	2.1063	1.07471	2.94483	5e-05	0.000589336	yes
CLDN12	NM_001185072,NM_001185073,NM_012129	chr7:90032647-90045268	control	6hIL1b	OK	41.4544	87.247	2.10465	1.07358	3.01868	5e-05	0.000589336	yes
HIST1H2BC	NM_003526	chr6:26123694-26124132	control	6hIL1b	OK	5.4729	11.5142	2.10386	1.07304	1.244	0.0055	0.0337582	yes
CDH10	NM_006727	chr5:24487208-24645085	control	6hIL1b	OK	7.0825	14.8332	2.09435	1.0665	2.77406	5e-05	0.000589336	yes
MMP9	NM_004994	chr20:44637546-44645200	control	6hIL1b	OK	9.24738	19.3625	2.09384	1.06615	2.70286	5e-05	0.000589336	yes
SLC40A1	NM_014585	chr2:190425315-190445537	control	6hIL1b	OK	34.2934	71.6291	2.08871	1.06262	3.04255	5e-05	0.000589336	yes
PPAPDC2	NM_203453	chr9:4598315-4666674	control	6hIL1b	OK	8.12118	16.9591	2.08826	1.0623	2.45491	5e-05	0.000589336	yes
PRRG1	NM_000950,NM_001142395,NM_001173486,NM_001173489,NM_001173490	chrX:37208527-37316548	control	6hIL1b	OK	2.13744	4.46233	2.0877	1.06191	2.06397	5e-05	0.000589336	yes
SLC11A2	NM_000617,NM_001174125,NM_001174126,NM_001174127,NM_001174128,NM_001174129,NM_001174130	chr12:51373565-51422058	control	6hIL1b	OK	22.9863	47.9399	2.08559	1.06045	2.98	5e-05	0.000589336	yes
TRERF1	NM_033502	chr6:42192668-42419783	control	6hIL1b	OK	2.12334	4.42575	2.08433	1.05959	2.54098	5e-05	0.000589336	yes
DIO2	NM_000793,NM_001007023,NM_001242502,NM_001242503,NM_013989	chr14:80663867-80921810	control	6hIL1b	OK	0.335189	0.698385	2.08356	1.05905	1.33443	0.00325	0.0220018	yes
PLEK2	NM_016445	chr14:67853699-67878828	control	6hIL1b	OK	4.08221	8.49954	2.08209	1.05804	1.93678	5e-05	0.000589336	yes
SMOX	NM_001270691,NM_175839,NM_175840,NM_175841,NM_175842	chr20:4129425-4168394	control	6hIL1b	OK	6.12915	12.7594	2.08176	1.0578	2.4193	5e-05	0.000589336	yes
TNFRSF10C	NM_003841	chr8:22941867-22974950	control	6hIL1b	OK	2.27996	4.73834	2.07826	1.05537	1.53581	0.00035	0.00336336	yes
HELZ2	NM_001037335,NM_033405	chr20:62189438-62205592	control	6hIL1b	OK	3.07759	6.38283	2.07397	1.05239	2.78803	5e-05	0.000589336	yes
KIAA1199	NM_018689	chr15:81071711-81243999	control	6hIL1b	OK	0.642467	1.3321	2.07341	1.05201	1.76486	0.00035	0.00336336	yes
TEAD4	NM_003213,NM_201441,NM_201443	chr12:3068477-3149842	control	6hIL1b	OK	4.06136	8.40237	2.06886	1.04883	2.02956	5e-05	0.000589336	yes
GRAMD4	NM_015124	chr22:47022657-47075688	control	6hIL1b	OK	15.7957	32.6251	2.06544	1.04645	2.6021	5e-05	0.000589336	yes
RBPMS	NM_001008710,NM_001008711,NM_001008712,NM_006867	chr8:30239634-30429734	control	6hIL1b	OK	16.6528	34.3507	2.06276	1.04457	2.51213	5e-05	0.000589336	yes
CHMP4B	NM_176812	chr20:32399109-32442173	control	6hIL1b	OK	95.8773	197.533	2.06027	1.04283	2.9106	5e-05	0.000589336	yes
SAV1	NM_021818	chr14:51100297-51135071	control	6hIL1b	OK	13.8396	28.5029	2.05952	1.0423	2.79695	5e-05	0.000589336	yes
COL7A1	NM_000094	chr3:48601505-48632593	control	6hIL1b	OK	2.40809	4.95237	2.05656	1.04023	1.62599	5e-05	0.000589336	yes
IFIH1	NM_022168	chr2:163123588-163175218	control	6hIL1b	OK	9.89161	20.3296	2.05524	1.0393	2.84559	5e-05	0.000589336	yes
RARRES3	NM_004585	chr11:63014620-63330855	control	6hIL1b	OK	11.9157	24.4515	2.05204	1.03706	1.96342	5e-05	0.000589336	yes
SPPL2A	NM_032802	chr15:50999736-51057910	control	6hIL1b	OK	35.0789	71.7607	2.04569	1.03259	2.84832	5e-05	0.000589336	yes
DYRK3	NM_001004023,NM_003582	chr1:206808880-206822542	control	6hIL1b	OK	7.91172	16.1581	2.0423	1.03019	2.41055	5e-05	0.000589336	yes
PLOD2	NM_000935,NM_182943	chr3:145787227-145879282	control	6hIL1b	OK	51.5184	105.189	2.04178	1.02982	2.62529	5e-05	0.000589336	yes
KIAA0247	NM_014734	chr14:70078309-70181861	control	6hIL1b	OK	29.6243	60.4239	2.03967	1.02834	2.86838	5e-05	0.000589336	yes
SLCO3A1	NM_001145044,NM_013272	chr15:92396937-92715665	control	6hIL1b	OK	7.57381	15.4306	2.03736	1.0267	2.56476	5e-05	0.000589336	yes
CTSL2	NM_001201575,NM_001333	chr9:99791958-99801925	control	6hIL1b	OK	3.17042	6.45503	2.03602	1.02575	2.14674	5e-05	0.000589336	yes
BID	NM_001196,NM_001244567,NM_001244569,NM_001244570,NM_001244572,NM_197966,NM_197967	chr22:18216905-18257431	control	6hIL1b	OK	8.69768	17.7068	2.03581	1.0256	2.49093	5e-05	0.000589336	yes
FSTL1	NM_007085	chr3:120113060-120169918	control	6hIL1b	OK	39.2176	79.7961	2.0347	1.02482	2.70627	5e-05	0.000589336	yes
RFTN1	NM_015150	chr3:16357351-16555222	control	6hIL1b	OK	1.80776	3.67246	2.0315	1.02254	1.83333	5e-05	0.000589336	yes
SH2D4A	NM_001174159,NM_001174160,NM_022071	chr8:19171080-19253729	control	6hIL1b	OK	2.60818	5.29618	2.0306	1.02191	2.10349	5e-05	0.000589336	yes
PIM3	NM_001001852	chr22:50354142-50357720	control	6hIL1b	OK	29.8997	60.711	2.03049	1.02183	2.8668	5e-05	0.000589336	yes
SGMS1	NM_147156	chr10:52065344-52383737	control	6hIL1b	OK	11.5169	23.3725	2.02941	1.02106	2.80746	5e-05	0.000589336	yes
NABP1	NM_001031716,NM_001254736	chr2:192542797-192553248	control	6hIL1b	OK	0.780139	1.58246	2.02843	1.02037	1.35445	0.0031	0.0211172	yes
MIR7-3HG	NR_027148	chr19:4769116-4772568	control	6hIL1b	OK	66.1014	134.017	2.02745	1.01966	2.80563	5e-05	0.000589336	yes
MAP3K5	NM_005923	chr6:136878186-137113656	control	6hIL1b	OK	5.06718	10.2405	2.02095	1.01504	2.60432	5e-05	0.000589336	yes
F11	NM_000128	chr4:187187117-187422212	control	6hIL1b	OK	2.72946	5.51394	2.02016	1.01447	2.01351	5e-05	0.000589336	yes
JAM2	NM_001270407,NM_001270408,NM_021219	chr21:27011593-27089874	control	6hIL1b	OK	0.884114	1.78413	2.01799	1.01292	1.17103	0.00865	0.0483494	yes
DOCK10	NM_014689	chr2:225629806-225907330	control	6hIL1b	OK	5.07037	10.2308	2.01776	1.01276	2.74662	5e-05	0.000589336	yes
SGPP2	NM_152386	chr2:223289321-223423617	control	6hIL1b	OK	45.3802	91.5605	2.01763	1.01266	2.7601	5e-05	0.000589336	yes
ITSN2	NM_006277,NM_019595,NM_147152	chr2:24425734-24583397	control	6hIL1b	OK	8.2752	16.6706	2.01453	1.01044	2.79589	5e-05	0.000589336	yes
IL6ST	NM_001190981,NM_002184,NM_175767	chr5:55230924-55290821	control	6hIL1b	OK	37.6058	75.6074	2.01052	1.00757	2.61786	5e-05	0.000589336	yes
TNFRSF10B	NM_003842,NM_147187	chr8:22844929-22941132	control	6hIL1b	OK	9.49462	19.0886	2.01046	1.00753	1.94802	0.0001	0.00112277	yes
IL1R1	NM_000877	chr2:102770401-102796334	control	6hIL1b	OK	16.2961	32.7448	2.00936	1.00673	2.84989	5e-05	0.000589336	yes
SMAD3	NM_001145102,NM_001145103,NM_001145104,NM_005902	chr15:67358194-67487533	control	6hIL1b	OK	10.181	20.4491	2.00856	1.00616	2.79255	5e-05	0.000589336	yes
PLEKHG3	NM_015549	chr14:65171192-65211060	control	6hIL1b	OK	14.1846	28.467	2.00689	1.00497	2.85495	5e-05	0.000589336	yes
PID1	NM_001100818,NM_017933	chr2:229888688-230136057	control	6hIL1b	OK	1.6752	3.36092	2.00628	1.00452	1.54918	0.001	0.0083843	yes
CASZ1	NM_001079843,NM_017766	chr1:10696665-10856733	control	6hIL1b	OK	3.90328	7.82818	2.00554	1.00399	2.55297	5e-05	0.000589336	yes
NFKBIB	NM_001243116,NM_002503	chr19:39369194-39399534	control	6hIL1b	OK	9.31098	18.6717	2.00534	1.00385	1.49643	0.00125	0.00999648	yes
CYB561D2	NM_007022	chr3:50384918-50391496	control	6hIL1b	OK	17.2178	34.502	2.00386	1.00278	1.92598	5e-05	0.000589336	yes
PSME2	NM_002818	chr14:24612573-24615855	control	6hIL1b	OK	78.3726	157.016	2.00346	1.00249	2.8358	5e-05	0.000589336	yes
NFE2L2	NM_001145412,NM_001145413,NM_006164	chr2:178095030-178129859	control	6hIL1b	OK	46.4275	92.873	2.00039	1.00028	2.79339	5e-05	0.000589336	yes
WNT5A	NM_001256105,NM_003392	chr3:55499742-55521670	control	6hIL1b	OK	4.84083	9.68327	2.00033	1.00024	2.41965	5e-05	0.000589336	yes
IQSEC3	NM_001170738,NM_015232	chr12:176048-287625	control	6hIL1b	OK	8.40177	4.19859	-2.00109	-1.00079	-2.12015	5e-05	0.000589336	yes
USP18	NM_017414	chr22:18632757-18660162	control	6hIL1b	OK	10.6405	5.30982	-2.00393	-1.00284	-2.15832	5e-05	0.000589336	yes
PRPH2	NM_000322	chr6:42664332-42690358	control	6hIL1b	OK	1.36468	0.679684	-2.00782	-1.00563	-1.3361	0.00285	0.0197264	yes
HEXIM2	NM_144608	chr17:43238263-43247406	control	6hIL1b	OK	2.8146	1.40072	-2.0094	-1.00676	-1.29634	0.00285	0.0197264	yes
ABAT	NM_000663,NM_001127448,NM_020686	chr16:8768443-8878432	control	6hIL1b	OK	31.5045	15.6501	-2.01305	-1.00938	-2.86112	5e-05	0.000589336	yes
FGFR4	NM_002011,NM_022963,NM_213647	chr5:176513920-176525126	control	6hIL1b	OK	6.82774	3.39114	-2.01341	-1.00964	-2.09662	5e-05	0.000589336	yes
ATP13A4	NM_032279	chr3:193119865-193272696	control	6hIL1b	OK	1.14677	0.569315	-2.0143	-1.01027	-1.37778	0.0029	0.0200042	yes
NPTX2	NM_002523	chr7:98246596-98259181	control	6hIL1b	OK	210.567	104.522	-2.01457	-1.01047	-2.6444	5e-05	0.000589336	yes
IQGAP2	NM_006633	chr5:75699148-76003957	control	6hIL1b	OK	3.04087	1.50943	-2.01458	-1.01048	-1.72001	0.00045	0.00417735	yes
PWWP2B	NM_001098637,NM_138499	chr10:134210701-134231358	control	6hIL1b	OK	11.451	5.67649	-2.01727	-1.01241	-2.33009	5e-05	0.000589336	yes
PALM3	NM_001145028	chr19:14164178-14169971	control	6hIL1b	OK	1.57094	0.777534	-2.02041	-1.01465	-1.38401	0.0022	0.0161231	yes
FNDC5	NM_001171940,NM_001171941,NM_153756	chr1:33327868-33338082	control	6hIL1b	OK	2.0303	1.00436	-2.02149	-1.01542	-1.34359	0.0033	0.0222132	yes
KIF19	NM_153209	chr17:72322350-72351959	control	6hIL1b	OK	3.32648	1.64509	-2.02207	-1.01583	-1.80308	5e-05	0.000589336	yes
OSBPL1A	NM_001242508,NM_018030,NM_080597	chr18:21742010-21977833	control	6hIL1b	OK	3.85453	1.89957	-2.02916	-1.02088	-1.801	5e-05	0.000589336	yes
AQP7	NM_001170	chr9:33384947-33402517	control	6hIL1b	OK	2.87484	1.41589	-2.03041	-1.02177	-1.25096	0.00595	0.0359608	yes
IL10RA	NM_001558	chr11:117857105-117872199	control	6hIL1b	OK	3.2409	1.59077	-2.03732	-1.02667	-1.87538	5e-05	0.000589336	yes
TTLL6	NM_001130918,NM_173623	chr17:46839592-46894469	control	6hIL1b	OK	0.697196	0.342117	-2.03789	-1.02707	-1.18145	0.0073	0.0420446	yes
FAM46C	NM_017709	chr1:118148603-118171011	control	6hIL1b	OK	32.5734	15.9731	-2.03927	-1.02805	-2.8937	5e-05	0.000589336	yes
SLC15A2	NM_001145998,NM_021082	chr3:121613170-121663034	control	6hIL1b	OK	0.953698	0.467062	-2.04191	-1.02992	-1.38097	0.00155	0.0119515	yes
SYNE1	NM_033071,NM_182961	chr6:152442818-152958534	control	6hIL1b	OK	2.59243	1.26302	-2.05256	-1.03743	-2.84476	5e-05	0.000589336	yes
MAP3K15	NM_001001671	chrX:19362010-19533379	control	6hIL1b	OK	8.88291	4.32431	-2.05418	-1.03856	-1.57503	0.00045	0.00417735	yes
ALDH1L1	NM_001270364,NM_001270365,NM_012190	chr3:125822403-125929011	control	6hIL1b	OK	0.872589	0.424753	-2.05434	-1.03868	-1.18916	0.00565	0.0345	yes
FUT1	NM_000148	chr19:49251267-49258647	control	6hIL1b	OK	2.30722	1.12043	-2.05923	-1.04211	-1.73468	0.00015	0.00160425	yes
TPPP	NM_007030	chr5:659976-693510	control	6hIL1b	OK	8.60892	4.17358	-2.06272	-1.04455	-2.73787	5e-05	0.000589336	yes
COQ10A	NM_001099337,NM_144576	chr12:56660641-56664750	control	6hIL1b	OK	18.4318	8.92996	-2.06404	-1.04547	-2.23713	5e-05	0.000589336	yes
GATA4	NM_002052	chr8:11561716-11617509	control	6hIL1b	OK	2.3524	1.13782	-2.06746	-1.04786	-1.65426	0.0006	0.00534617	yes
SESN3	NM_001271594,NM_144665	chr11:94898676-94965705	control	6hIL1b	OK	18.7152	9.05036	-2.0679	-1.04817	-2.92695	5e-05	0.000589336	yes
NTHL1	NM_002528	chr16:2089815-2097867	control	6hIL1b	OK	7.12966	3.44541	-2.06932	-1.04916	-1.63038	0.00025	0.0025147	yes
GRAMD1B	NM_020716	chr11:123396527-123493518	control	6hIL1b	OK	5.95765	2.87746	-2.07045	-1.04995	-2.07135	5e-05	0.000589336	yes
ARX	NM_139058	chrX:25021812-25034065	control	6hIL1b	OK	17.1019	8.24182	-2.07501	-1.05312	-2.51045	5e-05	0.000589336	yes
HUNK	NM_014586	chr21:33245627-33376377	control	6hIL1b	OK	1.02094	0.491653	-2.07655	-1.05419	-1.64505	0.0005	0.00457571	yes
TSC22D3	NM_001015881,NM_004089,NM_198057	chrX:106956451-107019017	control	6hIL1b	OK	24.4612	11.7773	-2.07698	-1.05449	-2.64922	5e-05	0.000589336	yes
CCKBR	NM_176875	chr11:6280903-6293357	control	6hIL1b	OK	4.34749	2.09065	-2.07949	-1.05623	-1.66925	5e-05	0.000589336	yes
GP2	NM_001007240,NM_001007241,NM_001007242,NM_001502	chr16:20321810-20338835	control	6hIL1b	OK	22.2115	10.6774	-2.08023	-1.05675	-2.46625	5e-05	0.000589336	yes
GPR160	NM_014373	chr3:169755734-169803183	control	6hIL1b	OK	7.67218	3.68581	-2.08155	-1.05766	-1.89445	5e-05	0.000589336	yes
KSR2	NM_173598	chr12:117890816-118406028	control	6hIL1b	OK	1.72568	0.828055	-2.08402	-1.05936	-2.40289	5e-05	0.000589336	yes
ROBO2	NM_001128929,NM_002942	chr3:77089293-77699114	control	6hIL1b	OK	19.1807	9.20301	-2.08418	-1.05948	-2.82858	5e-05	0.000589336	yes
NREP	NM_001142474,NM_001142475,NM_001142476,NM_001142477,NM_001142478,NM_001142479,NM_001142480,NM_001142481,NM_001142482,NM_001142483,NM_004772	chr5:110834021-111353003	control	6hIL1b	OK	39.1159	18.7599	-2.08508	-1.0601	-2.13719	5e-05	0.000589336	yes
LBH	NM_030915	chr2:30454396-30482899	control	6hIL1b	OK	25.6816	12.2748	-2.09222	-1.06504	-2.85116	5e-05	0.000589336	yes
SGSM1	NM_001039948,NM_001098497,NM_001098498,NM_133454	chr22:25202135-25322813	control	6hIL1b	OK	7.97519	3.80398	-2.09654	-1.06801	-2.72458	5e-05	0.000589336	yes
ALDH3B1	NM_000694,NM_001030010,NM_001161473	chr11:67776047-67796743	control	6hIL1b	OK	1.70006	0.810141	-2.09847	-1.06934	-1.4606	0.0017	0.0129812	yes
CDKL2	NM_003948	chr4:76501703-76555721	control	6hIL1b	OK	1.19647	0.569627	-2.10044	-1.07069	-1.46986	0.0014	0.0109555	yes
TFAP4	NM_003223	chr16:4307186-4323001	control	6hIL1b	OK	3.0406	1.44711	-2.10115	-1.07119	-1.55562	0.0003	0.00294668	yes
KCNK17	NM_001135111,NM_031460	chr6:39266776-39282237	control	6hIL1b	OK	23.3419	11.0941	-2.10399	-1.07313	-2.46767	5e-05	0.000589336	yes
FAM201A	NR_027294	chr9:38621084-38623277	control	6hIL1b	OK	2.80422	1.33279	-2.10402	-1.07315	-1.35551	0.0033	0.0222132	yes
ALDH5A1	NM_001080,NM_170740	chr6:24495196-24537435	control	6hIL1b	OK	7.10683	3.37758	-2.10412	-1.07322	-2.56551	5e-05	0.000589336	yes
ZNF835	NM_001005850	chr19:57174019-57183123	control	6hIL1b	OK	1.31167	0.621889	-2.10917	-1.07668	-1.30963	0.0028	0.0194943	yes
PELI3	NM_001098510,NM_001243135,NM_001243136,NM_145065	chr11:66233797-66244808	control	6hIL1b	OK	24.5967	11.6602	-2.10946	-1.07688	-2.75898	5e-05	0.000589336	yes
CALCB	NM_000728	chr11:15095145-15100177	control	6hIL1b	OK	8.09142	3.83445	-2.11019	-1.07737	-1.58391	0.0002	0.00206289	yes
VIL1	NM_007127	chr2:219283837-219314248	control	6hIL1b	OK	16.6399	7.88133	-2.11131	-1.07813	-2.78642	5e-05	0.000589336	yes
IL17RE	NM_001193380,NM_153480,NM_153483	chr3:9944295-9958084	control	6hIL1b	OK	3.92928	1.86005	-2.11246	-1.07892	-1.86126	5e-05	0.000589336	yes
ACVR1C	NM_001111031,NM_001111032,NM_001111033,NM_145259	chr2:158383278-158485399	control	6hIL1b	OK	6.43534	3.04084	-2.1163	-1.08155	-2.77195	5e-05	0.000589336	yes
ANGEL1	NM_015305	chr14:77253585-77279283	control	6hIL1b	OK	34.8952	16.4848	-2.11681	-1.08189	-2.97072	5e-05	0.000589336	yes
NR0B2	NM_021969	chr1:27237974-27240567	control	6hIL1b	OK	11.448	5.40053	-2.11979	-1.08393	-1.96908	5e-05	0.000589336	yes
WIPF3	NM_001080529	chr7:29846169-29956682	control	6hIL1b	OK	1.99556	0.940646	-2.12148	-1.08507	-1.68221	0.0004	0.00377991	yes
KLHL1	NM_020866	chr13:70274724-70713885	control	6hIL1b	OK	1.09871	0.517575	-2.1228	-1.08597	-1.31037	0.0052	0.0323502	yes
TMEM130	NM_001134450,NM_001134451,NM_152913	chr7:98444110-98467673	control	6hIL1b	OK	7.48953	3.5252	-2.12457	-1.08717	-2.24829	5e-05	0.000589336	yes
RNF186	NM_019062	chr1:20140521-20141771	control	6hIL1b	OK	2.98086	1.4025	-2.12539	-1.08773	-1.2266	0.0063	0.0375331	yes
F13A1	NM_000129	chr6:6144310-6320924	control	6hIL1b	OK	1.71031	0.804648	-2.12554	-1.08783	-1.61912	0.0006	0.00534617	yes
PACSIN3	NM_001184974,NM_001184975,NM_016223	chr11:47199072-47208010	control	6hIL1b	OK	7.67865	3.6124	-2.12564	-1.08789	-2.0865	5e-05	0.000589336	yes
ZDHHC8P1	NR_003950	chr22:23732791-23744799	control	6hIL1b	OK	2.1908	1.03047	-2.12602	-1.08815	-1.47592	0.00105	0.00873647	yes
CASR	NM_000388,NM_001178065	chr3:121902529-122005344	control	6hIL1b	OK	83.7108	39.3128	-2.12935	-1.09042	-2.8356	5e-05	0.000589336	yes
ANK2	NM_001127493,NM_001148,NM_020977	chr4:113739238-114304896	control	6hIL1b	OK	1.49501	0.701622	-2.13079	-1.09138	-2.02009	5e-05	0.000589336	yes
NWD1	NM_001007525	chr19:16830786-16928774	control	6hIL1b	OK	1.53909	0.72139	-2.13351	-1.09322	-1.99487	5e-05	0.000589336	yes
RASL10B	NM_033315	chr17:34058678-34070540	control	6hIL1b	OK	2.30106	1.07738	-2.13579	-1.09477	-1.67169	0.0004	0.00377991	yes
FAM131C	NM_182623	chr1:16384263-16400127	control	6hIL1b	OK	13.7583	6.43743	-2.13723	-1.09575	-2.31179	5e-05	0.000589336	yes
GLDC	NM_000170	chr9:6532463-6645692	control	6hIL1b	OK	0.809846	0.37761	-2.14466	-1.10075	-1.30531	0.00285	0.0197264	yes
CDKN1C	NM_000076,NM_001122630,NM_001122631	chr11:2904447-2906995	control	6hIL1b	OK	71.302	33.1982	-2.14777	-1.10284	-2.89054	5e-05	0.000589336	yes
FGF19	NM_005117	chr11:69513005-69519106	control	6hIL1b	OK	5.32869	2.48064	-2.14811	-1.10307	-1.79873	5e-05	0.000589336	yes
MMP11	NM_005940	chr22:24115035-24126503	control	6hIL1b	OK	13.7373	6.39091	-2.14951	-1.104	-2.5302	5e-05	0.000589336	yes
SBK1	NM_001024401	chr16:28303839-28335170	control	6hIL1b	OK	1.60328	0.744941	-2.15222	-1.10583	-1.75	0.0002	0.00206289	yes
GJA3	NM_021954	chr13:20712394-20735183	control	6hIL1b	OK	2.18394	1.01421	-2.15334	-1.10657	-1.77301	0.0001	0.00112277	yes
NTN1	NM_004822	chr17:8924858-9147317	control	6hIL1b	OK	6.8918	3.19822	-2.15489	-1.10761	-2.629	5e-05	0.000589336	yes
TMEM86B	NM_173804	chr19:55738001-55740632	control	6hIL1b	OK	6.16364	2.85939	-2.15558	-1.10808	-1.77877	0.0001	0.00112277	yes
GALM	NM_138801	chr2:38893051-38961909	control	6hIL1b	OK	3.90209	1.80981	-2.15608	-1.10841	-1.89505	5e-05	0.000589336	yes
LFNG	NM_001040167,NM_001040168,NM_001166355,NM_002304	chr7:2552162-2568810	control	6hIL1b	OK	3.42843	1.58996	-2.1563	-1.10855	-1.09349	0.0021	0.0155507	yes
GPR142	NM_181790	chr17:72363644-72368739	control	6hIL1b	OK	12.9962	6.02555	-2.15685	-1.10892	-2.1063	5e-05	0.000589336	yes
ACTA2	NM_001141945,NM_001613	chr10:90694830-90775542	control	6hIL1b	OK	21.2424	9.84755	-2.15713	-1.10911	-1.99498	5e-05	0.000589336	yes
CNTN3	NM_020872	chr3:74311721-74570343	control	6hIL1b	OK	1.42142	0.656202	-2.16613	-1.11512	-1.6673	0.00035	0.00336336	yes
EIF4E1B	NM_001099408	chr5:176057682-176073642	control	6hIL1b	OK	1.16371	0.537038	-2.1669	-1.11564	-1.21537	0.00545	0.0335819	yes
EPPK1	NM_031308	chr8:144939911-144947434	control	6hIL1b	OK	0.664243	0.305174	-2.1766	-1.12208	-1.55511	0.00055	0.00494721	yes
SLC43A1	NM_001198810,NM_003627	chr11:57252003-57283192	control	6hIL1b	OK	5.74833	2.64069	-2.17683	-1.12223	-2.0444	5e-05	0.000589336	yes
ACSF2	NM_025149	chr17:48503518-48552200	control	6hIL1b	OK	1.42013	0.651093	-2.18115	-1.12509	-1.31254	0.0034	0.0227677	yes
THBS1	NM_003246	chr15:39873279-39889668	control	6hIL1b	OK	26.4992	12.1491	-2.18117	-1.1251	-3.10936	5e-05	0.000589336	yes
NANOS1	NM_199461	chr10:120789227-120793854	control	6hIL1b	OK	7.68207	3.52147	-2.1815	-1.12532	-2.5533	5e-05	0.000589336	yes
LRRC45	NM_144999	chr17:79981279-79989027	control	6hIL1b	OK	2.58562	1.18455	-2.18279	-1.12617	-1.74301	5e-05	0.000589336	yes
MATN2	NM_002380,NM_030583	chr8:98881310-99048946	control	6hIL1b	OK	7.61194	3.47728	-2.18905	-1.1303	-2.64159	5e-05	0.000589336	yes
ITGA11	NM_001004439	chr15:68594041-68724492	control	6hIL1b	OK	2.08751	0.952582	-2.19142	-1.13187	-2.01426	5e-05	0.000589336	yes
UPK1B	NM_006952	chr3:118892424-118924000	control	6hIL1b	OK	2.06255	0.941188	-2.19143	-1.13187	-1.37521	0.0012	0.00968386	yes
CMBL	NM_138809	chr5:10277706-10308168	control	6hIL1b	OK	10.9927	4.99194	-2.20209	-1.13888	-2.84267	5e-05	0.000589336	yes
OTOGL	NM_173591	chr12:80603232-80772870	control	6hIL1b	OK	3.98843	1.8095	-2.20416	-1.14023	-2.60672	5e-05	0.000589336	yes
SYT16	NM_031914	chr14:62462540-62568427	control	6hIL1b	OK	7.92006	3.59316	-2.2042	-1.14026	-2.50657	5e-05	0.000589336	yes
C10orf114	NM_001010911	chr10:21783420-21786213	control	6hIL1b	OK	1.39924	0.634691	-2.2046	-1.14051	-1.25977	0.0048	0.0302863	yes
WNK2	NM_006648	chr9:95947211-96108696	control	6hIL1b	OK	4.27562	1.93818	-2.206	-1.14143	-2.6907	5e-05	0.000589336	yes
KRT80	NM_001081492,NM_182507	chr12:52562779-52585784	control	6hIL1b	OK	8.21531	3.72324	-2.20649	-1.14176	-2.68122	5e-05	0.000589336	yes
ENHO	NM_198573	chr9:34521039-34523037	control	6hIL1b	OK	5.17724	2.34237	-2.21026	-1.14422	-1.59537	0.0011	0.00904126	yes
TMCC3	NM_020698	chr12:94960899-95044324	control	6hIL1b	OK	13.0664	5.90293	-2.21354	-1.14636	-3.06913	5e-05	0.000589336	yes
LDB2	NM_001130834,NM_001290	chr4:16503164-16900424	control	6hIL1b	OK	5.47572	2.46945	-2.21738	-1.14886	-2.10528	5e-05	0.000589336	yes
AKAP7	NM_004842,NM_016377,NM_138633	chr6:131456825-131604675	control	6hIL1b	OK	7.04134	3.17313	-2.21905	-1.14994	-2.11634	5e-05	0.000589336	yes
RAB3IL1	NM_001271686,NM_013401	chr11:61664767-61687741	control	6hIL1b	OK	1.50831	0.679349	-2.22023	-1.1507	-1.42529	0.0022	0.0161231	yes
RHBDL1	NM_003961	chr16:726074-728267	control	6hIL1b	OK	2.38981	1.07467	-2.22376	-1.153	-1.35375	0.0014	0.0109555	yes
NYNRIN	NM_025081	chr14:24867991-24888494	control	6hIL1b	OK	2.27014	1.01997	-2.22569	-1.15426	-2.27586	5e-05	0.000589336	yes
LGI3	NM_139278	chr8:22004342-22014344	control	6hIL1b	OK	8.93691	4.01386	-2.22651	-1.15479	-2.55443	5e-05	0.000589336	yes
FGF9	NM_002010	chr13:22245214-22278640	control	6hIL1b	OK	1.64787	0.739387	-2.2287	-1.1562	-1.6868	0.00015	0.00160425	yes
SORBS2	NM_001145670,NM_001145671,NM_001145672,NM_001145673,NM_001145674,NM_001145675,NM_001270771,NM_003603,NM_021069	chr4:186506597-186877870	control	6hIL1b	OK	30.1665	13.5299	-2.22962	-1.15679	-3.18493	5e-05	0.000589336	yes
MAT1A	NM_000429	chr10:82031575-82049434	control	6hIL1b	OK	3.55586	1.59218	-2.23333	-1.15919	-2.0907	5e-05	0.000589336	yes
FAM135B	NM_015912	chr8:139142265-139509065	control	6hIL1b	OK	5.89674	2.63579	-2.23718	-1.16168	-2.87574	5e-05	0.000589336	yes
SLC8A1	NM_001112800,NM_001112801,NM_001112802,NM_001252624,NM_021097	chr2:40144773-40739575	control	6hIL1b	OK	8.21515	3.66198	-2.24336	-1.16566	-2.92645	5e-05	0.000589336	yes
TSPEAR	NM_001272037,NM_144991	chr21:45917774-46131495	control	6hIL1b	OK	1.38488	0.61634	-2.24694	-1.16796	-1.57394	0.0004	0.00377991	yes
C1orf233	NM_001242659	chr1:1533387-1535476	control	6hIL1b	OK	4.0538	1.80386	-2.24729	-1.16819	-1.7291	0.00025	0.0025147	yes
BDH1	NM_004051,NM_203314,NM_203315	chr3:197236653-197300194	control	6hIL1b	OK	4.30081	1.913	-2.2482	-1.16877	-2.11283	5e-05	0.000589336	yes
IGSF21	NM_032880	chr1:18434239-18704977	control	6hIL1b	OK	3.4787	1.5458	-2.25042	-1.1702	-1.5848	0.0002	0.00206289	yes
C21orf58	NM_058180	chr21:47721046-47743785	control	6hIL1b	OK	9.89764	4.37986	-2.25981	-1.1762	-2.6725	5e-05	0.000589336	yes
CFC1B	NM_001079530,NM_001270420,NM_001270421,NM_032545	chr2:131349737-131357251	control	6hIL1b	OK	67.7741	29.9824	-2.26046	-1.17662	-2.95961	5e-05	0.000589336	yes
GABRG2	NM_000816,NM_198903,NM_198904	chr5:161494647-161582545	control	6hIL1b	OK	3.12324	1.38159	-2.26061	-1.17672	-2.06229	5e-05	0.000589336	yes
LRRC2	NM_024512	chr3:46556877-46608040	control	6hIL1b	OK	0.71069	0.314368	-2.26069	-1.17677	-1.4401	0.001	0.0083843	yes
ASXL3	NM_030632	chr18:31158540-31327399	control	6hIL1b	OK	3.8863	1.71749	-2.26278	-1.1781	-2.73907	5e-05	0.000589336	yes
FAM46B	NM_052943	chr1:27331510-27339333	control	6hIL1b	OK	1.53062	0.676196	-2.26357	-1.1786	-1.46694	0.0012	0.00968386	yes
DOK6	NM_152721	chr18:67068283-67516322	control	6hIL1b	OK	0.821248	0.362501	-2.26551	-1.17983	-1.76902	0.00025	0.0025147	yes
SCRT2	NM_033129	chr20:642239-656823	control	6hIL1b	OK	1.50914	0.664491	-2.27112	-1.18341	-1.5241	0.00025	0.0025147	yes
LOC100422737	NR_033557	chr6:107165326-107235300	control	6hIL1b	OK	2.49098	1.09597	-2.27285	-1.1845	-1.45446	0.00115	0.00939244	yes
PPARG	NM_005037,NM_015869,NM_138711,NM_138712	chr3:12329348-12475855	control	6hIL1b	OK	0.713228	0.31369	-2.27367	-1.18503	-1.09954	0.00845	0.0474744	yes
CLDN9	NM_020982	chr16:3062456-3064506	control	6hIL1b	OK	5.13037	2.25437	-2.27574	-1.18634	-1.98248	0.0001	0.00112277	yes
CTSH	NM_004390	chr15:79214091-79237420	control	6hIL1b	OK	45.1577	19.8386	-2.27625	-1.18666	-2.89499	5e-05	0.000589336	yes
GPR114	NM_153837	chr16:57576600-57611100	control	6hIL1b	OK	0.832525	0.365651	-2.27683	-1.18703	-1.34179	0.003	0.0205444	yes
ABHD15	NM_198147	chr17:27887688-27894042	control	6hIL1b	OK	27.4895	12.0723	-2.27707	-1.18718	-3.1436	5e-05	0.000589336	yes
LRP5	NM_002335	chr11:68080107-68216743	control	6hIL1b	OK	22.1921	9.74319	-2.2777	-1.18758	-3.28727	5e-05	0.000589336	yes
SLC25A34	NM_207348	chr1:16062808-16067884	control	6hIL1b	OK	28.8084	12.6246	-2.28193	-1.19025	-2.928	5e-05	0.000589336	yes
KCNF1	NM_002236	chr2:11052062-11054351	control	6hIL1b	OK	1.46074	0.63941	-2.28451	-1.19189	-1.40333	0.0011	0.00904126	yes
HTATSF1P2	NR_033884	chr6:3020389-3025005	control	6hIL1b	OK	0.749136	0.327831	-2.28513	-1.19227	-1.28191	0.0057	0.0347157	yes
CNTN4	NM_001206955,NM_001206956,NM_175607,NM_175613	chr3:2140549-3099645	control	6hIL1b	OK	16.639	7.27621	-2.28677	-1.19331	-3.19966	5e-05	0.000589336	yes
EPHA3	NM_005233,NM_182644	chr3:89156673-89531284	control	6hIL1b	OK	1.21743	0.531557	-2.29031	-1.19554	-1.73032	5e-05	0.000589336	yes
ALDH3A2	NM_000382,NM_001031806	chr17:19552063-19580908	control	6hIL1b	OK	25.8104	11.2283	-2.29869	-1.20082	-3.25065	5e-05	0.000589336	yes
C15orf52	NM_207380	chr15:40623652-40633168	control	6hIL1b	OK	3.27159	1.42307	-2.29897	-1.20099	-2.48426	5e-05	0.000589336	yes
PHYHIP	NM_001099335,NM_014759	chr8:22077215-22089851	control	6hIL1b	OK	3.66533	1.59243	-2.30172	-1.20272	-1.99778	5e-05	0.000589336	yes
NKX2-3	NM_145285	chr10:101292689-101296280	control	6hIL1b	OK	1.38483	0.600892	-2.30462	-1.20453	-1.37028	0.0038	0.0249636	yes
GPR148	NM_207364	chr2:131486642-131487909	control	6hIL1b	OK	3.84879	1.66778	-2.30773	-1.20648	-1.4992	0.0011	0.00904126	yes
ACSM3	NM_005622,NM_202000	chr16:20775311-20860990	control	6hIL1b	OK	4.69249	2.03325	-2.30788	-1.20657	-1.56762	0.0012	0.00968386	yes
LOC285484	NR_037863	chr4:6202459-6235663	control	6hIL1b	OK	2.70809	1.17158	-2.31149	-1.20882	-1.51083	0.001	0.0083843	yes
IGFBPL1	NM_001007563	chr9:38406524-38424444	control	6hIL1b	OK	7.24598	3.13376	-2.31223	-1.20929	-2.46241	5e-05	0.000589336	yes
POU6F2	NM_001166018,NM_007252	chr7:39017608-39504390	control	6hIL1b	OK	1.46571	0.631398	-2.32137	-1.21498	-1.372	0.00155	0.0119515	yes
PNLIPRP2	NM_005396	chr10:118380464-118404654	control	6hIL1b	OK	28.4011	12.2344	-2.32141	-1.21501	-2.44517	5e-05	0.000589336	yes
HTR3A	NM_000869,NM_001161772,NM_213621	chr11:113845796-113861034	control	6hIL1b	OK	2.11238	0.909941	-2.32145	-1.21503	-1.55385	0.00095	0.00804103	yes
ASB9	NM_001031739,NM_001168530,NM_001168531,NM_024087	chrX:15262108-15288589	control	6hIL1b	OK	14.4281	6.20686	-2.32454	-1.21695	-2.545	5e-05	0.000589336	yes
FAM117A	NM_030802	chr17:47787686-47841518	control	6hIL1b	OK	19.4358	8.35009	-2.32762	-1.21885	-3.01745	5e-05	0.000589336	yes
KLHL13	NM_001168299,NM_001168300,NM_001168301,NM_001168302,NM_001168303,NM_033495	chrX:117031775-117251303	control	6hIL1b	OK	2.06681	0.887668	-2.32836	-1.21932	-1.67846	0.00025	0.0025147	yes
SARDH	NM_001134707,NM_007101	chr9:136528683-136605077	control	6hIL1b	OK	4.66045	1.99787	-2.33271	-1.222	-2.31454	5e-05	0.000589336	yes
G6PC2	NM_001081686,NM_021176	chr2:169757749-169766510	control	6hIL1b	OK	433.767	185.94	-2.33283	-1.22208	-2.80132	5e-05	0.000589336	yes
OLFML2A	NM_182487	chr9:127539436-127577159	control	6hIL1b	OK	4.95782	2.12419	-2.33398	-1.22279	-2.8123	5e-05	0.000589336	yes
ADAMTSL1	NM_001040272,NM_052866	chr9:18474078-18910947	control	6hIL1b	OK	1.84975	0.792026	-2.33547	-1.22371	-2.24889	5e-05	0.000589336	yes
KIF12	NM_138424	chr9:116853917-116861337	control	6hIL1b	OK	47.5746	20.2982	-2.34378	-1.22884	-3.14024	5e-05	0.000589336	yes
FOXS1	NM_004118	chr20:30432102-30433420	control	6hIL1b	OK	3.53005	1.5053	-2.34508	-1.22964	-1.57455	0.00085	0.007299	yes
CNIH3	NM_152495	chr1:224804178-224928249	control	6hIL1b	OK	6.06881	2.58481	-2.34787	-1.23136	-2.20484	5e-05	0.000589336	yes
KLHL32	NM_052904	chr6:97372495-97862283	control	6hIL1b	OK	1.69107	0.719824	-2.34928	-1.23222	-1.40178	0.002	0.0149113	yes
CA4	NM_000717	chr17:58227301-58236906	control	6hIL1b	OK	1.34775	0.57259	-2.35378	-1.23498	-1.18461	0.00645	0.0382183	yes
AK5	NM_012093,NM_174858	chr1:77747661-78025654	control	6hIL1b	OK	1.02724	0.435757	-2.35737	-1.23718	-1.50345	0.00065	0.00575199	yes
HEPACAM2	NM_001039372,NM_198151	chr7:92817898-92855782	control	6hIL1b	OK	93.2932	39.5747	-2.3574	-1.23719	-3.44672	5e-05	0.000589336	yes
AKR7A3	NM_012067	chr1:19609056-19615280	control	6hIL1b	OK	3.35133	1.42133	-2.35788	-1.23749	-1.51884	0.0009	0.0076773	yes
SCRT1	NM_031309	chr8:145554453-145559943	control	6hIL1b	OK	8.04245	3.40951	-2.35883	-1.23807	-2.63094	5e-05	0.000589336	yes
GPR119	NM_178471	chrX:129518318-129519511	control	6hIL1b	OK	36.1581	15.3092	-2.36185	-1.23992	-2.81968	5e-05	0.000589336	yes
STK32B	NM_018401	chr4:5053526-5502725	control	6hIL1b	OK	4.69641	1.98812	-2.36224	-1.24015	-2.28136	5e-05	0.000589336	yes
HAP1	NM_001079870,NM_001079871,NM_177977	chr17:39878890-39890898	control	6hIL1b	OK	4.49888	1.90371	-2.36322	-1.24075	-2.35031	5e-05	0.000589336	yes
MAFB	NM_005461	chr20:39314516-39317876	control	6hIL1b	OK	164.606	69.3655	-2.37302	-1.24673	-3.2432	5e-05	0.000589336	yes
MEX3A	NM_001093725	chr1:156041803-156051789	control	6hIL1b	OK	1.47226	0.619549	-2.37634	-1.24874	-1.97549	5e-05	0.000589336	yes
TGFB3	NM_003239	chr14:76424441-76448092	control	6hIL1b	OK	9.49798	3.99187	-2.37933	-1.25056	-2.748	5e-05	0.000589336	yes
HSD11B2	NM_000196	chr16:67465035-67471454	control	6hIL1b	OK	1.03759	0.435658	-2.38166	-1.25197	-1.26552	0.0024	0.0173031	yes
C9orf172	NM_001080482	chr9:139738866-139741797	control	6hIL1b	OK	3.15329	1.32367	-2.38223	-1.25231	-1.7788	0.0001	0.00112277	yes
RAB26	NM_014353	chr16:2198650-2204141	control	6hIL1b	OK	41.3948	17.3058	-2.39196	-1.25819	-3.20827	5e-05	0.000589336	yes
HS6ST1	NM_004807	chr2:129023053-129076171	control	6hIL1b	OK	48.8828	20.4294	-2.39277	-1.25868	-3.47184	5e-05	0.000589336	yes
HMP19	NM_015980	chr5:173472606-173536182	control	6hIL1b	OK	7.33569	3.06213	-2.39562	-1.2604	-2.45657	5e-05	0.000589336	yes
SERPINA5	NM_000624	chr14:95047705-95059457	control	6hIL1b	OK	29.6628	12.3716	-2.39765	-1.26162	-3.18637	5e-05	0.000589336	yes
PKHD1	NM_138694,NM_170724	chr6:51480144-51952423	control	6hIL1b	OK	0.611783	0.254586	-2.40305	-1.26487	-2.08011	5e-05	0.000589336	yes
KRT5	NM_000424	chr12:52908358-52914243	control	6hIL1b	OK	2.40051	0.998621	-2.40382	-1.26533	-1.69925	0.0007	0.00615229	yes
KCNK16	NM_001135105,NM_001135106,NM_001135107,NM_032115	chr6:39282473-39290330	control	6hIL1b	OK	237.62	98.6951	-2.40762	-1.2676	-3.25017	5e-05	0.000589336	yes
SLC4A4	NM_001098484,NM_001134742,NM_003759	chr4:72053002-72437804	control	6hIL1b	OK	15.999	6.64405	-2.40802	-1.26784	-3.25914	5e-05	0.000589336	yes
GPR64	NM_001079858,NM_001079859,NM_001079860,NM_001184833,NM_001184834,NM_001184835,NM_001184836,NM_001184837,NM_005756	chrX:19007424-19140755	control	6hIL1b	OK	9.47991	3.92986	-2.41228	-1.27039	-2.93086	5e-05	0.000589336	yes
CRH	NM_000756	chr8:67088611-67090846	control	6hIL1b	OK	9.82378	4.07198	-2.41253	-1.27055	-2.09526	5e-05	0.000589336	yes
QPRT	NM_014298	chr16:29690440-29709314	control	6hIL1b	OK	3.56782	1.47819	-2.41364	-1.27121	-1.7242	0.00025	0.0025147	yes
PAX4	NM_006193	chr7:127250345-127255780	control	6hIL1b	OK	1.56216	0.646525	-2.41624	-1.27276	-1.43026	0.0014	0.0109555	yes
REEP6	NM_138393	chr19:1491164-1497924	control	6hIL1b	OK	6.12621	2.52836	-2.423	-1.27679	-1.94631	0.0001	0.00112277	yes
SNTB1	NM_021021	chr8:121547984-121824309	control	6hIL1b	OK	2.25851	0.930293	-2.42774	-1.27961	-2.08138	5e-05	0.000589336	yes
HR	NM_005144,NM_018411	chr8:21971931-21988565	control	6hIL1b	OK	2.09682	0.861981	-2.43256	-1.28248	-2.14985	5e-05	0.000589336	yes
2017-03-01	NM_022746	chr1:220960038-220987741	control	6hIL1b	OK	1.36568	0.561128	-2.43381	-1.28322	-1.42971	0.0024	0.0173031	yes
FABP4	NM_001442	chr8:82390731-82395473	control	6hIL1b	OK	4.36206	1.79026	-2.43655	-1.28484	-1.43755	0.0018	0.0136276	yes
PCED1B	NM_138371	chr12:47602202-47630443	control	6hIL1b	OK	1.09795	0.448776	-2.44654	-1.29075	-1.37559	0.0024	0.0173031	yes
MEP1B	NM_005925	chr18:29769986-29800366	control	6hIL1b	OK	2.07968	0.849998	-2.44669	-1.29083	-1.65809	0.001	0.0083843	yes
CD5	NM_014207	chr11:60869929-60895323	control	6hIL1b	OK	5.14418	2.09447	-2.45608	-1.29635	-2.42529	5e-05	0.000589336	yes
CSRP2	NM_001321	chr12:77252495-77272799	control	6hIL1b	OK	9.91626	4.03348	-2.45849	-1.29777	-1.94526	5e-05	0.000589336	yes
MAP2K6	NM_002758	chr17:67410837-67538470	control	6hIL1b	OK	3.31567	1.34779	-2.46008	-1.2987	-1.80328	0.00015	0.00160425	yes
PAQR4	NM_152341	chr16:3019341-3030540	control	6hIL1b	OK	2.76391	1.12175	-2.46393	-1.30096	-1.77146	0.00045	0.00417735	yes
BMP4	NM_001202,NM_130850,NM_130851	chr14:54416454-54423554	control	6hIL1b	OK	0.75953	0.308254	-2.46397	-1.30099	-1.21365	0.00725	0.0418414	yes
CNN1	NM_001299	chr19:11649578-11661138	control	6hIL1b	OK	1.83926	0.746362	-2.4643	-1.30118	-1.55021	0.00135	0.0106404	yes
STK32A	NM_001112724,NM_145001	chr5:146614578-146763768	control	6hIL1b	OK	2.29185	0.929914	-2.46458	-1.30134	-1.29061	0.00665	0.0391259	yes
NXPH3	NM_007225	chr17:47653297-47661171	control	6hIL1b	OK	1.00584	0.407611	-2.46765	-1.30313	-1.81454	0.0001	0.00112277	yes
LINC00086	NR_024359	chrX:134555867-134560225	control	6hIL1b	OK	1.32858	0.535298	-2.48194	-1.31147	-1.65644	0.0003	0.00294668	yes
ZNF704	NM_001033723	chr8:81540685-81787016	control	6hIL1b	OK	1.03866	0.417551	-2.4875	-1.3147	-2.39464	5e-05	0.000589336	yes
KCNJ15	NM_001276435,NM_001276436,NM_001276437,NM_001276438,NM_001276439,NM_002243,NM_170736,NM_170737	chr21:39601836-39673746	control	6hIL1b	OK	2.93944	1.18152	-2.48785	-1.3149	-1.96082	5e-05	0.000589336	yes
TEF	NM_001145398,NM_003216	chr22:41763336-41795332	control	6hIL1b	OK	13.2281	5.30408	-2.49395	-1.31844	-3.35179	5e-05	0.000589336	yes
NAGS	NM_153006	chr17:42082031-42086436	control	6hIL1b	OK	2.1666	0.868538	-2.49454	-1.31877	-1.66416	0.00035	0.00336336	yes
PRLHR	NM_004248	chr10:120352915-120355160	control	6hIL1b	OK	3.32969	1.33266	-2.49853	-1.32108	-1.63183	0.00055	0.00494721	yes
C6	NM_000065,NM_001115131	chr5:41142247-41261540	control	6hIL1b	OK	2.40073	0.95896	-2.50347	-1.32393	-2.08059	5e-05	0.000589336	yes
ERP27	NM_152321	chr12:15066975-15091463	control	6hIL1b	OK	6.54732	2.61263	-2.50603	-1.3254	-2.10684	5e-05	0.000589336	yes
SDC1	NM_001006946,NM_002997	chr2:20400557-20425194	control	6hIL1b	OK	9.22946	3.68085	-2.50743	-1.32621	-2.95974	5e-05	0.000589336	yes
PROM2	NM_001165977,NM_001165978,NM_144707	chr2:95940200-95957055	control	6hIL1b	OK	2.6512	1.05526	-2.51237	-1.32905	-2.299	5e-05	0.000589336	yes
SPC25	NM_020675	chr2:169727400-169746944	control	6hIL1b	OK	17.3879	6.9163	-2.51405	-1.33001	-2.62928	5e-05	0.000589336	yes
RXRG	NM_001256570,NM_001256571,NM_006917	chr1:165370158-165414592	control	6hIL1b	OK	17.1647	6.81803	-2.51755	-1.33202	-2.97272	5e-05	0.000589336	yes
ZPLD1	NM_175056	chr3:102153858-102198685	control	6hIL1b	OK	3.13876	1.24666	-2.51774	-1.33213	-2.0184	5e-05	0.000589336	yes
LOC730101	NR_024403,NR_024405	chr6:52529198-52533951	control	6hIL1b	OK	4.58152	1.81538	-2.52373	-1.33556	-2.33022	5e-05	0.000589336	yes
VSNL1	NM_003385	chr2:17721806-17837706	control	6hIL1b	OK	1.95467	0.773588	-2.52676	-1.33729	-1.57715	0.0011	0.00904126	yes
C1orf127	NM_001170754	chr1:11006529-11042094	control	6hIL1b	OK	38.3788	15.1631	-2.53107	-1.33974	-3.60751	5e-05	0.000589336	yes
ASAP3	NM_001143778,NM_017707	chr1:23755055-23810750	control	6hIL1b	OK	2.22192	0.876969	-2.53364	-1.34121	-2.23161	5e-05	0.000589336	yes
SEMA4G	NM_001203244,NM_017893	chr10:102732285-102747272	control	6hIL1b	OK	2.63386	1.03884	-2.53539	-1.3422	-1.36166	0.0055	0.0337582	yes
LOC285419	NR_027105,NR_027106	chr4:124573939-124851518	control	6hIL1b	OK	6.04028	2.3798	-2.53815	-1.34377	-1.44754	0.0013	0.010315	yes
OPRD1	NM_000911	chr1:29138653-29190208	control	6hIL1b	OK	5.2677	2.07502	-2.53863	-1.34405	-1.8773	5e-05	0.000589336	yes
FAM159B	NM_001164442	chr5:63986134-64064496	control	6hIL1b	OK	60.1909	23.6572	-2.5443	-1.34726	-1.62906	0.0037	0.0244879	yes
PSG4	NM_001276495,NM_002780,NM_213633	chr19:43696853-43709926	control	6hIL1b	OK	1.03363	0.405783	-2.54725	-1.34894	-1.25927	0.003	0.0205444	yes
SYNDIG1L	NM_001105579	chr14:74872595-74892805	control	6hIL1b	OK	2.50103	0.980101	-2.55181	-1.35152	-1.72439	0.00025	0.0025147	yes
SLC6A19	NM_001003841	chr5:1201709-1225230	control	6hIL1b	OK	1.83671	0.716407	-2.56378	-1.35827	-2.05791	5e-05	0.000589336	yes
RXFP3	NM_016568	chr5:33936490-33939023	control	6hIL1b	OK	0.891147	0.34753	-2.56423	-1.35853	-1.37828	0.0019	0.014248	yes
ACSS3	NM_024560	chr12:81471808-81649582	control	6hIL1b	OK	1.15536	0.449801	-2.5686	-1.36099	-1.57595	0.0004	0.00377991	yes
CLDN6	NM_021195	chr16:3064712-3068188	control	6hIL1b	OK	2.12155	0.824265	-2.57387	-1.36394	-1.44608	0.00255	0.0181724	yes
GSTA1	NM_145740	chr6:52656177-52668664	control	6hIL1b	OK	65.6531	25.496	-2.57504	-1.36459	-3.58385	5e-05	0.000589336	yes
SLC14A1	NM_001128588,NM_001146036,NM_001146037,NM_015865	chr18:43304091-43332485	control	6hIL1b	OK	2.30948	0.89621	-2.57694	-1.36566	-1.98244	5e-05	0.000589336	yes
ITGB4	NM_000213,NM_001005619,NM_001005731	chr17:73717515-73753899	control	6hIL1b	OK	3.56049	1.37826	-2.58332	-1.36922	-2.94927	5e-05	0.000589336	yes
KHK	NM_000221,NM_006488	chr2:27309610-27341995	control	6hIL1b	OK	2.24983	0.869962	-2.58612	-1.37079	-1.58805	0.00085	0.007299	yes
BCAT2	NM_001164773,NM_001190	chr19:49298318-49314320	control	6hIL1b	OK	42.469	16.3995	-2.58965	-1.37276	-3.43532	5e-05	0.000589336	yes
CEBPA	NM_004364	chr19:33790839-33793430	control	6hIL1b	OK	0.906392	0.34798	-2.60472	-1.38113	-1.41853	0.0016	0.0122837	yes
IL22RA1	NM_021258	chr1:24446260-24469775	control	6hIL1b	OK	0.753804	0.289375	-2.60494	-1.38125	-1.52484	0.0019	0.014248	yes
CD6	NM_001254750,NM_001254751,NM_006725	chr11:60739112-60787848	control	6hIL1b	OK	1.157	0.441986	-2.61773	-1.38831	-1.67776	0.00015	0.00160425	yes
CD248	NM_020404	chr11:66081957-66084515	control	6hIL1b	OK	10.1082	3.85352	-2.62311	-1.39128	-3.04463	5e-05	0.000589336	yes
LPAR4	NM_005296	chrX:78003205-78012578	control	6hIL1b	OK	0.604176	0.230209	-2.62447	-1.39202	-1.18842	0.00495	0.0310946	yes
HOGA1	NM_001134670,NM_138413	chr10:99344101-99372555	control	6hIL1b	OK	1.19259	0.453929	-2.62726	-1.39357	-1.55072	0.0013	0.010315	yes
CYS1	NM_001037160	chr2:10196925-10220538	control	6hIL1b	OK	7.73746	2.92798	-2.64259	-1.40196	-2.72989	5e-05	0.000589336	yes
RCOR2	NM_173587	chr11:63678692-63684316	control	6hIL1b	OK	2.50266	0.945728	-2.64628	-1.40396	-1.96493	5e-05	0.000589336	yes
SLC6A4	NM_001045	chr17:28521336-28562986	control	6hIL1b	OK	7.18033	2.71275	-2.64688	-1.40429	-3.35863	5e-05	0.000589336	yes
C2orf72	NM_001144994	chr2:231902280-231914427	control	6hIL1b	OK	3.81565	1.44046	-2.64891	-1.4054	-2.37824	5e-05	0.000589336	yes
KLB	NM_175737	chr4:39408472-39453153	control	6hIL1b	OK	1.21723	0.458951	-2.6522	-1.40719	-2.06592	5e-05	0.000589336	yes
PDZK1	NM_001201325,NM_001201326,NM_002614	chr1:145727665-145764206	control	6hIL1b	OK	9.67587	3.64776	-2.65255	-1.40738	-2.78852	5e-05	0.000589336	yes
RTN4RL1	NM_178568	chr17:1837970-1928178	control	6hIL1b	OK	7.88107	2.97079	-2.65285	-1.40754	-2.95725	5e-05	0.000589336	yes
FLRT2	NM_013231	chr14:85996487-86094270	control	6hIL1b	OK	9.887	3.72688	-2.65289	-1.40757	-3.42144	5e-05	0.000589336	yes
LOC100129175	NR_046086	chr2:219866936-219906245	control	6hIL1b	OK	1.37429	0.517466	-2.65581	-1.40915	-1.47316	0.0028	0.0194943	yes
ASB16	NM_080863	chr17:42248073-42264085	control	6hIL1b	OK	4.17651	1.57111	-2.65832	-1.41051	-1.75478	0.0001	0.00112277	yes
EPHA4	NM_004438	chr2:222282746-222437010	control	6hIL1b	OK	1.46468	0.547833	-2.67359	-1.41878	-2.21207	5e-05	0.000589336	yes
HAND2	NM_021973	chr4:174447651-174451378	control	6hIL1b	OK	1.51052	0.564199	-2.67728	-1.42077	-1.58666	0.00105	0.00873647	yes
FGFR3	NM_000142,NM_001163213,NM_022965	chr4:1795038-1810599	control	6hIL1b	OK	2.12053	0.791621	-2.67872	-1.42154	-2.19089	5e-05	0.000589336	yes
GPSM1	NM_001145638,NM_001145639,NM_001200003,NM_015597	chr9:139221931-139254057	control	6hIL1b	OK	33.4186	12.4725	-2.67938	-1.42191	-2.81942	5e-05	0.000589336	yes
WFS1	NM_001145853,NM_006005	chr4:6271576-6304992	control	6hIL1b	OK	73.8348	27.5246	-2.6825	-1.42358	-3.92061	5e-05	0.000589336	yes
CDCA7L	NM_001127370,NM_001127371,NM_018719	chr7:21582832-21985542	control	6hIL1b	OK	1.07155	0.399147	-2.6846	-1.42471	-1.563	0.0009	0.0076773	yes
GAL3ST4	NM_024637	chr7:99756864-99766373	control	6hIL1b	OK	0.709738	0.263107	-2.69753	-1.43164	-1.3649	0.00445	0.0284956	yes
RAB3A	NM_002866	chr19:18307610-18314874	control	6hIL1b	OK	9.65643	3.57635	-2.70008	-1.433	-2.51019	5e-05	0.000589336	yes
ACADL	NM_001608	chr2:211052715-211090215	control	6hIL1b	OK	0.661685	0.243538	-2.71697	-1.442	-1.33155	0.00295	0.0202998	yes
OLFML2B	NM_015441	chr1:161952981-161993644	control	6hIL1b	OK	3.34871	1.23145	-2.71932	-1.44324	-2.33395	5e-05	0.000589336	yes
FAM171A2	NM_198475	chr17:42431100-42441235	control	6hIL1b	OK	7.11212	2.60921	-2.72578	-1.44667	-2.63676	5e-05	0.000589336	yes
HCN4	NM_005477	chr15:73612199-73661605	control	6hIL1b	OK	3.12224	1.1429	-2.73186	-1.44988	-2.73327	5e-05	0.000589336	yes
LOC255167	NR_024423,NR_024424	chr5:6582286-6588613	control	6hIL1b	OK	4.61031	1.68703	-2.7328	-1.45038	-2.50869	5e-05	0.000589336	yes
SLC22A3	NM_021977	chr6:160769404-160873611	control	6hIL1b	OK	1.34133	0.48924	-2.74166	-1.45505	-1.51053	0.00125	0.00999648	yes
ADRA2A	NM_000681	chr10:112836789-112840662	control	6hIL1b	OK	10.1924	3.70914	-2.74791	-1.45834	-3.19595	5e-05	0.000589336	yes
AADAC	NM_001086	chr3:151347319-151546276	control	6hIL1b	OK	2.25965	0.821671	-2.75007	-1.45946	-1.46511	0.0026	0.0184455	yes
LINC00857	NR_038464	chr10:81967465-81979413	control	6hIL1b	OK	0.924983	0.335918	-2.7536	-1.46132	-1.49232	0.00055	0.00494721	yes
TTYH1	NM_001005367,NM_001201461,NM_020659	chr19:54926604-54947899	control	6hIL1b	OK	2.79688	1.0127	-2.76181	-1.46561	-1.87033	0.0002	0.00206289	yes
PLA2G10	NM_003561	chr16:14766404-14788526	control	6hIL1b	OK	1.30035	0.470158	-2.76577	-1.46768	-1.09279	0.00835	0.0470615	yes
MMP28	NM_001032278,NM_024302	chr17:34092875-34122640	control	6hIL1b	OK	1.38794	0.498108	-2.78642	-1.47842	-1.24193	0.00785	0.0445262	yes
JAKMIP1	NM_001099433,NM_144720	chr4:6027925-6202318	control	6hIL1b	OK	7.17521	2.57314	-2.7885	-1.47949	-2.9873	5e-05	0.000589336	yes
KAZN	NM_001017999,NM_001018000,NM_001018001,NM_015209,NM_201628	chr1:14925212-15478960	control	6hIL1b	OK	2.03459	0.729101	-2.79055	-1.48055	-1.34128	0.0067	0.0392575	yes
CD180	NM_005582	chr5:66478103-66492617	control	6hIL1b	OK	0.646927	0.231318	-2.7967	-1.48373	-1.45019	0.003	0.0205444	yes
RASGRF1	NM_001145648,NM_002891,NM_153815	chr15:79252288-79383215	control	6hIL1b	OK	23.7908	8.50255	-2.79808	-1.48443	-4.05087	5e-05	0.000589336	yes
ANPEP	NM_001150	chr15:90328125-90358072	control	6hIL1b	OK	47.3437	16.8685	-2.80663	-1.48884	-4.03973	5e-05	0.000589336	yes
VGLL3	NM_016206	chr3:86987122-87040257	control	6hIL1b	OK	1.43192	0.508328	-2.81692	-1.49412	-2.43163	5e-05	0.000589336	yes
ABCC6P2	NR_023387	chr16:14916288-14918559	control	6hIL1b	OK	1.75582	0.622189	-2.822	-1.49672	-1.28812	0.0056	0.0342388	yes
FAM179A	NM_199280	chr2:29204163-29275096	control	6hIL1b	OK	2.44724	0.864089	-2.83216	-1.5019	-2.21729	5e-05	0.000589336	yes
ELFN2	NM_052906	chr22:37763999-37823505	control	6hIL1b	OK	4.24651	1.49029	-2.84945	-1.51069	-2.68357	5e-05	0.000589336	yes
PYROXD2	NM_032709	chr10:100143321-100174978	control	6hIL1b	OK	5.19602	1.82004	-2.85489	-1.51344	-1.80876	5e-05	0.000589336	yes
GSTA2	NM_000846	chr6:52614884-52628361	control	6hIL1b	OK	45.1853	15.7869	-2.8622	-1.51713	-3.79588	5e-05	0.000589336	yes
LRRC10B	NM_001145077	chr11:61276271-61278490	control	6hIL1b	OK	14.9154	5.16328	-2.88875	-1.53045	-3.17014	5e-05	0.000589336	yes
CSDC2	NM_014460	chr22:41957013-41972670	control	6hIL1b	OK	1.33751	0.462889	-2.88948	-1.53081	-1.72753	0.0003	0.00294668	yes
EFCAB12	NM_207307	chr3:129120163-129147494	control	6hIL1b	OK	0.647659	0.223838	-2.89343	-1.53278	-1.44657	0.00205	0.0152202	yes
EDN3	NM_000114,NM_207032,NM_207033,NM_207034	chr20:57875498-57901047	control	6hIL1b	OK	50.9949	17.598	-2.89777	-1.53495	-4.06521	5e-05	0.000589336	yes
SH3RF2	NM_152550	chr5:145316125-145442879	control	6hIL1b	OK	1.10018	0.377629	-2.91339	-1.5427	-1.7958	0.00025	0.0025147	yes
ANKRD23	NM_144994	chr2:97503650-97509758	control	6hIL1b	OK	9.71103	3.33002	-2.91621	-1.54409	-3.19182	5e-05	0.000589336	yes
SPTSSB	NM_001040100	chr3:161062579-161089871	control	6hIL1b	OK	20.4654	6.99967	-2.92377	-1.54783	-3.64537	5e-05	0.000589336	yes
DACT2	NM_214462	chr6:168707583-168720402	control	6hIL1b	OK	3.55254	1.20917	-2.938	-1.55483	-2.48366	5e-05	0.000589336	yes
SERTM1	NM_203451	chr13:37248048-37271975	control	6hIL1b	OK	6.76444	2.30165	-2.93895	-1.5553	-2.81674	5e-05	0.000589336	yes
LRRC20	NM_018205,NM_018239,NM_207119	chr10:72058728-72142382	control	6hIL1b	OK	6.49943	2.21088	-2.93975	-1.55569	-3.03003	5e-05	0.000589336	yes
SYT12	NM_001177880,NM_177963	chr11:66790189-66818334	control	6hIL1b	OK	0.762339	0.258143	-2.95317	-1.56226	-1.63079	0.0006	0.00534617	yes
PCSK9	NM_174936	chr1:55505148-55530526	control	6hIL1b	OK	2.75712	0.931245	-2.96068	-1.56593	-2.46733	5e-05	0.000589336	yes
LOXL4	NM_032211	chr10:100007442-100028007	control	6hIL1b	OK	106.701	35.9146	-2.97096	-1.57093	-4.1725	5e-05	0.000589336	yes
TMEM236	NM_001098844	chr10:17794259-17842866	control	6hIL1b	OK	1.25343	0.421755	-2.97194	-1.5714	-1.9702	0.0001	0.00112277	yes
FAM78B	NM_001017961	chr1:166039255-166135958	control	6hIL1b	OK	1.20305	0.403796	-2.97935	-1.575	-1.54915	0.001	0.0083843	yes
ANKRD1	NM_014391	chr10:92671856-92681032	control	6hIL1b	OK	2.32224	0.779347	-2.97973	-1.57518	-1.93253	5e-05	0.000589336	yes
CCDC3	NM_031455	chr10:12938624-13043704	control	6hIL1b	OK	2.41874	0.811232	-2.98156	-1.57607	-2.16682	5e-05	0.000589336	yes
ANXA9	NM_003568	chr1:150954498-150968114	control	6hIL1b	OK	4.90037	1.63902	-2.98982	-1.58006	-2.53818	5e-05	0.000589336	yes
GIPC2	NM_017655	chr1:78511588-78603112	control	6hIL1b	OK	2.67884	0.895264	-2.99223	-1.58122	-2.07615	5e-05	0.000589336	yes
TCF24	NM_001193502	chr8:67858735-67874825	control	6hIL1b	OK	0.929498	0.309194	-3.0062	-1.58794	-1.53354	0.00175	0.0133058	yes
TGFB2	NM_001135599,NM_003238	chr1:218517537-218617961	control	6hIL1b	OK	4.04776	1.33693	-3.02765	-1.5982	-3.04471	5e-05	0.000589336	yes
GGT6	NM_001122890,NM_153338	chr17:4460221-4463876	control	6hIL1b	OK	3.89386	1.2837	-3.03331	-1.60089	-2.50008	5e-05	0.000589336	yes
ABCC6	NM_001079528,NM_001171	chr16:16243421-16317328	control	6hIL1b	OK	2.22882	0.732268	-3.04372	-1.60584	-1.25248	0.0024	0.0173031	yes
METTL7A	NM_014033	chr12:51318533-51326300	control	6hIL1b	OK	22.8979	7.47395	-3.06369	-1.61527	-4.05051	5e-05	0.000589336	yes
TCEA3	NM_003196	chr1:23707554-23751261	control	6hIL1b	OK	7.86694	2.54931	-3.08591	-1.62569	-2.78143	5e-05	0.000589336	yes
COL26A1	NM_133457	chr7:101006121-101202304	control	6hIL1b	OK	0.830026	0.267508	-3.10281	-1.63357	-1.78083	0.0002	0.00206289	yes
MESP1	NM_018670	chr15:90293097-90294540	control	6hIL1b	OK	1.41053	0.451796	-3.12205	-1.64249	-1.42762	0.0059	0.0357194	yes
FGF13	NM_001139498,NM_001139500,NM_001139501,NM_001139502,NM_004114,NM_033642	chrX:137713733-138287185	control	6hIL1b	OK	1.09901	0.349351	-3.14586	-1.65345	-1.54559	0.0002	0.00206289	yes
APCS	NM_001639	chr1:159557615-159558661	control	6hIL1b	OK	12.1836	3.87154	-3.14696	-1.65395	-2.35017	5e-05	0.000589336	yes
EPHB6	NM_004445	chr7:142552791-142568847	control	6hIL1b	OK	1.58881	0.504835	-3.14719	-1.65407	-2.38294	5e-05	0.000589336	yes
SFRP5	NM_003015	chr10:99526507-99531756	control	6hIL1b	OK	11.6341	3.66992	-3.17012	-1.66454	-3.19995	5e-05	0.000589336	yes
ADH1C	NM_000669	chr4:100257648-100273917	control	6hIL1b	OK	64.9345	20.345	-3.19167	-1.67431	-3.87327	5e-05	0.000589336	yes
PDLIM2	NM_021630,NM_176871,NM_198042	chr8:22436253-22455538	control	6hIL1b	OK	24.1821	7.54609	-3.20459	-1.68014	-3.62291	5e-05	0.000589336	yes
ADORA1	NM_000674,NM_001048230	chr1:203096835-203136533	control	6hIL1b	OK	2.00793	0.624501	-3.21526	-1.68494	-2.02775	5e-05	0.000589336	yes
M1	NR_038199,NR_038200	chr10:61496747-61513203	control	6hIL1b	OK	56.4653	17.4796	-3.23035	-1.69169	-2.80211	5e-05	0.000589336	yes
DBP	NM_001352	chr19:49133816-49140639	control	6hIL1b	OK	6.05443	1.86296	-3.2499	-1.70039	-2.50462	5e-05	0.000589336	yes
PNMAL2	NM_020709	chr19:46984044-47104457	control	6hIL1b	OK	1.02262	0.313889	-3.2579	-1.70395	-1.89184	0.00025	0.0025147	yes
PCK1	NM_002591	chr20:56136136-56141513	control	6hIL1b	OK	5.22012	1.60111	-3.26031	-1.70501	-2.85702	5e-05	0.000589336	yes
LPPR5	NM_001010861,NM_001037317	chr1:99355800-99614408	control	6hIL1b	OK	1.58862	0.487164	-3.26096	-1.70529	-2.23714	5e-05	0.000589336	yes
AGR3	NM_176813	chr7:16899029-16921613	control	6hIL1b	OK	1.97728	0.604409	-3.27143	-1.70992	-1.36597	0.00335	0.0225071	yes
TRIM46	NM_001256599,NM_001256600,NM_001256601,NM_025058	chr1:155146262-155157447	control	6hIL1b	OK	3.03117	0.923227	-3.28323	-1.71512	-2.58953	5e-05	0.000589336	yes
SYT8	NM_138567	chr11:1855673-1858750	control	6hIL1b	OK	0.904607	0.274085	-3.30046	-1.72267	-1.54564	0.00375	0.0247267	yes
LGI2	NM_018176	chr4:25000470-25032414	control	6hIL1b	OK	1.19099	0.360796	-3.30101	-1.72291	-2.4345	5e-05	0.000589336	yes
AQP1	NM_001185060,NM_001185061,NM_001185062,NM_198098	chr7:30951414-30965131	control	6hIL1b	OK	24.1761	7.32268	-3.30154	-1.72314	-4.21058	5e-05	0.000589336	yes
MS4A6A	NM_001247999,NM_022349,NM_152851,NM_152852	chr11:59939079-59952139	control	6hIL1b	OK	1.45315	0.438989	-3.31022	-1.72692	-1.66837	0.00015	0.00160425	yes
CHODL	NM_001204174,NM_001204175,NM_001204176,NM_001204177,NM_001204178,NM_024944	chr21:19289656-19639687	control	6hIL1b	OK	5.10452	1.54055	-3.31344	-1.72833	-2.472	5e-05	0.000589336	yes
SLC38A11	NM_001199148,NM_173512	chr2:165754708-165812035	control	6hIL1b	OK	0.690277	0.207705	-3.32335	-1.73264	-1.39321	0.002	0.0149113	yes
MAFA	NM_201589	chr8:144510229-144512602	control	6hIL1b	OK	123.354	36.438	-3.38531	-1.75929	-4.85229	5e-05	0.000589336	yes
GABRA1	NM_000806,NM_001127643,NM_001127644,NM_001127645,NM_001127648	chr5:161274196-161326965	control	6hIL1b	OK	0.959097	0.282154	-3.3992	-1.76519	-1.95597	5e-05	0.000589336	yes
GATM	NM_001482	chr15:45653321-45672321	control	6hIL1b	OK	50.8867	14.7016	-3.4613	-1.79132	-4.79033	5e-05	0.000589336	yes
PRR15L	NM_024320	chr17:46029333-46035243	control	6hIL1b	OK	10.2975	2.94685	-3.49441	-1.80505	-3.16547	5e-05	0.000589336	yes
FUT6	NM_000150,NM_001040701	chr19:5830636-5839742	control	6hIL1b	OK	1.23545	0.353275	-3.49713	-1.80617	-2.07315	5e-05	0.000589336	yes
VTCN1	NM_001253849,NM_001253850,NM_024626	chr1:117686208-117753582	control	6hIL1b	OK	7.69652	2.19871	-3.50047	-1.80755	-3.36652	5e-05	0.000589336	yes
TCF21	NM_003206,NM_198392	chr6:134210258-134216675	control	6hIL1b	OK	0.984023	0.279652	-3.51874	-1.81506	-1.47455	0.0036	0.0239376	yes
RDH12	NM_152443	chr14:68168602-68201168	control	6hIL1b	OK	0.784133	0.218586	-3.5873	-1.8429	-1.70047	0.0008	0.00692829	yes
ADRA2C	NM_000683	chr4:3768295-3770253	control	6hIL1b	OK	1.13336	0.314949	-3.59855	-1.84742	-1.74831	0.00045	0.00417735	yes
CACNG4	NM_014405	chr17:64960979-65029518	control	6hIL1b	OK	12.1628	3.36916	-3.61004	-1.85202	-4.01551	5e-05	0.000589336	yes
ARRDC4	NM_183376	chr15:98503932-98517068	control	6hIL1b	OK	41.854	11.5012	-3.6391	-1.86358	-5.08484	5e-05	0.000589336	yes
ZFAT	NM_001029939,NM_001167583,NM_001174157,NM_001174158,NM_020863	chr8:135490030-135725292	control	6hIL1b	OK	7.69478	2.10998	-3.64685	-1.86665	-2.87487	5e-05	0.000589336	yes
LPPR4	NM_001166252,NM_014839	chr1:99729847-99775138	control	6hIL1b	OK	6.86441	1.87828	-3.65463	-1.86972	-4.00123	5e-05	0.000589336	yes
KY	NM_178554	chr3:134318764-134369864	control	6hIL1b	OK	0.758341	0.20528	-3.69418	-1.88525	-2.25734	5e-05	0.000589336	yes
UGT2B15	NM_001076,NM_001077	chr4_ctg9_hap1:224703-249081	control	6hIL1b	OK	1.30011	0.351642	-3.69725	-1.88646	-1.8015	5e-05	0.000589336	yes
CYP1A1	NM_000499	chr15:75011882-75017877	control	6hIL1b	OK	4.9632	1.33394	-3.72071	-1.89558	-2.94515	5e-05	0.000589336	yes
LOC201617	NR_038221	chr3:72200407-72223490	control	6hIL1b	OK	0.917301	0.244982	-3.74436	-1.90472	-1.97058	5e-05	0.000589336	yes
CTGF	NM_001901	chr6:132269316-132272518	control	6hIL1b	OK	16.6153	4.35802	-3.81258	-1.93077	-4.02357	5e-05	0.000589336	yes
PPP1R1B	NM_001242464,NM_032192,NM_181505	chr17:37783176-37792878	control	6hIL1b	OK	2.75021	0.716383	-3.83902	-1.94074	-2.15215	5e-05	0.000589336	yes
UPB1	NM_016327	chr22:24891250-24922553	control	6hIL1b	OK	1.82423	0.473069	-3.85616	-1.94716	-2.22914	5e-05	0.000589336	yes
MRVI1	NM_001098579,NM_001100163,NM_001100167,NM_001206880,NM_001206881,NM_130385	chr11:10562782-10715535	control	6hIL1b	OK	0.690827	0.177425	-3.89363	-1.96112	-2.20945	5e-05	0.000589336	yes
GABRP	NM_014211	chr5:170210722-170241050	control	6hIL1b	OK	1.29596	0.328676	-3.94297	-1.97928	-2.06946	5e-05	0.000589336	yes
AQP8	NM_001169	chr16:25228284-25240253	control	6hIL1b	OK	0.957312	0.241108	-3.97047	-1.98931	-1.60744	0.00145	0.0113218	yes
ASCL2	NM_005170	chr11:2289727-2292182	control	6hIL1b	OK	4.97275	1.23763	-4.01796	-2.00647	-2.42344	5e-05	0.000589336	yes
RFPL2	NM_001098527,NM_001159545,NM_001159546,NM_006605	chr22:32586421-32600718	control	6hIL1b	OK	0.581946	0.142639	-4.07985	-2.02852	-1.26964	0.00055	0.00494721	yes
SYNDIG1	NM_024893	chr20:24449834-24647167	control	6hIL1b	OK	4.00149	0.956386	-4.18397	-2.06487	-2.92025	5e-05	0.000589336	yes
PRSS2	NM_002770	chr7:142478756-142482399	control	6hIL1b	OK	70.1993	16.2739	-4.31361	-2.1089	-3.16635	5e-05	0.000589336	yes
PTGDR2	NM_004778	chr11:60609428-60623444	control	6hIL1b	OK	12.2493	2.79636	-4.38044	-2.13108	-2.43121	5e-05	0.000589336	yes
NEXN	NM_001172309,NM_144573	chr1:78354199-78409578	control	6hIL1b	OK	1.41207	0.320652	-4.40375	-2.13873	-2.44626	5e-05	0.000589336	yes
HMGCS2	NM_001166107,NM_005518	chr1:120290618-120311555	control	6hIL1b	OK	1.37651	0.310209	-4.43736	-2.1497	-2.2063	5e-05	0.000589336	yes
LDLRAD1	NM_001010978,NM_001276392,NM_001276393,NM_001276394,NM_001276395	chr1:54472970-54483859	control	6hIL1b	OK	1.67765	0.377111	-4.44869	-2.15338	-2.27014	5e-05	0.000589336	yes
ST6GALNAC1	NM_018414	chr17:74620844-74639894	control	6hIL1b	OK	0.721352	0.158039	-4.56439	-2.19042	-1.92447	0.0003	0.00294668	yes
PPP1R14A	NM_001243947,NM_033256	chr19:38741876-38747231	control	6hIL1b	OK	1.50931	0.325382	-4.63858	-2.21368	-1.55356	0.00095	0.00804103	yes
FGF1	NM_000800,NM_001144892,NM_001144934,NM_001144935,NM_001257205,NM_001257206,NM_001257207,NM_001257208,NM_001257209,NM_001257210,NM_001257211,NM_001257212,NM_033136,NM_033137	chr5:141971742-142077635	control	6hIL1b	OK	0.577692	0.123989	-4.65922	-2.22009	-1.70452	5e-05	0.000589336	yes
BAAT	NM_001127610,NM_001701	chr9:104122698-104147287	control	6hIL1b	OK	1.29548	0.271004	-4.7803	-2.25711	-2.28562	5e-05	0.000589336	yes
OXGR1	NM_080818	chr13:97637972-97646604	control	6hIL1b	OK	5.39859	1.04711	-5.1557	-2.36617	-3.45217	5e-05	0.000589336	yes
PTF1A	NM_178161	chr10:23481459-23483181	control	6hIL1b	OK	0.916658	0.17642	-5.19588	-2.37737	-1.66278	0.00295	0.0202998	yes
APCDD1	NM_153000	chr18:10454624-10488698	control	6hIL1b	OK	9.83497	1.86681	-5.26833	-2.39734	-4.28219	5e-05	0.000589336	yes
C1orf158	NM_152290	chr1:12806162-12821102	control	6hIL1b	OK	2.04373	0.38577	-5.29779	-2.40539	-2.11212	5e-05	0.000589336	yes
KRTAP2-3	NM_001165252	chr17:39215492-39216344	control	6hIL1b	OK	1.26541	0.230593	-5.48763	-2.45618	-1.8185	0.0057	0.0347157	yes
MIR143HG	NR_027180,NR_029684,NR_029686	chr5:148786439-148812399	control	6hIL1b	OK	1.58821	0.28113	-5.64938	-2.49809	-0.532626	0.0029	0.0200042	yes
C2orf54	NM_001085437,NM_024861	chr2:241825464-241835573	control	6hIL1b	OK	3.4864	0.605149	-5.76123	-2.52638	-3.25555	5e-05	0.000589336	yes
SLC38A3	NM_006841	chr3:50242691-50258406	control	6hIL1b	OK	0.937234	0.161971	-5.78643	-2.53267	-2.21921	0.00035	0.00336336	yes
ADORA3	NM_000677,NM_001081976,NM_020683	chr1:112025969-112106597	control	6hIL1b	OK	0.910628	0.154895	-5.879	-2.55557	-1.81252	0.0012	0.00968386	yes
PLCE1	NM_001165979,NM_016341	chr10:95753745-96088148	control	6hIL1b	OK	23.6182	3.72712	-6.33685	-2.66377	-6.9344	5e-05	0.000589336	yes
CPA4	NM_001163446,NM_016352	chr7:129932973-129964020	control	6hIL1b	OK	3.73041	0.574384	-6.49463	-2.69925	-3.35599	5e-05	0.000589336	yes
MUC15	NM_001135091,NM_001135092,NM_145650	chr11:26353677-26684836	control	6hIL1b	OK	0.656444	0.0801464	-8.19056	-3.03396	-1.70749	0.00075	0.00654315	yes
FHL5	NM_001170807,NM_020482	chr6:97010423-97064512	control	6hIL1b	OK	1.09195	0.10567	-10.3336	-3.36927	-2.4398	5e-05	0.000589336	yes
LEFTY1	NM_020997	chr1:226073981-226076846	control	6hIL1b	OK	2.86037	0.170532	-16.7732	-4.06809	-3.10536	5e-05	0.000589336	yes

## Sheet: DEGs shared by all groups 6h
DEGs shared by all groups at 6h
Symbol	Entrez Gene Name	BD-6h FC	EC-6h FC	RG-6h FC	IL1B-6h FC	Location	Type(s)
APOL2	apolipoprotein L2	2.711	3.274	3.168	2.464	Cytoplasm	other
APOL6	apolipoprotein L6	3.01	3.481	2.877	2.791	Extracellular Space	transporter
ARHGEF10L	Rho guanine nucleotide exchange factor 10 like	2.028	2.438	2.489	3.316	Cytoplasm	enzyme
BCL3	B cell CLL/lymphoma 3	2.156	2.393	2.437	2.537	Nucleus	transcription regulator
BIRC3	baculoviral IAP repeat containing 3	3	4.805	5.189	8.934	Cytoplasm	enzyme
C2CD4A	C2 calcium dependent domain containing 4A	2.463	3.666	3.746	5.536	Other	other
C2CD4B	C2 calcium dependent domain containing 4B	2.452	3.362	3.46	5.291	Plasma Membrane	other
CCL11	C-C motif chemokine ligand 11	4.931	5.697	3.857	6.753	Extracellular Space	cytokine
CCL2	C-C motif chemokine ligand 2	2.176	3.549	2.95	4.642	Extracellular Space	cytokine
CCL20	C-C motif chemokine ligand 20	3.122	14.931	7.782	42.986	Extracellular Space	cytokine
CCL3	C-C motif chemokine ligand 3	15.356	17.551	20.504	4.174	Extracellular Space	cytokine
CCL4	C-C motif chemokine ligand 4	10.952	10.883	14.581	4.189	Extracellular Space	cytokine
CCL8	C-C motif chemokine ligand 8	4.955	8.819	5.414	20.805	Extracellular Space	cytokine
CD248	CD248 molecule	-2.239	-2.37	-2.488	-2.623	Plasma Membrane	other
CD274	CD274 molecule	2.806	4.446	4.786	7.71	Plasma Membrane	enzyme
CD83	CD83 molecule	4.14	4.51	5.612	6.408	Plasma Membrane	transmembrane receptor
CEBPD	CCAAT enhancer binding protein delta	2.362	3.927	4.155	8.076	Nucleus	transcription regulator
CHODL	chondrolectin	-2.124	-2.579	-2.309	-3.313	Plasma Membrane	other
CNTNAP1	contactin associated protein 1	2.422	2.664	2.453	2.256	Plasma Membrane	other
CSF1	colony stimulating factor 1	2.449	4.424	3.765	7.148	Extracellular Space	cytokine
CSF2	colony stimulating factor 2	6.162	14.402	10.927	35.232	Extracellular Space	cytokine
CSF2RB	colony stimulating factor 2 receptor beta common subunit	2.559	2.508	2.636	2.801	Plasma Membrane	transmembrane receptor
CXCL1	C-X-C motif chemokine ligand 1	3.982	12.211	8.79	38.936	Extracellular Space	cytokine
CXCL2	C-X-C motif chemokine ligand 2	3.712	8.323	8.152	28.636	Extracellular Space	cytokine
CXCL3	C-X-C motif chemokine ligand 3	3.495	9.514	7.054	29.723	Extracellular Space	cytokine
CXCL5	C-X-C motif chemokine ligand 5	4.468	13.171	7.172	36.635	Extracellular Space	cytokine
CXCL6	C-X-C motif chemokine ligand 6	2.507	7.307	5.153	20.355	Extracellular Space	cytokine
CXCL8	C-X-C motif chemokine ligand 8	5.839	14.004	11.127	33.652	Extracellular Space	cytokine
CYP1A1	cytochrome P450 family 1 subfamily A member 1	10.525	3.38	3.816	-3.721	Cytoplasm	enzyme
DRAM1	DNA damage regulated autophagy modulator 1	2.352	3.152	2.989	3.051	Cytoplasm	other
ELMSAN1	ELM2 and Myb/SANT domain containing 1	2.002	2.114	2.169	2.106	Nucleus	transcription regulator
EPHA4	EPH receptor A4	-2.299	-2.663	-2.776	-2.674	Plasma Membrane	kinase
ETV7	ETS variant 7	3.013	4.235	3.933	3.299	Nucleus	transcription regulator
FFAR2	free fatty acid receptor 2	3.414	5.146	7.336	11.485	Plasma Membrane	G-protein coupled receptor
FGB	fibrinogen beta chain	2.548	6.817	4.17	13.488	Extracellular Space	other
FLT3LG	fms related tyrosine kinase 3 ligand	2.472	3.002	2.683	3.016	Extracellular Space	cytokine
GADD45B	growth arrest and DNA damage inducible beta	2.064	2.966	2.878	3.126	Cytoplasm	other
GBP1	guanylate binding protein 1	2.403	3.666	3.575	2.956	Cytoplasm	enzyme
GBP3	guanylate binding protein 3	2.077	2.095	2.708	2.4	Cytoplasm	enzyme
GCNT3	glucosaminyl (N-acetyl) transferase 3, mucin type	2.108	2.933	2.458	4.489	Plasma Membrane	enzyme
GFRA1	GDNF family receptor alpha 1	2.15	2.477	2.68	2.541	Plasma Membrane	transmembrane receptor
GRASP	general receptor for phosphoinositides 1 associated scaffold protein	2.187	2.806	2.938	3.044	Plasma Membrane	other
ICAM1	intercellular adhesion molecule 1	5.021	8.189	8.559	10.797	Plasma Membrane	transmembrane receptor
ICAM4	intercellular adhesion molecule 4 (Landsteiner-Wiener blood group)	8.917	12.783	12.125	21.393	Plasma Membrane	other
ICOSLG/LOC102723996	inducible T cell costimulator ligand	2.136	3.591	3.213	5.348	Plasma Membrane	other
IDO1	indoleamine 2,3-dioxygenase 1	3.941	9.258	5.388	4.209	Cytoplasm	enzyme
IER3	immediate early response 3	2.04	2.489	4.787	4.848	Cytoplasm	other
IFIH1	interferon induced with helicase C domain 1	2.146	2.569	2.581	2.055	Nucleus	enzyme
IL15	interleukin 15	2.389	2.857	3.054	2.931	Extracellular Space	cytokine
IL17RB	interleukin 17 receptor B	4.069	5.41	5.135	5.39	Plasma Membrane	transmembrane receptor
IL18R1	interleukin 18 receptor 1	3.741	5.54	4.979	6.806	Plasma Membrane	transmembrane receptor
IL1A	interleukin 1 alpha	4.536	12.638	6.431	15.113	Extracellular Space	cytokine
IL1B	interleukin 1 beta	19.368	27.9	24.475	18.329	Extracellular Space	cytokine
IL23A	interleukin 23 subunit alpha	9.306	12.489	12.53	7.507	Extracellular Space	cytokine
IL6	interleukin 6	6.066	17.546	11.605	60.72	Extracellular Space	cytokine
IL7	interleukin 7	4.802	10.669	11.131	30.608	Extracellular Space	cytokine
IL7R	interleukin 7 receptor	3.029	5.885	4.489	5.27	Plasma Membrane	transmembrane receptor
INHBA	inhibin subunit beta A	2.051	3.325	2.546	4.504	Extracellular Space	growth factor
IRAK2	interleukin 1 receptor associated kinase 2	2.576	3.588	3.521	4.146	Plasma Membrane	kinase
IRF1	interferon regulatory factor 1	3.101	3.627	3.853	3.254	Nucleus	transcription regulator
JAK3	Janus kinase 3	3.36	3.653	3.54	3.193	Cytoplasm	kinase
JUNB	JunB proto-oncogene, AP-1 transcription factor subunit	2.267	3.099	2.594	3.688	Nucleus	transcription regulator
KCNA2	potassium voltage-gated channel subfamily A member 2	4.101	4.463	4.595	5.2	Plasma Membrane	ion channel
KYNU	kynureninase	3.194	5.308	3.832	5.101	Cytoplasm	enzyme
LACC1	laccase domain containing 1	2.324	2.61	2.393	2.544	Cytoplasm	other
LAMP3	lysosomal associated membrane protein 3	2.211	3.859	2.944	3.923	Plasma Membrane	other
LEFTY1	left-right determination factor 1	-2.748	-5.193	-4.477	-16.773	Extracellular Space	growth factor
LIF	LIF, interleukin 6 family cytokine	3.091	6.338	4.825	17.692	Extracellular Space	cytokine
LYN	LYN proto-oncogene, Src family tyrosine kinase	2.411	3.524	3.614	4.83	Cytoplasm	kinase
MAFF	MAF bZIP transcription factor F	2.087	2.649	2.739	3.679	Nucleus	transcription regulator
MFSD2A	major facilitator superfamily domain containing 2A	2.544	4.314	3.999	12.502	Plasma Membrane	transporter
MMP1	matrix metallopeptidase 1	2.233	3.005	2.237	3.918	Extracellular Space	peptidase
MS4A6A	membrane spanning 4-domains A6A	-4.658	-6.8	-6.259	-3.31	Other	other
NAMPT	nicotinamide phosphoribosyltransferase	3.184	5.288	4.571	9.732	Extracellular Space	cytokine
NCCRP1	non-specific cytotoxic cell receptor protein 1 homolog (zebrafish)	4.201	6.167	3.801	6.384	Cytoplasm	other
NEAT1	nuclear paraspeckle assembly transcript 1	2.085	2.105	2.455	3	Other	other
NEDD4	neural precursor cell expressed, developmentally down-regulated 4, E3 ubiquitin protein ligase	2.464	2.425	2.497	2.817	Cytoplasm	enzyme
NFAM1	NFAT activating protein with ITAM motif 1	2.436	3.022	2.647	2.361	Plasma Membrane	transmembrane receptor
NFKB1	nuclear factor kappa B subunit 1	2.127	2.752	2.752	3.607	Nucleus	transcription regulator
NFKB2	nuclear factor kappa B subunit 2	6.096	7.08	7.329	7.317	Nucleus	transcription regulator
NFKBIA	NFKB inhibitor alpha	4.636	6.498	6.981	10.639	Cytoplasm	transcription regulator
NNMT	nicotinamide N-methyltransferase	2.761	4.122	3.33	3.519	Cytoplasm	enzyme
NPPC	natriuretic peptide C	3.462	3.867	3.806	2.835	Extracellular Space	other
NXPH3	neurexophilin 3	-2.555	-2.159	-2.736	-2.468	Extracellular Space	other
OAS3	2'-5'-oligoadenylate synthetase 3	2.047	3.66	3.189	3.728	Cytoplasm	enzyme
OXGR1	oxoglutarate receptor 1	-2.425	-2.913	-2.887	-5.156	Plasma Membrane	G-protein coupled receptor
OXTR	oxytocin receptor	4.18	7.476	10.15	12.831	Plasma Membrane	G-protein coupled receptor
PCK1	phosphoenolpyruvate carboxykinase 1	-3.429	-4.829	-5.007	-3.26	Cytoplasm	kinase
PCSK9	proprotein convertase subtilisin/kexin type 9	-2.474	-3.57	-3.009	-2.961	Extracellular Space	peptidase
PLA2G4C	phospholipase A2 group IVC	2.724	3.563	3.087	3.326	Plasma Membrane	enzyme
PLCE1	phospholipase C epsilon 1	-2.325	-3.891	-2.628	-6.337	Cytoplasm	enzyme
POPDC2	popeye domain containing 2	2.588	3.174	3.151	2.865	Plasma Membrane	other
PRSS2	serine protease 2	-3.045	-4.287	-2.707	-4.314	Extracellular Space	peptidase
PSTPIP2	proline-serine-threonine phosphatase interacting protein 2	2.13	3.199	2.485	3.235	Cytoplasm	other
PTAFR	platelet activating factor receptor	2.112	5.27	3.197	5.911	Plasma Membrane	G-protein coupled receptor
PTGS2	prostaglandin-endoperoxide synthase 2	2.875	5.459	4.531	9.245	Cytoplasm	enzyme
RARRES3	retinoic acid receptor responder 3	2.299	3.103	2.473	2.052	Cytoplasm	enzyme
RELB	RELB proto-oncogene, NF-kB subunit	4.863	5.306	5.554	4.489	Nucleus	transcription regulator
RHBDF2	rhomboid 5 homolog 2	2.18	2.879	3.012	3.861	Cytoplasm	other
RND1	Rho family GTPase 1	2.267	4.045	3.956	8.677	Cytoplasm	enzyme
SELE	selectin E	9.717	9.841	10.417	14.479	Plasma Membrane	transmembrane receptor
SLC2A6	solute carrier family 2 member 6	2.531	3.132	3.267	3.171	Plasma Membrane	transporter
SLC30A2	solute carrier family 30 member 2	2.776	3.304	4.559	6.279	Plasma Membrane	transporter
SLC39A14	solute carrier family 39 member 14	2.299	3.374	3.381	4.687	Plasma Membrane	transporter
SLC5A5	solute carrier family 5 member 5	8.487	21.142	15.457	51.229	Plasma Membrane	transporter
SLC6A14	solute carrier family 6 member 14	2.635	8.978	4.452	17.026	Plasma Membrane	transporter
SLC7A11	solute carrier family 7 member 11	2.865	3.071	2.285	2.325	Plasma Membrane	transporter
SNPH	syntaphilin	2.498	4.93	6.23	12.057	Plasma Membrane	other
SOCS1	suppressor of cytokine signaling 1	3.304	6.742	5.397	11.94	Cytoplasm	other
SOD2	superoxide dismutase 2	3.152	7.138	6.332	15.025	Cytoplasm	enzyme
STX11	syntaxin 11	3.688	5.152	4.969	5.701	Plasma Membrane	transporter
SYNDIG1	synapse differentiation inducing 1	-2.106	-2.584	-2.796	-4.184	Plasma Membrane	other
TGFB3	transforming growth factor beta 3	-2.079	-2.188	-2.403	-2.379	Extracellular Space	growth factor
TIFA	TRAF interacting protein with forkhead associated domain	2.649	3.319	3.902	3.984	Other	other
TNFAIP2	TNF alpha induced protein 2	2.364	4.548	3.735	6.486	Extracellular Space	other
TNFAIP3	TNF alpha induced protein 3	3.786	5.313	5.103	5.784	Nucleus	enzyme
TNFRSF9	TNF receptor superfamily member 9	5.508	8.04	6.713	8.837	Plasma Membrane	transmembrane receptor
TNFSF15	TNF superfamily member 15	2.387	3.639	3.186	6.85	Extracellular Space	cytokine
TRAF1	TNF receptor associated factor 1	2.103	4.115	2.899	3.396	Cytoplasm	other
TSLP	thymic stromal lymphopoietin	4.119	12.972	8.848	11.31	Extracellular Space	cytokine
WARS	tryptophanyl-tRNA synthetase	2.132	2.757	2.036	2.744	Cytoplasm	enzyme
ZC2HC1C	zinc finger C2HC-type containing 1C	2.111	2.506	2.522	2.577	Other	other
ZC3H12A	zinc finger CCCH-type containing 12A	2.66	4.995	5.476	15.575	Cytoplasm	enzyme

## Sheet: BD-24h
DEGs induced by BD at 24h
gene_symbol	gene	locus	sample_1	sample_2	status	value_1	value_2	fold_change(value_2/value_1)	log2(fold_change)	test_stat	p_value	q_value	significant
CCL1	NM_002981	chr17:32687398-32690252	control	24hBdorei	OK	0	0.720022	#DIV/0!	inf	#NAME?	5e-05	0.00388269	yes
IL1B	NM_000576	chr2:113587336-113594356	control	24hBdorei	OK	2.82615	40.7473	14.418	3.84979	6.60473	5e-05	0.00388269	yes
CCL3	NM_002983	chr17:34415602-34417506	control	24hBdorei	OK	2.43338	31.2788	12.8541	3.68415	4.74658	5e-05	0.00388269	yes
IL24	NM_001185156,NM_001185157,NM_001185158,NM_006850	chr1:207070787-207095378	control	24hBdorei	OK	0.471995	4.56266	9.66675	3.27303	2.66577	0.0011	0.0446733	yes
CSF2	NM_000758	chr5:131409484-131411863	control	24hBdorei	OK	0.769199	5.88578	7.65183	2.9358	2.93098	5e-05	0.00388269	yes
CYP1A1	NM_000499	chr15:75011882-75017877	control	24hBdorei	OK	5.08363	37.968	7.46868	2.90085	6.3525	5e-05	0.00388269	yes
CXCL5	NM_002994	chr4:74861358-74864416	control	24hBdorei	OK	10.5591	73.1007	6.923	2.7914	5.65423	5e-05	0.00388269	yes
IL8	NM_000584	chr4:74606222-74609433	control	24hBdorei	OK	76.9413	507.133	6.59117	2.72053	6.19268	5e-05	0.00388269	yes
CCL4	NM_002984	chr17:34431219-34433014	control	24hBdorei	OK	2.43818	14.312	5.86995	2.55334	3.11524	5e-05	0.00388269	yes
IL6	NM_000600	chr7:22766765-22771621	control	24hBdorei	OK	1.17306	6.57258	5.60294	2.48618	3.02895	5e-05	0.00388269	yes
SCGB3A1	NM_052863	chr5:180017104-180018487	control	24hBdorei	OK	1.6198	8.63	5.32782	2.41355	2.92335	0.00105	0.043646	yes
HSPA7	NR_024151	chr1:161575848-161578341	control	24hBdorei	OK	0.384276	1.99199	5.18375	2.374	2.07251	0.00015	0.00963614	yes
BPIFB1	NM_033197	chr20:31870940-31897684	control	24hBdorei	OK	0.343988	1.68307	4.89282	2.29066	1.75804	0.0009	0.0395022	yes
FGB	NM_001184741,NM_005141	chr4:155484131-155493915	control	24hBdorei	OK	2.55028	12.1453	4.76234	2.25168	3.6673	5e-05	0.00388269	yes
CXCL1	NM_001511	chr4:74735108-74737019	control	24hBdorei	OK	38.327	182.288	4.75612	2.24979	5.53133	5e-05	0.00388269	yes
IL17RB	NM_018725	chr3:53880576-53899827	control	24hBdorei	OK	6.19472	27.2707	4.40225	2.13824	4.8309	5e-05	0.00388269	yes
CCL20	NM_001130046,NM_004591	chr2:228678557-228682280	control	24hBdorei	OK	33.46	145.877	4.35974	2.12424	4.84538	5e-05	0.00388269	yes
CD48	NM_001256030,NM_001778	chr1:160648535-160681641	control	24hBdorei	OK	0.44888	1.94292	4.32837	2.11383	1.87332	0.0012	0.0475059	yes
CXCL3	NM_002090	chr4:74902311-74904490	control	24hBdorei	OK	7.37812	31.0609	4.20987	2.07377	3.94229	5e-05	0.00388269	yes
CXCL2	NM_002089	chr4:74962753-74964997	control	24hBdorei	OK	15.3277	64.1904	4.18787	2.06622	4.81703	5e-05	0.00388269	yes
CXCL6	NM_002993	chr4:74702272-74704477	control	24hBdorei	OK	50.3762	207.197	4.11299	2.04019	4.38811	5e-05	0.00388269	yes
HILPDA	NM_001098786,NM_013332	chr7:128095883-128098472	control	24hBdorei	OK	6.42925	26.0895	4.05794	2.02075	3.45497	5e-05	0.00388269	yes
ADM	NM_001124	chr11:10326641-10328923	control	24hBdorei	OK	11.1838	43.5621	3.89511	1.96166	3.51913	5e-05	0.00388269	yes
IL1A	NM_000575	chr2:113531491-113542971	control	24hBdorei	OK	1.56759	5.66105	3.61131	1.85252	2.99443	5e-05	0.00388269	yes
SPRR2A	NM_005988	chr1:153028595-153029988	control	24hBdorei	OK	1.68476	5.79682	3.44074	1.78272	1.90866	0.0006	0.0290404	yes
SOD2	NM_000636,NM_001024465,NM_001024466	chr6:160100148-160114353	control	24hBdorei	OK	243.341	824.195	3.387	1.76001	3.86471	5e-05	0.00388269	yes
SLC6A14	NM_007231	chrX:115567746-115592625	control	24hBdorei	OK	1.28076	4.33598	3.38547	1.75936	2.69669	5e-05	0.00388269	yes
SLC30A2	NM_001004434,NM_032513	chr1:26364513-26372604	control	24hBdorei	OK	2.90861	9.77955	3.36228	1.74944	3.38541	5e-05	0.00388269	yes
NFKBIA	NM_020529	chr14:35870715-35873960	control	24hBdorei	OK	37.5546	126.117	3.35823	1.74771	4.49317	5e-05	0.00388269	yes
MMP12	NM_002426	chr11:102733463-102745764	control	24hBdorei	OK	5.27305	17.6373	3.3448	1.74192	3.31481	5e-05	0.00388269	yes
NCCRP1	NM_001001414	chr19:39687603-39692522	control	24hBdorei	OK	1.13199	3.74021	3.3041	1.72426	2.14835	5e-05	0.00388269	yes
IL23A	NM_016584	chr12:56732662-56734194	control	24hBdorei	OK	1.76521	5.68641	3.22138	1.68768	2.13709	5e-05	0.00388269	yes
MMP9	NM_004994	chr20:44637546-44645200	control	24hBdorei	OK	9.46741	30.3441	3.20511	1.68037	4.25348	5e-05	0.00388269	yes
TNFRSF9	NM_001561	chr1:7975930-8003225	control	24hBdorei	OK	0.206314	0.653366	3.16685	1.66305	1.93253	0.00035	0.0191727	yes
TNFAIP3	NM_001270507,NM_001270508,NM_006290	chr6:138144806-138204451	control	24hBdorei	OK	9.03531	28.546	3.15938	1.65964	4.05734	5e-05	0.00388269	yes
PTGS2	NM_000963	chr1:186640943-186649559	control	24hBdorei	OK	2.79319	8.71511	3.12013	1.6416	3.46462	5e-05	0.00388269	yes
NFKB2	NM_001077494,NM_001261403,NM_002502	chr10:104153866-104162286	control	24hBdorei	OK	11.6196	36.0375	3.10144	1.63294	4.22904	5e-05	0.00388269	yes
ICAM1	NM_000201	chr19:10381516-10397291	control	24hBdorei	OK	25.6833	78.7334	3.06555	1.61615	4.07953	5e-05	0.00388269	yes
IL7	NM_000880,NM_001199886,NM_001199887,NM_001199888	chr8:79645006-79717758	control	24hBdorei	OK	1.5873	4.85006	3.05554	1.61143	2.48365	5e-05	0.00388269	yes
SELE	NM_000450	chr1:169691780-169703220	control	24hBdorei	OK	0.71153	2.12661	2.98878	1.57956	2.04112	5e-05	0.00388269	yes
SERPINB4	NM_002974	chr18:61304492-61311502	control	24hBdorei	OK	0.970464	2.87106	2.95844	1.56484	1.7645	0.0007	0.0328674	yes
ZC3H12A	NM_025079	chr1:37940118-37949978	control	24hBdorei	OK	7.33538	21.6768	2.9551	1.56321	3.79354	5e-05	0.00388269	yes
SERPINB7	NM_001040147,NM_001261830,NM_001261831,NM_003784	chr18:61420280-61472610	control	24hBdorei	OK	12.0996	35.3526	2.9218	1.54685	2.79517	5e-05	0.00388269	yes
PRODH	NM_001195226,NM_016335	chr22:18900286-18924066	control	24hBdorei	OK	0.502581	1.43969	2.86459	1.51833	1.73098	0.0009	0.0395022	yes
NAMPT	NM_005746	chr7:105888731-105925638	control	24hBdorei	OK	44.8309	128.36	2.8632	1.51763	4.05198	5e-05	0.00388269	yes
RELB	NM_006509	chr19:45504706-45541456	control	24hBdorei	OK	6.48927	18.228	2.80894	1.49003	3.42719	5e-05	0.00388269	yes
BIRC3	NM_001165,NM_182962	chr11:102188180-102210135	control	24hBdorei	OK	13.6044	37.7902	2.77779	1.47393	4.03095	5e-05	0.00388269	yes
SNPH	NM_014723	chr20:1246959-1289971	control	24hBdorei	OK	7.35549	20.3962	2.77292	1.47141	3.95539	5e-05	0.00388269	yes
CHAC1	NM_001142776,NM_024111	chr15:41245635-41248717	control	24hBdorei	OK	4.09206	11.332	2.76927	1.4695	2.54535	5e-05	0.00388269	yes
CFB	NM_001710	chr6_mann_hap4:3256540-3261361	control	24hBdorei	OK	1.48805	4.08264	2.74362	1.45608	1.70045	0.00105	0.043646	yes
KYNU	NM_001032998,NM_001199241,NM_003937	chr2:143635194-143799885	control	24hBdorei	OK	1.78311	4.88916	2.74193	1.45519	2.07956	0.0001	0.0070665	yes
TNFSF15	NM_001204344,NM_005118	chr9:117546914-117568408	control	24hBdorei	OK	1.07169	2.92105	2.72565	1.44659	2.72815	5e-05	0.00388269	yes
SLC26A4	NM_000441	chr7:107296960-107358252	control	24hBdorei	OK	0.709766	1.9328	2.72315	1.44528	2.13011	5e-05	0.00388269	yes
FOSB	NM_001114171,NM_006732	chr19:45971252-45978437	control	24hBdorei	OK	1.86124	5.02429	2.69943	1.43265	2.04236	5e-05	0.00388269	yes
PLA2G4C	NM_001159322,NM_001159323,NM_003706	chr19:48551099-48614109	control	24hBdorei	OK	7.20429	19.4349	2.69768	1.43172	3.47048	5e-05	0.00388269	yes
MT1F	NM_005949	chr16:56691854-56693215	control	24hBdorei	OK	54.6351	146.708	2.68523	1.42505	3.00653	5e-05	0.00388269	yes
SLAMF7	NM_021181	chr1:160709076-160724601	control	24hBdorei	OK	1.13859	3.05609	2.6841	1.42444	2.23998	5e-05	0.00388269	yes
FFAR2	NM_005306	chr19:35940616-35942669	control	24hBdorei	OK	2.45187	6.52498	2.66123	1.41209	2.45837	5e-05	0.00388269	yes
AGR2	NM_006408	chr7:16832263-16844738	control	24hBdorei	OK	8.40342	22.2309	2.64546	1.40352	2.33905	5e-05	0.00388269	yes
MT1X	NM_005952	chr16:56716381-56718108	control	24hBdorei	OK	82.1347	216.899	2.64077	1.40096	3.13769	5e-05	0.00388269	yes
SOCS1	NM_003745	chr16:11348273-11350039	control	24hBdorei	OK	5.27103	13.8255	2.62292	1.39117	2.10486	5e-05	0.00388269	yes
MT2A	NM_005953	chr16:56642477-56643409	control	24hBdorei	OK	110.636	289.327	2.61513	1.38688	3.34261	5e-05	0.00388269	yes
SLC2A1	NM_006516	chr1:43391045-43449029	control	24hBdorei	OK	15.7609	41.1406	2.6103	1.38421	2.54916	5e-05	0.00388269	yes
MTHFD2	NM_006636	chr2:74425689-74442424	control	24hBdorei	OK	16.5367	42.7552	2.58547	1.37042	3.42796	5e-05	0.00388269	yes
LAMP3	NM_014398	chr3:182840002-182880667	control	24hBdorei	OK	1.23872	3.18536	2.57149	1.36261	2.21819	5e-05	0.00388269	yes
CYP1B1	NM_000104	chr2:38294745-38303323	control	24hBdorei	OK	7.44669	19.0897	2.56351	1.35812	3.32559	5e-05	0.00388269	yes
SLC7A11	NM_014331	chr4:138948576-139163503	control	24hBdorei	OK	3.22235	8.01192	2.48636	1.31404	3.28172	5e-05	0.00388269	yes
SAA1	NM_000331,NM_001178006,NM_199161	chr11:18287807-18291523	control	24hBdorei	OK	6.35205	15.5879	2.454	1.29514	1.61909	0.001	0.0429574	yes
HMOX1	NM_002133	chr22:35777059-35790207	control	24hBdorei	OK	17.214	41.2122	2.39411	1.25949	2.89667	5e-05	0.00388269	yes
LIF	NM_001257135,NM_002309	chr22:30636435-30642840	control	24hBdorei	OK	7.9068	18.7931	2.37683	1.24904	3.20247	5e-05	0.00388269	yes
MMP1	NM_001145938,NM_002421	chr11:102654406-102714342	control	24hBdorei	OK	14.7897	34.9394	2.36241	1.24027	3.12484	5e-05	0.00388269	yes
PTAFR	NM_000952,NM_001164721,NM_001164722,NM_001164723	chr1:28473676-28520447	control	24hBdorei	OK	3.02752	7.12094	2.35207	1.23393	2.4983	5e-05	0.00388269	yes
SQSTM1	NM_001142298,NM_001142299,NM_003900	chr5:179224597-179285840	control	24hBdorei	OK	258.397	605.297	2.34251	1.22806	2.13638	0.0001	0.0070665	yes
S100A9	NM_002965	chr1:153330329-153333503	control	24hBdorei	OK	8.17864	19.0394	2.32794	1.21906	1.84994	0.0001	0.0070665	yes
CD83	NM_001040280,NM_001251901,NM_004233	chr6:14117486-14137148	control	24hBdorei	OK	2.87058	6.66208	2.32081	1.21463	2.16158	5e-05	0.00388269	yes
GPR110	NM_025048,NM_153840	chr6:46967812-47010082	control	24hBdorei	OK	3.3952	7.83349	2.30722	1.20616	2.33708	5e-05	0.00388269	yes
UCA1	NR_015379	chr19:15939756-15947131	control	24hBdorei	OK	2.18964	5.04639	2.30467	1.20456	1.97345	5e-05	0.00388269	yes
ATF3	NM_001030287,NM_001040619,NM_001206484,NM_001206486,NM_001206488,NM_001674	chr1:212738675-212794119	control	24hBdorei	OK	12.3028	27.5548	2.23972	1.16331	2.53334	5e-05	0.00388269	yes
IL7R	NM_002185	chr5:35856976-35879705	control	24hBdorei	OK	0.772135	1.72891	2.23913	1.16294	1.72289	0.0009	0.0395022	yes
PI3	NM_002638	chr20:43803539-43805185	control	24hBdorei	OK	20.4397	45.6829	2.23501	1.16028	1.84963	5e-05	0.00388269	yes
GCNT3	NM_004751	chr15:59903981-59912210	control	24hBdorei	OK	14.3428	31.8969	2.2239	1.15309	2.78003	5e-05	0.00388269	yes
PAPPA	NM_002581	chr9:118916070-119164600	control	24hBdorei	OK	0.592063	1.31413	2.21958	1.15029	2.0944	5e-05	0.00388269	yes
ARRDC3	NM_020801	chr5:90664540-90716532	control	24hBdorei	OK	22.4598	49.57	2.20705	1.14212	3.02486	5e-05	0.00388269	yes
ASNS	NM_001178075,NM_001178076,NM_001178077,NM_001673,NM_133436,NM_183356	chr7:97481428-97501854	control	24hBdorei	OK	29.1142	63.9695	2.19719	1.13566	3.04469	5e-05	0.00388269	yes
CEBPD	NM_005195	chr8:48649475-48650726	control	24hBdorei	OK	14.2769	31.3047	2.19268	1.13269	2.54936	5e-05	0.00388269	yes
IRAK2	NM_001570	chr3:10206562-10285427	control	24hBdorei	OK	4.59763	10.0567	2.18737	1.12919	2.62572	5e-05	0.00388269	yes
FBXO32	NM_001242463,NM_058229,NM_148177	chr8:124510126-124553493	control	24hBdorei	OK	3.36476	7.23279	2.14957	1.10405	2.58486	5e-05	0.00388269	yes
DMBT1	NM_004406,NM_007329,NM_017579	chr10:124320180-124403252	control	24hBdorei	OK	3.28953	7.0595	2.14605	1.10168	2.35834	5e-05	0.00388269	yes
TNFAIP2	NM_006291	chr14:103592663-103603776	control	24hBdorei	OK	26.7336	57.108	2.13619	1.09504	2.68225	5e-05	0.00388269	yes
BHLHE40	NM_003670	chr3:5021096-5026865	control	24hBdorei	OK	40.3837	86.1533	2.13337	1.09313	2.35241	5e-05	0.00388269	yes
PLIN2	NM_001122	chr9:19115758-19127604	control	24hBdorei	OK	20.4036	43.2178	2.11815	1.0828	2.44306	5e-05	0.00388269	yes
FOS	NM_005252	chr14:75745480-75748937	control	24hBdorei	OK	13.0712	27.4798	2.10232	1.07197	2.03002	5e-05	0.00388269	yes
NEAT1	NR_028272	chr11:65190268-65194003	control	24hBdorei	OK	61.918	129.773	2.09588	1.06756	2.51156	5e-05	0.00388269	yes
DDIT4	NM_019058	chr10:74033676-74035797	control	24hBdorei	OK	47.1837	98.5907	2.08951	1.06316	2.3497	5e-05	0.00388269	yes
NFKBIZ	NM_001005474,NM_001134456,NM_031419,NM_145037	chr3:101498028-101579869	control	24hBdorei	OK	14.6218	30.4616	2.0833	1.05887	2.15135	5e-05	0.00388269	yes
GRASP	NM_001271856,NM_181711	chr12:52400728-52409673	control	24hBdorei	OK	11.3608	23.599	2.07723	1.05466	2.52612	5e-05	0.00388269	yes
CCL2	NM_002982	chr17:32582295-32584220	control	24hBdorei	OK	162.583	335.978	2.0665	1.04719	2.71524	5e-05	0.00388269	yes
ADM2	NM_001253845,NM_024866	chr22:50919984-50924866	control	24hBdorei	OK	1.20093	2.45057	2.04056	1.02897	1.68527	0.0003	0.0169596	yes
PPP1R15A	NM_014330	chr19:49375648-49379319	control	24hBdorei	OK	19.946	40.5703	2.03401	1.02433	2.21494	5e-05	0.00388269	yes
HK2	NM_000189	chr2:75059781-75120481	control	24hBdorei	OK	1.4099	2.86737	2.03374	1.02413	1.9305	0.0001	0.0070665	yes
EGR1	NM_001964	chr5:137801180-137805004	control	24hBdorei	OK	12.6076	25.6148	2.0317	1.02269	2.06521	5e-05	0.00388269	yes
CSF1	NM_000757,NM_172210,NM_172211,NM_172212	chr1:110453232-110473616	control	24hBdorei	OK	6.48311	13.0643	2.01513	1.01088	2.44708	5e-05	0.00388269	yes
PPP1R3C	NM_005398	chr10:93388196-93392858	control	24hBdorei	OK	9.93643	20.0076	2.01356	1.00975	2.40373	5e-05	0.00388269	yes
OSGIN1	NM_182981	chr16:83986826-83999937	control	24hBdorei	OK	5.92391	11.9245	2.01294	1.00931	2.11758	5e-05	0.00388269	yes
TRIM16L	NM_001037330	chr17:18625401-18639431	control	24hBdorei	OK	3.12662	6.29153	2.01225	1.00881	1.81186	0.00025	0.0147219	yes
NFAM1	NM_145912	chr22:42776413-42828401	control	24hBdorei	OK	1.11298	2.23207	2.00549	1.00395	1.86754	0.0002	0.0121836	yes
PDZK1	NM_001201325,NM_001201326,NM_002614	chr1:145727665-145764206	control	24hBdorei	OK	9.91252	4.95165	-2.00186	-1.00134	-2.04548	5e-05	0.00388269	yes
SMAD9	NM_001127217,NM_005905	chr13:37418967-37494409	control	24hBdorei	OK	6.79358	3.38548	-2.00668	-1.00481	-2.2436	5e-05	0.00388269	yes
TGFB3	NM_003239	chr14:76424441-76448092	control	24hBdorei	OK	9.73404	4.83033	-2.01519	-1.01092	-2.23225	5e-05	0.00388269	yes
CILP	NM_003613	chr15:65488336-65503840	control	24hBdorei	OK	2.02579	0.995421	-2.03511	-1.02511	-1.55527	0.0007	0.0328674	yes
LZTS1	NM_021020	chr8:20103675-20112803	control	24hBdorei	OK	3.06091	1.50316	-2.03632	-1.02596	-2.07306	5e-05	0.00388269	yes
ELFN2	NM_052906	chr22:37763999-37823505	control	24hBdorei	OK	4.36609	2.13829	-2.04186	-1.02988	-1.63172	0.00015	0.00963614	yes
CACNG4	NM_014405	chr17:64960979-65029518	control	24hBdorei	OK	12.4648	6.09382	-2.04548	-1.03244	-2.38192	5e-05	0.00388269	yes
EPHA3	NM_005233,NM_182644	chr3:89156673-89531284	control	24hBdorei	OK	1.24901	0.607039	-2.05754	-1.04093	-1.55139	0.00095	0.0410592	yes
GPR64	NM_001079858,NM_001079859,NM_001079860,NM_001184833,NM_001184834,NM_001184835,NM_001184836,NM_001184837,NM_005756	chrX:19007424-19140755	control	24hBdorei	OK	9.73617	4.73112	-2.0579	-1.04117	-2.43619	5e-05	0.00388269	yes
ARRDC4	NM_183376	chr15:98503932-98517068	control	24hBdorei	OK	42.9786	20.8322	-2.06309	-1.0448	-2.80211	5e-05	0.00388269	yes
LAMP5	NM_001199897,NM_012261	chr20:9495004-9511171	control	24hBdorei	OK	5.54204	2.66686	-2.07811	-1.05527	-1.7358	0.0002	0.0121836	yes
CSPG4	NM_001897	chr15:75966662-76005189	control	24hBdorei	OK	0.894551	0.429161	-2.08442	-1.05965	-1.67094	0.0006	0.0290404	yes
PLCH2	NM_014638	chr1:2407753-2436964	control	24hBdorei	OK	14.6056	7.00165	-2.08602	-1.06075	-2.54044	5e-05	0.00388269	yes
OXGR1	NM_080818	chr13:97637972-97646604	control	24hBdorei	OK	5.53906	2.58662	-2.14143	-1.09858	-1.8729	0.0002	0.0121836	yes
CD34	NM_001025109,NM_001773	chr1:208059882-208084683	control	24hBdorei	OK	5.22555	2.37791	-2.19754	-1.13589	-1.98007	5e-05	0.00388269	yes
EPHA4	NM_004438	chr2:222282746-222437010	control	24hBdorei	OK	1.50322	0.67443	-2.22887	-1.15632	-1.82761	0.0003	0.0169596	yes
OTOGL	NM_173591	chr12:80603232-80772870	control	24hBdorei	OK	4.08831	1.8038	-2.2665	-1.18046	-2.73263	5e-05	0.00388269	yes
CD4	NM_000616,NM_001195014,NM_001195015,NM_001195016,NM_001195017	chr12:6898637-6929976	control	24hBdorei	OK	1.84267	0.812733	-2.26725	-1.18095	-1.69793	0.00045	0.0231267	yes
SLC6A4	NM_001045	chr17:28521336-28562986	control	24hBdorei	OK	7.36722	3.22649	-2.28335	-1.19115	-2.85648	5e-05	0.00388269	yes
NXPH3	NM_007225	chr17:47653297-47661171	control	24hBdorei	OK	1.0314	0.439603	-2.34621	-1.23033	-1.71506	0.00035	0.0191727	yes
SDS	NM_006843	chr12:113830250-113841692	control	24hBdorei	OK	9.16332	3.90164	-2.34858	-1.23179	-2.23129	5e-05	0.00388269	yes
SYT16	NM_031914	chr14:62462540-62568427	control	24hBdorei	OK	8.12585	3.41863	-2.37693	-1.2491	-2.60347	5e-05	0.00388269	yes
LEFTY1	NM_020997	chr1:226073981-226076846	control	24hBdorei	OK	2.93232	1.21012	-2.42316	-1.2769	-1.69771	0.0009	0.0395022	yes
F13A1	NM_000129	chr6:6144310-6320924	control	24hBdorei	OK	1.75433	0.720854	-2.43368	-1.28314	-1.92643	0.00015	0.00963614	yes
ITGB7	NM_000889	chr12:53585106-53601000	control	24hBdorei	OK	2.4076	0.988346	-2.43599	-1.28451	-1.80671	0.0003	0.0169596	yes
SCN4B	NM_001142348,NM_001142349,NM_174934	chr11:118004091-118023630	control	24hBdorei	OK	0.839936	0.336784	-2.49399	-1.31846	-1.6114	0.0007	0.0328674	yes
SPARCL1	NM_001128310,NM_004684	chr4:88394487-88450655	control	24hBdorei	OK	7.13557	2.8497	-2.50397	-1.32422	-2.78517	5e-05	0.00388269	yes
SERTM1	NM_203451	chr13:37248048-37271975	control	24hBdorei	OK	6.92995	2.76007	-2.51079	-1.32814	-2.48254	5e-05	0.00388269	yes
CCDC3	NM_031455	chr10:12938624-13043704	control	24hBdorei	OK	2.483	0.987598	-2.51418	-1.33009	-1.85728	0.00055	0.0272742	yes
LDLRAD1	NM_001010978,NM_001276392,NM_001276393,NM_001276394,NM_001276395	chr1:54472970-54483859	control	24hBdorei	OK	1.7199	0.670423	-2.5654	-1.35918	-1.62626	0.00085	0.0382581	yes
PRSS2	NM_002770	chr7:142478756-142482399	control	24hBdorei	OK	71.9179	27.3489	-2.62965	-1.39487	-2.13131	0.00065	0.0310353	yes
ACTA2	NM_001141945,NM_001613	chr10:90694830-90775542	control	24hBdorei	OK	21.7561	8.1334	-2.67491	-1.41949	-2.604	5e-05	0.00388269	yes
ITM2A	NM_001171581,NM_004867	chrX:78615880-78623049	control	24hBdorei	OK	1.99421	0.738801	-2.69925	-1.43256	-1.53862	0.0011	0.0446733	yes
PCK1	NM_002591	chr20:56136136-56141513	control	24hBdorei	OK	5.35369	1.96434	-2.72544	-1.44649	-2.46792	5e-05	0.00388269	yes
EMCN	NM_001159694,NM_016242	chr4:101316497-101439250	control	24hBdorei	OK	1.07325	0.391367	-2.74231	-1.45539	-1.752	0.00015	0.00963614	yes
GLDC	NM_000170	chr9:6532463-6645692	control	24hBdorei	OK	0.830598	0.302285	-2.74773	-1.45824	-1.61862	0.0005	0.0252375	yes
PLCE1	NM_001165979,NM_016341	chr10:95753745-96088148	control	24hBdorei	OK	24.2157	8.28628	-2.92238	-1.54715	-4.00227	5e-05	0.00388269	yes
APOC1	NM_001645	chr19:45417920-45422606	control	24hBdorei	OK	9.71645	3.14794	-3.08661	-1.62602	-1.83333	0.0004	0.0214951	yes
MGP	NM_000900,NM_001190839	chr12:15034114-15038853	control	24hBdorei	OK	22.8415	6.51028	-3.50853	-1.81086	-3.63327	5e-05	0.00388269	yes
HMGCS2	NM_001166107,NM_005518	chr1:120290618-120311555	control	24hBdorei	OK	1.41065	0.399989	-3.52672	-1.81833	-1.98516	0.0001	0.0070665	yes
CD180	NM_005582	chr5:66478103-66492617	control	24hBdorei	OK	0.663553	0.173288	-3.82919	-1.93704	-1.80883	0.0011	0.0446733	yes
SYNDIG1L	NM_001105579	chr14:74872595-74892805	control	24hBdorei	OK	2.56434	0.642349	-3.99213	-1.99716	-2.28488	5e-05	0.00388269	yes
MS4A6A	NM_001247999,NM_022349,NM_152851,NM_152852	chr11:59939079-59952139	control	24hBdorei	OK	1.49059	0.274805	-5.42417	-2.43941	-1.89517	5e-05	0.00388269	yes
RNASE6	NM_005615	chr14:21249209-21250626	control	24hBdorei	OK	2.27579	0.382705	-5.94659	-2.57206	-2.13374	0.0001	0.0070665	yes
TSIX	NR_003255	chrX:73012039-73072588	control	24hBdorei	OK	0.663422	0.00583277	-113.74	-6.8296	-3.60863	5e-05	0.00388269	yes

## Sheet: EC-24h
DEGs induced by EC at 24h
gene_symbol	gene	locus	sample_1	sample_2	status	value_1	value_2	fold_change(value_2/value_1)	log2(fold_change)	test_stat	p_value	q_value	significant
VNN3	NR_028290,NR_028291	chr6:133043925-133055904	control	24hDH5a	OK	0.225794	3.60384	15.9607	3.99646	3.36668	0.0007	0.0171052	yes
IL1B	NM_000576	chr2:113587336-113594356	control	24hDH5a	OK	2.82683	44.4006	15.7069	3.97332	6.48138	5e-05	0.00179695	yes
EBI3	NM_005755	chr19:4229539-4237524	control	24hDH5a	OK	0.246037	3.56181	14.4767	3.85566	2.96285	5e-05	0.00179695	yes
SLC26A4	NM_000441	chr7:107296960-107358252	control	24hDH5a	OK	0.710047	9.69605	13.6555	3.77141	5.89806	5e-05	0.00179695	yes
DEFB4A	NM_004942	chr8:7752198-7754237	control	24hDH5a	OK	0.953912	12.7488	13.3648	3.74036	3.16046	0.0016	0.0337794	yes
IL6	NM_000600	chr7:22766765-22771621	control	24hDH5a	OK	1.1738	15.5587	13.255	3.72846	4.20745	5e-05	0.00179695	yes
IL24	NM_001185156,NM_001185157,NM_001185158,NM_006850	chr1:207070787-207095378	control	24hDH5a	OK	0.472274	5.92573	12.5472	3.6493	2.9107	0.0002	0.00599745	yes
SLC5A5	NM_000453	chr19:17982781-18005983	control	24hDH5a	OK	0.0933645	1.16702	12.4996	3.64381	2.89955	5e-05	0.00179695	yes
IL8	NM_000584	chr4:74606222-74609433	control	24hDH5a	OK	77.0072	946.273	12.2881	3.61919	6.94644	5e-05	0.00179695	yes
CXCL5	NM_002994	chr4:74861358-74864416	control	24hDH5a	OK	10.5701	115.772	10.9528	3.45323	6.69199	5e-05	0.00179695	yes
CCL3	NM_002983	chr17:34415602-34417506	control	24hDH5a	OK	2.43312	24.9352	10.2482	3.3573	4.31019	5e-05	0.00179695	yes
CCL20	NM_001130046,NM_004591	chr2:228678557-228682280	control	24hDH5a	OK	33.4742	338.312	10.1066	3.33723	6.9896	5e-05	0.00179695	yes
CXCL1	NM_001511	chr4:74735108-74737019	control	24hDH5a	OK	38.344	381.907	9.96002	3.31615	7.40599	5e-05	0.00179695	yes
CXCL6	NM_002993	chr4:74702272-74704477	control	24hDH5a	OK	50.4112	448.724	8.90128	3.15401	6.36606	5e-05	0.00179695	yes
CLEC4E	NM_014358	chr12:8685900-8693558	control	24hDH5a	OK	0.252384	2.09978	8.31978	3.05655	2.76781	5e-05	0.00179695	yes
HILPDA	NM_001098786,NM_013332	chr7:128095883-128098472	control	24hDH5a	OK	6.43105	52.5106	8.16517	3.02948	4.09983	5e-05	0.00179695	yes
IL17C	NM_013278	chr16:88705000-88706882	control	24hDH5a	OK	0.511857	4.13571	8.07982	3.01432	2.63831	5e-05	0.00179695	yes
SERPINB4	NM_002974	chr18:61304492-61311502	control	24hDH5a	OK	0.97046	7.67469	7.9083	2.98337	3.26546	5e-05	0.00179695	yes
FGB	NM_001184741,NM_005141	chr4:155484131-155493915	control	24hDH5a	OK	2.55218	19.6736	7.70855	2.94646	4.92148	5e-05	0.00179695	yes
CXCL2	NM_002089	chr4:74962753-74964997	control	24hDH5a	OK	15.338	114.966	7.4955	2.90603	6.37835	5e-05	0.00179695	yes
SOD2	NM_000636,NM_001024465,NM_001024466	chr6:160100148-160114353	control	24hDH5a	OK	243.499	1745.23	7.1673	2.84143	4.64215	5e-05	0.00179695	yes
SPRR2A	NM_005988	chr1:153028595-153029988	control	24hDH5a	OK	1.68617	11.3986	6.76005	2.75704	2.99279	5e-05	0.00179695	yes
IL7	NM_000880,NM_001199886,NM_001199887,NM_001199888	chr8:79645006-79717758	control	24hDH5a	OK	1.58839	10.3767	6.53284	2.70771	4.15917	5e-05	0.00179695	yes
SERPINB3	NM_006919	chr18:61322430-61329197	control	24hDH5a	OK	0.410118	2.60728	6.35739	2.66843	2.48675	5e-05	0.00179695	yes
AQP9	NM_020980	chr15:58430407-58478110	control	24hDH5a	OK	0.166671	1.03508	6.21032	2.63466	2.12272	0.0003	0.00856	yes
CXCL3	NM_002090	chr4:74902311-74904490	control	24hDH5a	OK	7.38277	45.8435	6.20953	2.63448	4.79225	5e-05	0.00179695	yes
LBP	NM_004139	chr20:36974813-37005653	control	24hDH5a	OK	0.384536	2.38758	6.20899	2.63436	2.70991	5e-05	0.00179695	yes
SNPH	NM_014723	chr20:1246959-1289971	control	24hDH5a	OK	7.36132	45.4349	6.17211	2.62576	6.32296	5e-05	0.00179695	yes
PTGS2	NM_000963	chr1:186640943-186649559	control	24hDH5a	OK	2.79256	17.0346	6.09999	2.60881	5.17233	5e-05	0.00179695	yes
CSF3	NM_000759,NM_001178147,NM_172219,NM_172220	chr17:38171613-38174066	control	24hDH5a	OK	0.564837	3.41628	6.04826	2.59652	2.383	5e-05	0.00179695	yes
IL1A	NM_000575	chr2:113531491-113542971	control	24hDH5a	OK	1.56895	9.43489	6.01351	2.5882	4.03889	5e-05	0.00179695	yes
IL33	NM_001199640,NM_001199641,NM_033439	chr9:6215785-6257983	control	24hDH5a	OK	0.82648	4.94693	5.98554	2.58148	3.23115	5e-05	0.00179695	yes
IL17RB	NM_018725	chr3:53880576-53899827	control	24hDH5a	OK	6.19906	36.3233	5.85949	2.55077	5.35006	5e-05	0.00179695	yes
CSF2	NM_000758	chr5:131409484-131411863	control	24hDH5a	OK	0.769565	4.47004	5.80853	2.53817	2.34966	5e-05	0.00179695	yes
SAA1	NM_000331,NM_001178006,NM_199161	chr11:18287807-18291523	control	24hDH5a	OK	6.35267	36.6974	5.77669	2.53024	3.18924	5e-05	0.00179695	yes
SERPINB7	NM_001040147,NM_001261830,NM_001261831,NM_003784	chr18:61420280-61472610	control	24hDH5a	OK	12.1035	69.2207	5.71906	2.51578	4.40155	5e-05	0.00179695	yes
CCL22	NM_002990	chr16:57392694-57400102	control	24hDH5a	OK	0.215272	1.22938	5.71082	2.5137	2.03831	0.0003	0.00856	yes
S100A8	NM_002964	chr1:153362507-153363664	control	24hDH5a	OK	0.880978	5.02122	5.6996	2.51086	1.9629	0.0012	0.0266072	yes
IGFBP1	NM_000596	chr7:45927958-45933267	control	24hDH5a	OK	0.425655	2.31918	5.4485	2.44586	2.10274	5e-05	0.00179695	yes
SOCS1	NM_003745	chr16:11348273-11350039	control	24hDH5a	OK	5.26986	27.9484	5.30344	2.40693	3.52595	5e-05	0.00179695	yes
CP	NM_000096	chr3:148847370-148939832	control	24hDH5a	OK	7.4526	39.4704	5.29619	2.40496	3.14018	5e-05	0.00179695	yes
ZC3H12A	NM_025079	chr1:37940118-37949978	control	24hDH5a	OK	7.33847	38.6573	5.26776	2.39719	5.34613	5e-05	0.00179695	yes
CCL4	NM_002984	chr17:34431219-34433014	control	24hDH5a	OK	2.43731	12.7467	5.22982	2.38676	2.62925	5e-05	0.00179695	yes
ICAM4	NM_001039132,NM_001544,NM_022377	chr19:10397642-10399260	control	24hDH5a	OK	0.254658	1.30631	5.12966	2.35887	1.81068	5e-05	0.00179695	yes
SAA2	NM_001127380,NM_001199744,NM_006512,NM_030754	chr11:18252901-18270221	control	24hDH5a	OK	4.74632	24.0323	5.06335	2.3401	2.74751	5e-05	0.00179695	yes
MMP9	NM_004994	chr20:44637546-44645200	control	24hDH5a	OK	9.47703	47.4229	5.00398	2.32308	5.17707	5e-05	0.00179695	yes
ADM	NM_001124	chr11:10326641-10328923	control	24hDH5a	OK	11.1882	55.9485	5.00067	2.32212	3.41365	5e-05	0.00179695	yes
NCCRP1	NM_001001414	chr19:39687603-39692522	control	24hDH5a	OK	1.13269	5.49508	4.85135	2.27838	2.81872	5e-05	0.00179695	yes
CD48	NM_001256030,NM_001778	chr1:160648535-160681641	control	24hDH5a	OK	0.448761	2.10919	4.70003	2.23267	2.00063	0.0001	0.0033	yes
SLC6A14	NM_007231	chrX:115567746-115592625	control	24hDH5a	OK	1.28257	5.98484	4.66629	2.22228	3.31568	5e-05	0.00179695	yes
SLC30A2	NM_001004434,NM_032513	chr1:26364513-26372604	control	24hDH5a	OK	2.91099	13.5017	4.63818	2.21356	4.04596	5e-05	0.00179695	yes
RHCG	NM_016321	chr15:90014637-90039799	control	24hDH5a	OK	0.1773	0.821523	4.63352	2.21211	1.80016	5e-05	0.00179695	yes
KYNU	NM_001032998,NM_001199241,NM_003937	chr2:143635194-143799885	control	24hDH5a	OK	1.78483	8.24928	4.62189	2.20849	3.06897	5e-05	0.00179695	yes
NAMPT	NM_005746	chr7:105888731-105925638	control	24hDH5a	OK	44.8557	206.238	4.59781	2.20095	5.07944	5e-05	0.00179695	yes
LIF	NM_001257135,NM_002309	chr22:30636435-30642840	control	24hDH5a	OK	7.91261	36.3633	4.59561	2.20026	5.00664	5e-05	0.00179695	yes
S100A9	NM_002965	chr1:153330329-153333503	control	24hDH5a	OK	8.1842	37.3981	4.56955	2.19205	3.26488	5e-05	0.00179695	yes
FEZ1	NM_005103,NM_022549	chr11:125315640-125366206	control	24hDH5a	OK	3.17383	14.4207	4.54363	2.18384	3.89167	5e-05	0.00179695	yes
OXTR	NM_000916	chr3:8792094-8811300	control	24hDH5a	OK	0.201565	0.910472	4.51701	2.17537	2.2453	5e-05	0.00179695	yes
NFKBIA	NM_020529	chr14:35870715-35873960	control	24hDH5a	OK	37.5766	168.196	4.47608	2.16223	5.02584	5e-05	0.00179695	yes
ICAM1	NM_000201	chr19:10381516-10397291	control	24hDH5a	OK	25.7012	114.484	4.45442	2.15524	4.82487	5e-05	0.00179695	yes
BATF3	NM_018664	chr1:212859758-212873327	control	24hDH5a	OK	0.516698	2.04369	3.95529	1.98379	1.82332	0.0005	0.0129341	yes
KCNA2	NM_001204269,NM_004974	chr1:111136201-111174096	control	24hDH5a	OK	0.304944	1.1985	3.93023	1.97461	1.88091	5e-05	0.00179695	yes
ORM1	NM_000607	chr9:117085302-117088759	control	24hDH5a	OK	1.22146	4.78858	3.92037	1.971	1.89661	5e-05	0.00179695	yes
PI3	NM_002638	chr20:43803539-43805185	control	24hDH5a	OK	20.4387	79.5634	3.89278	1.9608	3.10663	5e-05	0.00179695	yes
GPR84	NM_020370	chr12:54756228-54758270	control	24hDH5a	OK	0.218206	0.834311	3.8235	1.9349	1.50986	0.0009	0.0210457	yes
CEBPD	NM_005195	chr8:48649475-48650726	control	24hDH5a	OK	14.2846	54.597	3.82209	1.93436	4.05315	5e-05	0.00179695	yes
BIRC3	NM_001165,NM_182962	chr11:102188180-102210135	control	24hDH5a	OK	13.6148	51.583	3.78874	1.92172	4.68938	5e-05	0.00179695	yes
TREM1	NM_001242589,NM_001242590,NM_018643	chr6:41242998-41254457	control	24hDH5a	OK	0.857626	3.24693	3.78595	1.92066	2.078	5e-05	0.00179695	yes
HSPA7	NR_024151	chr1:161575848-161578341	control	24hDH5a	OK	0.383905	1.43865	3.74741	1.90589	1.50125	5e-05	0.00179695	yes
TSLP	NM_033035,NM_138551	chr5:110405777-110413722	control	24hDH5a	OK	0.205995	0.766414	3.72055	1.89551	1.59115	0.00065	0.0161915	yes
MFSD2A	NM_001136493,NM_032793	chr1:40420783-40435628	control	24hDH5a	OK	1.17429	4.33303	3.68991	1.88359	2.54949	5e-05	0.00179695	yes
TNFAIP3	NM_001270507,NM_001270508,NM_006290	chr6:138144806-138204451	control	24hDH5a	OK	9.04133	33.242	3.67667	1.8784	4.15358	5e-05	0.00179695	yes
FFAR2	NM_005306	chr19:35940616-35942669	control	24hDH5a	OK	2.45403	8.92286	3.636	1.86235	3.1888	5e-05	0.00179695	yes
CPXM1	NM_001184699,NM_019609	chr20:2774714-2781292	control	24hDH5a	OK	3.24169	10.9566	3.3799	1.75699	3.10388	5e-05	0.00179695	yes
PI15	NM_015886	chr8:75736771-75767264	control	24hDH5a	OK	2.6741	8.96459	3.35238	1.74519	3.28542	5e-05	0.00179695	yes
NFKB2	NM_001077494,NM_001261403,NM_002502	chr10:104153866-104162286	control	24hDH5a	OK	11.627	38.8659	3.34273	1.74103	4.14423	5e-05	0.00179695	yes
MT2A	NM_005953	chr16:56642477-56643409	control	24hDH5a	OK	110.694	369.534	3.33834	1.73913	3.74197	5e-05	0.00179695	yes
IL23A	NM_016584	chr12:56732662-56734194	control	24hDH5a	OK	1.7667	5.82228	3.29557	1.72053	2.1391	5e-05	0.00179695	yes
PTAFR	NM_000952,NM_001164721,NM_001164722,NM_001164723	chr1:28473676-28520447	control	24hDH5a	OK	3.02932	9.97585	3.2931	1.71945	3.38815	5e-05	0.00179695	yes
KRT6B	NM_005555	chr12:52840434-52845910	control	24hDH5a	OK	2.87283	9.37143	3.26209	1.7058	3.05568	5e-05	0.00179695	yes
TNFRSF18	NM_004195,NM_148901,NM_148902	chr1:1138887-1142089	control	24hDH5a	OK	0.537558	1.72347	3.20611	1.68082	1.5086	0.0007	0.0171052	yes
CCBP2	NM_001296	chr3:42850963-42908775	control	24hDH5a	OK	0.766287	2.45299	3.20114	1.67858	2.10545	5e-05	0.00179695	yes
FGA	NM_000508,NM_021871	chr4:155504279-155511897	control	24hDH5a	OK	6.26417	20.0274	3.19714	1.67678	2.85492	5e-05	0.00179695	yes
MMP12	NM_002426	chr11:102733463-102745764	control	24hDH5a	OK	5.27328	16.8012	3.1861	1.6718	2.95491	5e-05	0.00179695	yes
HPX	NM_000613	chr11:6452267-6462254	control	24hDH5a	OK	0.891327	2.83473	3.18035	1.66918	1.87717	5e-05	0.00179695	yes
IL7R	NM_002185	chr5:35856976-35879705	control	24hDH5a	OK	0.771556	2.4386	3.16063	1.66021	2.39823	5e-05	0.00179695	yes
C2CD4A	NM_207322	chr15:62359175-62363116	control	24hDH5a	OK	46.5474	146.847	3.15478	1.65754	3.77238	5e-05	0.00179695	yes
PAPPA	NM_002581	chr9:118916070-119164600	control	24hDH5a	OK	0.592507	1.85057	3.12329	1.64306	2.95929	5e-05	0.00179695	yes
IDO1	NM_002164	chr8:39771327-39786309	control	24hDH5a	OK	0.56057	1.71216	3.05432	1.61085	1.63633	0.00045	0.0118138	yes
PTGES	NM_004878	chr9:132500614-132515344	control	24hDH5a	OK	2.03057	6.17156	3.03932	1.60375	2.29799	5e-05	0.00179695	yes
SLC7A11	NM_014331	chr4:138948576-139163503	control	24hDH5a	OK	3.22574	9.72676	3.01536	1.59233	3.63688	5e-05	0.00179695	yes
PLIN2	NM_001122	chr9:19115758-19127604	control	24hDH5a	OK	20.4116	61.201	2.99834	1.58417	2.93169	5e-05	0.00179695	yes
MT1X	NM_005952	chr16:56716381-56718108	control	24hDH5a	OK	82.1952	246.108	2.99419	1.58217	3.24319	5e-05	0.00179695	yes
CD274	NM_001267706,NM_014143	chr9:5450502-5470567	control	24hDH5a	OK	1.9063	5.63837	2.95776	1.5645	2.74254	5e-05	0.00179695	yes
ZG16B	NM_145252	chr16:2880172-2882285	control	24hDH5a	OK	1.53138	4.52167	2.95268	1.56202	1.65337	0.00035	0.00958023	yes
CSF1	NM_000757,NM_172210,NM_172211,NM_172212	chr1:110453232-110473616	control	24hDH5a	OK	6.48554	19.1249	2.94885	1.56015	3.49766	5e-05	0.00179695	yes
PPP1R14D	NM_001130143,NM_017726	chr15:41107642-41120907	control	24hDH5a	OK	0.810519	2.38337	2.94055	1.55609	1.37532	0.00235	0.0458445	yes
RELB	NM_006509	chr19:45504706-45541456	control	24hDH5a	OK	6.49393	19.0858	2.93902	1.55533	3.33283	5e-05	0.00179695	yes
CYP2C9	NM_000771	chr10:96698414-96749148	control	24hDH5a	OK	0.322546	0.943104	2.92394	1.54791	1.31746	0.00155	0.0329206	yes
TMEM154	NM_152680	chr4:153547265-153601317	control	24hDH5a	OK	0.614071	1.76881	2.88046	1.5263	1.78434	5e-05	0.00179695	yes
NPAS4	NM_178864	chr11:66188474-66194177	control	24hDH5a	OK	0.625393	1.79941	2.87725	1.52469	1.71234	5e-05	0.00179695	yes
NFKBIZ	NM_001005474,NM_001134456,NM_031419,NM_145037	chr3:101498028-101579869	control	24hDH5a	OK	14.6355	42.0387	2.87238	1.52225	2.90999	5e-05	0.00179695	yes
MT1F	NM_005949	chr16:56691854-56693215	control	24hDH5a	OK	54.698	155.937	2.85087	1.51141	2.84697	5e-05	0.00179695	yes
C2CD4B	NM_001007595	chr15:62455736-62457482	control	24hDH5a	OK	27.8645	79.1741	2.8414	1.5066	3.46512	5e-05	0.00179695	yes
INHBA	NM_002192	chr7:41728600-41818976	control	24hDH5a	OK	8.01249	22.7114	2.8345	1.5031	3.03676	5e-05	0.00179695	yes
PLA2G4C	NM_001159322,NM_001159323,NM_003706	chr19:48551099-48614109	control	24hDH5a	OK	7.2102	19.912	2.76164	1.46553	3.32165	5e-05	0.00179695	yes
IL18R1	NM_003855	chr2:102979096-103015217	control	24hDH5a	OK	0.4821	1.32731	2.75318	1.4611	1.77007	0.0002	0.00599745	yes
MMP1	NM_001145938,NM_002421	chr11:102654406-102714342	control	24hDH5a	OK	14.7999	40.7467	2.75317	1.46109	3.35372	5e-05	0.00179695	yes
CYP1B1	NM_000104	chr2:38294745-38303323	control	24hDH5a	OK	7.44784	20.43	2.74308	1.45579	3.26408	5e-05	0.00179695	yes
G0S2	NM_015714	chr1:209848669-209849735	control	24hDH5a	OK	8.65983	23.5611	2.72073	1.44399	2.57033	5e-05	0.00179695	yes
BCL2A1	NM_001114735,NM_004049	chr15:80253231-80263643	control	24hDH5a	OK	1.57687	4.25543	2.69866	1.43224	1.59628	0.0003	0.00856	yes
GCNT3	NM_004751	chr15:59903981-59912210	control	24hDH5a	OK	14.3533	38.6638	2.69372	1.4296	3.22969	5e-05	0.00179695	yes
RND1	NM_014470	chr12:49250915-49259653	control	24hDH5a	OK	14.5766	39.2039	2.68951	1.42734	3.34	5e-05	0.00179695	yes
MMP10	NM_002425	chr11:102641232-102651359	control	24hDH5a	OK	3.27161	8.79502	2.68828	1.42668	2.37268	5e-05	0.00179695	yes
VNN1	NM_004666	chr6:133001996-133035194	control	24hDH5a	OK	5.17481	13.8635	2.67904	1.42171	2.97692	5e-05	0.00179695	yes
SLAMF7	NM_021181	chr1:160709076-160724601	control	24hDH5a	OK	1.13943	3.05164	2.67822	1.42127	2.12617	5e-05	0.00179695	yes
MAP3K8	NM_001244134,NM_005204	chr10:30722949-30750762	control	24hDH5a	OK	2.43061	6.50904	2.67795	1.42113	2.56857	5e-05	0.00179695	yes
KCNN2	NM_021614,NM_170775	chr5:113698015-113832197	control	24hDH5a	OK	0.468655	1.25219	2.67188	1.41785	1.49884	0.0005	0.0129341	yes
CA8	NM_004056	chr8:61101422-61193954	control	24hDH5a	OK	9.34869	24.9312	2.66681	1.41512	3.16454	5e-05	0.00179695	yes
MEDAG	NM_032849	chr13:31456971-31506745	control	24hDH5a	OK	1.94579	5.18364	2.66403	1.41361	2.0817	5e-05	0.00179695	yes
PIM2	NM_006875	chrX:48770458-48776413	control	24hDH5a	OK	6.6454	17.5787	2.64524	1.4034	2.96044	5e-05	0.00179695	yes
STX11	NM_003764	chr6:144471653-144513076	control	24hDH5a	OK	0.391769	1.02521	2.61687	1.38784	1.75211	0.0001	0.0033	yes
ABI3BP	NM_015429	chr3:100468178-100712334	control	24hDH5a	OK	1.86667	4.83663	2.59105	1.37354	2.57213	5e-05	0.00179695	yes
LAMP3	NM_014398	chr3:182840002-182880667	control	24hDH5a	OK	1.2397	3.20399	2.58449	1.36988	2.12734	5e-05	0.00179695	yes
IZUMO4	NM_001031735,NM_001039846	chr19:2096867-2099583	control	24hDH5a	OK	1.41423	3.64182	2.57513	1.36464	1.56193	0.00035	0.00958023	yes
CYP1A1	NM_000499	chr15:75011882-75017877	control	24hDH5a	OK	5.08752	13.0958	2.5741	1.36406	2.72673	5e-05	0.00179695	yes
TNFAIP2	NM_006291	chr14:103592663-103603776	control	24hDH5a	OK	26.7471	68.4847	2.56045	1.3564	3.16056	5e-05	0.00179695	yes
PTGER2	NM_000956	chr14:52781015-52795322	control	24hDH5a	OK	0.414239	1.05795	2.55396	1.35274	1.29369	0.0021	0.0421312	yes
GRASP	NM_001271856,NM_181711	chr12:52400728-52409673	control	24hDH5a	OK	11.3714	28.9886	2.54926	1.35008	3.07994	5e-05	0.00179695	yes
CHI3L2	NM_001025197,NM_001025199,NM_004000	chr1:111770280-111786062	control	24hDH5a	OK	0.955374	2.43161	2.54519	1.34778	1.41165	0.00145	0.0312192	yes
HS3ST1	NM_005114	chr4:11399987-11430537	control	24hDH5a	OK	4.46402	11.3115	2.53393	1.34138	2.34511	5e-05	0.00179695	yes
TAT	NM_000353	chr16:71600753-71610998	control	24hDH5a	OK	0.533616	1.35138	2.5325	1.34056	1.52822	0.00075	0.0181387	yes
JUNB	NM_002229	chr19:12902309-12904125	control	24hDH5a	OK	75.2762	189.834	2.52183	1.33447	3.12602	5e-05	0.00179695	yes
TNFSF15	NM_001204344,NM_005118	chr9:117546914-117568408	control	24hDH5a	OK	1.0726	2.69259	2.51034	1.32789	2.32763	5e-05	0.00179695	yes
GBP2	NM_004120	chr1:89573309-89591799	control	24hDH5a	OK	6.53466	16.3559	2.50295	1.32363	2.91409	5e-05	0.00179695	yes
SLC39A14	NM_001128431,NM_001135153,NM_001135154,NM_015359	chr8:22224761-22291640	control	24hDH5a	OK	79.4931	198.435	2.49625	1.31976	2.72667	5e-05	0.00179695	yes
SLC19A3	NM_025243	chr2:228549925-228582745	control	24hDH5a	OK	0.29307	0.730206	2.49158	1.31706	1.34175	0.0025	0.0485027	yes
TNC	NM_002160	chr9:117781853-117880536	control	24hDH5a	OK	3.01896	7.46975	2.47428	1.30701	2.72808	5e-05	0.00179695	yes
SLC2A1	NM_006516	chr1:43391045-43449029	control	24hDH5a	OK	15.7649	38.979	2.47252	1.30598	2.05844	5e-05	0.00179695	yes
TGM2	NM_004613,NM_198951	chr20:36756863-36793700	control	24hDH5a	OK	44.497	109.804	2.46767	1.30315	2.55718	5e-05	0.00179695	yes
BATF2	NM_138456	chr11:64755416-64764517	control	24hDH5a	OK	1.79325	4.42142	2.46559	1.30193	2.02265	5e-05	0.00179695	yes
DDIT4	NM_019058	chr10:74033676-74035797	control	24hDH5a	OK	47.2041	116.046	2.45839	1.29771	2.63608	5e-05	0.00179695	yes
FBXO32	NM_001242463,NM_058229,NM_148177	chr8:124510126-124553493	control	24hDH5a	OK	3.36659	8.2381	2.44702	1.29103	2.78031	5e-05	0.00179695	yes
ACPP	NM_001099,NM_001134194	chr3:132036210-132087146	control	24hDH5a	OK	4.52009	11.0571	2.44621	1.29055	2.33678	5e-05	0.00179695	yes
ARRDC3	NM_020801	chr5:90664540-90716532	control	24hDH5a	OK	22.4676	54.9446	2.4455	1.29013	3.0556	5e-05	0.00179695	yes
DLGAP1-AS1	NR_024101	chr18:3496029-4455266	control	24hDH5a	OK	1.68496	4.09017	2.42746	1.27945	1.46514	0.0011	0.0248981	yes
GRAP2	NM_004810	chr22:40297085-40367384	control	24hDH5a	OK	0.874228	2.11741	2.42203	1.27622	1.45209	0.00105	0.0239583	yes
GK	NM_000167,NM_001128127,NM_001205019,NM_203391	chrX:30671475-30749577	control	24hDH5a	OK	5.8061	13.939	2.40075	1.26348	2.91553	5e-05	0.00179695	yes
CCL28	NM_148672	chr5:43381599-43412488	control	24hDH5a	OK	15.2227	36.4399	2.39379	1.25929	2.34035	5e-05	0.00179695	yes
NEAT1	NR_028272	chr11:65190268-65194003	control	24hDH5a	OK	61.9406	148.018	2.38968	1.25681	2.585	5e-05	0.00179695	yes
BHLHE40	NM_003670	chr3:5021096-5026865	control	24hDH5a	OK	40.408	95.6583	2.36731	1.24325	2.39318	5e-05	0.00179695	yes
LYN	NM_001111097,NM_002350	chr8:56792385-56925006	control	24hDH5a	OK	8.97991	21.1905	2.35977	1.23864	3.00257	5e-05	0.00179695	yes
SNCAIP	NM_001242935,NM_005460	chr5:121647819-121814782	control	24hDH5a	OK	0.592975	1.3983	2.35811	1.23763	1.55382	0.0004	0.0107	yes
IER3	NM_003897	chr6_qbl_hap6:2003904-2005256	control	24hDH5a	OK	11.0378	25.97	2.35282	1.2344	2.03328	5e-05	0.00179695	yes
IRAK2	NM_001570	chr3:10206562-10285427	control	24hDH5a	OK	4.60134	10.8139	2.35016	1.23276	2.7037	5e-05	0.00179695	yes
BAALC	NM_001024372,NM_024812	chr8:104145190-104242533	control	24hDH5a	OK	3.83544	9.01097	2.3494	1.23229	2.26559	5e-05	0.00179695	yes
COL7A1	NM_000094	chr3:48601505-48632593	control	24hDH5a	OK	2.46503	5.77211	2.3416	1.22749	1.8099	5e-05	0.00179695	yes
IGFBP3	NM_000598,NM_001013398	chr7:45951843-45960871	control	24hDH5a	OK	40.887	95.411	2.33353	1.22251	2.53049	5e-05	0.00179695	yes
EGR1	NM_001964	chr5:137801180-137805004	control	24hDH5a	OK	12.6168	29.3676	2.32766	1.21888	2.15676	5e-05	0.00179695	yes
FOSB	NM_001114171,NM_006732	chr19:45971252-45978437	control	24hDH5a	OK	1.86081	4.30567	2.31387	1.21031	1.65014	5e-05	0.00179695	yes
NEURL3	NR_026875	chr2:97163382-97173846	control	24hDH5a	OK	7.1892	16.5191	2.29777	1.20023	2.38068	5e-05	0.00179695	yes
TNFRSF11B	NM_002546	chr8:119935795-119964383	control	24hDH5a	OK	5.48847	12.6048	2.2966	1.19949	2.26944	5e-05	0.00179695	yes
MT1E	NM_175617	chr16:56659584-56661024	control	24hDH5a	OK	40.9255	93.8443	2.29305	1.19727	2.34738	5e-05	0.00179695	yes
GPR110	NM_025048,NM_153840	chr6:46967812-47010082	control	24hDH5a	OK	3.39927	7.78811	2.29111	1.19605	1.98231	5e-05	0.00179695	yes
SLCO4A1	NM_016354	chr20:61273796-61303647	control	24hDH5a	OK	1.0845	2.46742	2.27517	1.18597	1.5873	0.00035	0.00958023	yes
IL1RN	NM_000577,NM_173841,NM_173842,NM_173843	chr2:113875469-113891593	control	24hDH5a	OK	2.50836	5.70335	2.27374	1.18506	1.7382	0.0001	0.0033	yes
SLC2A3	NM_006931	chr12:8071823-8088892	control	24hDH5a	OK	3.74078	8.46423	2.26269	1.17804	2.04969	5e-05	0.00179695	yes
MAFF	NM_001161572,NM_001161573,NM_001161574,NM_012323	chr22:38597938-38612517	control	24hDH5a	OK	6.68535	15.0784	2.25544	1.17341	2.35317	5e-05	0.00179695	yes
HK2	NM_000189	chr2:75059781-75120481	control	24hDH5a	OK	1.41036	3.17176	2.2489	1.16922	1.9995	5e-05	0.00179695	yes
ARAP1	NM_001040118,NM_001135190,NM_015242	chr11:72396113-72463434	control	24hDH5a	OK	29.1741	65.5534	2.24697	1.16798	2.81062	5e-05	0.00179695	yes
SOCS3	NM_003955	chr17:76352858-76356158	control	24hDH5a	OK	8.14596	18.2751	2.24346	1.16572	2.59307	5e-05	0.00179695	yes
HSD11B1	NM_001206741,NM_005525,NM_181755	chr1:209859524-209908295	control	24hDH5a	OK	4.81593	10.7548	2.23317	1.15909	1.95123	5e-05	0.00179695	yes
CCL2	NM_002982	chr17:32582295-32584220	control	24hDH5a	OK	162.731	361.41	2.2209	1.15115	2.74787	5e-05	0.00179695	yes
EPS8L3	NM_024526,NM_133181,NM_139053	chr1:110292701-110306644	control	24hDH5a	OK	1.09756	2.43462	2.21821	1.14939	1.51121	0.00105	0.0239583	yes
ERO1L	NM_014584	chr14:53108604-53162419	control	24hDH5a	OK	38.2149	84.7223	2.217	1.14861	2.82883	5e-05	0.00179695	yes
NEDD4	NM_006154,NM_198400	chr15:56119121-56285835	control	24hDH5a	OK	1.96834	4.34244	2.20614	1.14153	2.30914	5e-05	0.00179695	yes
MAP6D1	NM_024871	chr3:183533663-183543393	control	24hDH5a	OK	2.36828	5.22139	2.20472	1.14059	1.79262	5e-05	0.00179695	yes
NCOA7	NM_001122842,NM_001199619,NM_001199620,NM_001199621,NM_001199622,NM_181782	chr6:126102306-126253176	control	24hDH5a	OK	23.1447	50.9655	2.20204	1.13884	2.70224	5e-05	0.00179695	yes
CD83	NM_001040280,NM_001251901,NM_004233	chr6:14117486-14137148	control	24hDH5a	OK	2.87106	6.31167	2.19838	1.13644	1.90458	5e-05	0.00179695	yes
SFR1	NM_001002759,NM_145247	chr10:105881815-105886143	control	24hDH5a	OK	3.06793	6.74272	2.19781	1.13606	1.72011	0.00015	0.00464605	yes
ST5	NM_005418,NM_139157,NM_213618	chr11:8714898-8932498	control	24hDH5a	OK	23.0551	50.2562	2.17983	1.12422	2.72106	5e-05	0.00179695	yes
UCA1	NR_015379	chr19:15939756-15947131	control	24hDH5a	OK	2.19058	4.77485	2.17972	1.12414	1.74721	5e-05	0.00179695	yes
ODF3B	NM_001014440	chr22:50968837-50971008	control	24hDH5a	OK	4.05192	8.80784	2.17374	1.12018	1.44493	0.0004	0.0107	yes
SQSTM1	NM_001142298,NM_001142299,NM_003900	chr5:179224597-179285840	control	24hDH5a	OK	258.655	562.092	2.17313	1.11978	1.77221	5e-05	0.00179695	yes
RARRES1	NM_002888,NM_206963	chr3:158414896-158450275	control	24hDH5a	OK	6.89995	14.9003	2.15948	1.11069	1.95431	5e-05	0.00179695	yes
ADAMTS9	NM_182920	chr3:64501330-64997143	control	24hDH5a	OK	5.21193	11.2146	2.15172	1.10549	2.55191	5e-05	0.00179695	yes
STEAP1	NM_012449	chr7:89783688-89794141	control	24hDH5a	OK	4.28202	9.15303	2.13755	1.09596	1.72419	5e-05	0.00179695	yes
TMEM163	NM_030923	chr2:135213329-135476571	control	24hDH5a	OK	21.3301	45.4726	2.13185	1.09211	2.63148	5e-05	0.00179695	yes
CNTNAP1	NM_003632	chr17:40834631-40852011	control	24hDH5a	OK	1.63386	3.4805	2.13023	1.09101	2.04334	5e-05	0.00179695	yes
LAMB3	NM_000228,NM_001017402,NM_001127641	chr1:209788217-209825820	control	24hDH5a	OK	21.191	45.0345	2.12517	1.08758	2.58423	5e-05	0.00179695	yes
MAPK4	NM_002747	chr18:48086483-48258196	control	24hDH5a	OK	4.26188	9.03295	2.11948	1.08371	2.10183	5e-05	0.00179695	yes
AMPD3	NM_000480,NM_001025389,NM_001025390,NM_001172430,NM_001172431	chr11:10471867-10529126	control	24hDH5a	OK	7.75251	16.4091	2.11662	1.08176	2.47798	5e-05	0.00179695	yes
VNN2	NM_001242350,NM_004665,NM_078488	chr6:133065008-133084598	control	24hDH5a	OK	5.99411	12.6217	2.10568	1.07428	2.00803	5e-05	0.00179695	yes
FRK	NM_002031	chr6:116262692-116381921	control	24hDH5a	OK	7.28274	15.3312	2.10514	1.07391	2.43311	5e-05	0.00179695	yes
CTSS	NM_001199739,NM_004079	chr1:150702671-150738433	control	24hDH5a	OK	12.6527	26.635	2.10508	1.07388	2.6074	5e-05	0.00179695	yes
AK4	NM_001005353,NM_013410,NM_203464	chr1:65613231-65697828	control	24hDH5a	OK	2.64973	5.56899	2.10172	1.07157	1.95575	5e-05	0.00179695	yes
PLAU	NM_001145031,NM_002658	chr10:75669726-75682535	control	24hDH5a	OK	17.6307	36.974	2.09714	1.06842	2.57059	5e-05	0.00179695	yes
SLC7A5	NM_003486	chr16:87863628-87903100	control	24hDH5a	OK	31.0197	64.7553	2.08755	1.06181	2.4674	5e-05	0.00179695	yes
RNF144B	NM_182757	chr6:18387580-18469105	control	24hDH5a	OK	1.44225	2.99238	2.0748	1.05297	1.81876	5e-05	0.00179695	yes
WARS	NM_004184,NM_173701,NM_213645,NM_213646	chr14:100800124-100842680	control	24hDH5a	OK	43.6972	90.2836	2.06612	1.04692	2.56014	5e-05	0.00179695	yes
ARHGEF10L	NM_001011722,NM_018125	chr1:17866329-18024370	control	24hDH5a	OK	20.691	42.4996	2.05401	1.03845	2.56901	5e-05	0.00179695	yes
NNMT	NM_006169	chr11:114166534-114183238	control	24hDH5a	OK	22.6234	46.4443	2.05293	1.03769	2.37875	5e-05	0.00179695	yes
IER5	NM_016545	chr1:181057637-181059979	control	24hDH5a	OK	6.5062	13.3152	2.04654	1.03319	2.10106	5e-05	0.00179695	yes
CEBPB	NM_005194	chr20:48807119-48809227	control	24hDH5a	OK	8.99753	18.3374	2.03805	1.02719	2.19451	5e-05	0.00179695	yes
RHBDF2	NM_001005498,NM_024599	chr17:74466974-74497509	control	24hDH5a	OK	4.62362	9.3896	2.03079	1.02204	2.19775	5e-05	0.00179695	yes
CA12	NM_001218,NM_206925	chr15:63615729-63674075	control	24hDH5a	OK	7.39519	14.9869	2.02657	1.01904	2.31583	5e-05	0.00179695	yes
STEAP4	NM_001205315,NM_001205316,NM_024636	chr7:87905743-87936228	control	24hDH5a	OK	3.32867	6.74161	2.02532	1.01815	1.98469	5e-05	0.00179695	yes
TIPARP	NM_001184717,NM_001184718,NM_015508	chr3:156390959-156424557	control	24hDH5a	OK	13.1284	26.3585	2.00775	1.00558	2.51229	5e-05	0.00179695	yes
TIFA	NM_052864	chr4:113196781-113207059	control	24hDH5a	OK	4.48572	8.98904	2.00392	1.00283	2.03806	5e-05	0.00179695	yes
STC2	NM_003714	chr5:172741725-172756506	control	24hDH5a	OK	4.92249	9.8537	2.00177	1.00128	1.9403	5e-05	0.00179695	yes
S100B	NM_006272	chr21:48018530-48025035	control	24hDH5a	OK	7.09445	3.54717	-2.00003	-1.00002	-1.42294	0.00075	0.0181387	yes
PNLIPRP1	NM_006229	chr10:118350489-118368686	control	24hDH5a	OK	32.6382	16.2572	-2.00762	-1.00548	-2.31163	5e-05	0.00179695	yes
AMY2A	NM_000699	chr1:104159998-104168400	control	24hDH5a	OK	3.96898	1.96928	-2.01545	-1.0111	-1.2329	0.0022	0.0435193	yes
PLVAP	NM_031310	chr19:17462263-17488137	control	24hDH5a	OK	47.7765	23.6801	-2.01758	-1.01263	-2.53864	5e-05	0.00179695	yes
KLKB1	NM_000892	chr4:187148671-187179625	control	24hDH5a	OK	3.45392	1.70976	-2.02012	-1.01444	-1.48772	0.00065	0.0161915	yes
HTRA1	NM_002775	chr10:124221040-124274424	control	24hDH5a	OK	27.7392	13.7286	-2.02054	-1.01475	-2.26849	5e-05	0.00179695	yes
GATM	NM_001482	chr15:45653321-45672321	control	24hDH5a	OK	52.2684	25.8527	-2.02178	-1.01563	-2.50615	5e-05	0.00179695	yes
THBS1	NM_003246	chr15:39873279-39889668	control	24hDH5a	OK	27.1765	13.4381	-2.02235	-1.01603	-2.41937	5e-05	0.00179695	yes
EPHA3	NM_005233,NM_182644	chr3:89156673-89531284	control	24hDH5a	OK	1.2491	0.617267	-2.0236	-1.01692	-1.39669	0.00205	0.0411866	yes
C1orf127	NM_001170754	chr1:11006529-11042094	control	24hDH5a	OK	39.3405	19.4216	-2.02561	-1.01835	-2.43361	5e-05	0.00179695	yes
VIL1	NM_007127	chr2:219283837-219314248	control	24hDH5a	OK	17.0449	8.38729	-2.03223	-1.02306	-2.43544	5e-05	0.00179695	yes
SERTM1	NM_203451	chr13:37248048-37271975	control	24hDH5a	OK	6.93761	3.40497	-2.0375	-1.0268	-1.78202	0.0001	0.0033	yes
NAGS	NM_153006	chr17:42082031-42086436	control	24hDH5a	OK	2.22267	1.08434	-2.04979	-1.03547	-1.28544	0.00245	0.0475981	yes
MEP1B	NM_005925	chr18:29769986-29800366	control	24hDH5a	OK	2.134	1.03304	-2.06575	-1.04667	-1.38392	0.00115	0.0258229	yes
APCDD1	NM_153000	chr18:10454624-10488698	control	24hDH5a	OK	10.0809	4.85613	-2.07591	-1.05375	-2.1515	5e-05	0.00179695	yes
LAMP5	NM_001199897,NM_012261	chr20:9495004-9511171	control	24hDH5a	OK	5.54555	2.65802	-2.08635	-1.06098	-1.67642	5e-05	0.00179695	yes
PNLIPRP2	NM_005396	chr10:118380464-118404654	control	24hDH5a	OK	29.1431	13.967	-2.08657	-1.06113	-1.89592	5e-05	0.00179695	yes
LZTS1	NM_021020	chr8:20103675-20112803	control	24hDH5a	OK	3.06207	1.4623	-2.09401	-1.06627	-1.97152	5e-05	0.00179695	yes
CALCB	NM_000728	chr11:15095145-15100177	control	24hDH5a	OK	8.29956	3.91295	-2.12105	-1.08478	-1.50682	0.00055	0.0140474	yes
SPOCK2	NM_001134434,NM_001244950,NM_014767	chr10:73818791-73848790	control	24hDH5a	OK	0.935728	0.440856	-2.12253	-1.08578	-1.39434	0.00045	0.0118138	yes
CELA3A	NM_005747	chr1:22328148-22339035	control	24hDH5a	OK	131.009	61.6768	-2.12412	-1.08687	-2.61313	5e-05	0.00179695	yes
TMEM130	NM_001134450,NM_001134451,NM_152913	chr7:98444110-98467673	control	24hDH5a	OK	7.68893	3.60409	-2.13339	-1.09315	-2.13915	5e-05	0.00179695	yes
REG3G	NM_001008387,NM_001270040,NM_198448	chr2:79252811-79255630	control	24hDH5a	OK	64.3857	29.9677	-2.1485	-1.10333	-2.32554	5e-05	0.00179695	yes
CD163	NM_004244,NM_203416	chr12:7623411-7656414	control	24hDH5a	OK	1.03836	0.483177	-2.14903	-1.10369	-1.38738	0.00115	0.0258229	yes
ERP27	NM_152321	chr12:15066975-15091463	control	24hDH5a	OK	6.72149	3.11345	-2.15886	-1.11027	-1.71717	5e-05	0.00179695	yes
PYROXD2	NM_032709	chr10:100143321-100174978	control	24hDH5a	OK	5.32014	2.46308	-2.15995	-1.111	-1.45904	0.00015	0.00464605	yes
PLCH2	NM_014638	chr1:2407753-2436964	control	24hDH5a	OK	14.606	6.76202	-2.16001	-1.11103	-2.54981	5e-05	0.00179695	yes
MRVI1	NM_001098579,NM_001100163,NM_001100167,NM_001206880,NM_001206881,NM_130385	chr11:10562782-10715535	control	24hDH5a	OK	0.708544	0.327819	-2.16139	-1.11196	-1.35421	0.00165	0.0345766	yes
FAM24B	NM_001204364,NM_022034,NM_152644	chr10:124591670-124658230	control	24hDH5a	OK	20.5454	9.49935	-2.16282	-1.11292	-1.92098	5e-05	0.00179695	yes
LIPC	NM_000236	chr15:58724174-58861073	control	24hDH5a	OK	3.5768	1.65355	-2.1631	-1.1131	-1.46716	0.0002	0.00599745	yes
GPR64	NM_001079858,NM_001079859,NM_001079860,NM_001184833,NM_001184834,NM_001184835,NM_001184836,NM_001184837,NM_005756	chrX:19007424-19140755	control	24hDH5a	OK	9.73312	4.43734	-2.19346	-1.13321	-2.43254	5e-05	0.00179695	yes
QPRT	NM_014298	chr16:29690440-29709314	control	24hDH5a	OK	3.65249	1.66038	-2.19979	-1.13736	-1.51628	0.0003	0.00856	yes
GIMAP6	NM_001244071,NM_001244072,NM_024711	chr7:150322463-150329736	control	24hDH5a	OK	1.12256	0.507186	-2.21331	-1.14621	-1.37685	0.0018	0.0371684	yes
ZPLD1	NM_175056	chr3:102153858-102198685	control	24hDH5a	OK	3.22783	1.4528	-2.2218	-1.15173	-1.65858	5e-05	0.00179695	yes
ENHO	NM_198573	chr9:34521039-34523037	control	24hDH5a	OK	5.29847	2.37931	-2.22689	-1.15503	-1.51199	0.0006	0.015079	yes
MSR1	NM_002445,NM_138715,NM_138716	chr8:15965386-16050300	control	24hDH5a	OK	3.00356	1.34629	-2.23099	-1.15768	-1.73228	5e-05	0.00179695	yes
CPVL	NM_019029,NM_031311	chr7:29019582-29186153	control	24hDH5a	OK	2.403	1.06538	-2.25553	-1.17347	-1.40586	0.00065	0.0161915	yes
CNN1	NM_001299	chr19:11649578-11661138	control	24hDH5a	OK	1.88636	0.835679	-2.25728	-1.17458	-1.37213	0.00205	0.0411866	yes
SLC6A4	NM_001045	chr17:28521336-28562986	control	24hDH5a	OK	7.36926	3.25714	-2.26249	-1.17791	-2.60678	5e-05	0.00179695	yes
A2M	NM_000014	chr12:9217772-9268558	control	24hDH5a	OK	20.6706	9.12025	-2.26645	-1.18043	-2.77052	5e-05	0.00179695	yes
SLC15A2	NM_001145998,NM_021082	chr3:121613170-121663034	control	24hDH5a	OK	0.979579	0.431737	-2.26893	-1.18201	-1.46701	0.00015	0.00464605	yes
HSPB6	NM_144617	chr19:36245466-36247930	control	24hDH5a	OK	7.98205	3.50134	-2.27971	-1.18885	-1.92817	5e-05	0.00179695	yes
SDS	NM_006843	chr12:113830250-113841692	control	24hDH5a	OK	9.16777	4.01778	-2.2818	-1.19017	-2.05094	5e-05	0.00179695	yes
LPPR4	NM_001166252,NM_014839	chr1:99729847-99775138	control	24hDH5a	OK	7.05095	3.07618	-2.29211	-1.19668	-2.55803	5e-05	0.00179695	yes
CELA3B	NM_007352	chr1:22303417-22315847	control	24hDH5a	OK	38.3866	16.6985	-2.29881	-1.20089	-2.36512	5e-05	0.00179695	yes
ARRDC4	NM_183376	chr15:98503932-98517068	control	24hDH5a	OK	42.9791	18.6672	-2.30239	-1.20313	-2.9726	5e-05	0.00179695	yes
LPPR5	NM_001010861,NM_001037317	chr1:99355800-99614408	control	24hDH5a	OK	1.63385	0.703751	-2.32163	-1.21514	-1.62121	0.0003	0.00856	yes
PDZK1	NM_001201325,NM_001201326,NM_002614	chr1:145727665-145764206	control	24hDH5a	OK	9.91687	4.233	-2.34275	-1.2282	-2.30394	5e-05	0.00179695	yes
MMP11	NM_005940	chr22:24115035-24126503	control	24hDH5a	OK	14.079	5.97822	-2.35505	-1.23576	-2.58949	5e-05	0.00179695	yes
FRZB	NM_001463	chr2:183698004-183731498	control	24hDH5a	OK	4.82972	2.02144	-2.38925	-1.25656	-1.90076	0.0002	0.00599745	yes
PCK1	NM_002591	chr20:56136136-56141513	control	24hDH5a	OK	5.35378	2.23721	-2.39306	-1.25886	-2.10796	5e-05	0.00179695	yes
AQP7	NM_001170	chr9:33384947-33402517	control	24hDH5a	OK	2.94263	1.2291	-2.39413	-1.2595	-1.42894	0.0015	0.0319548	yes
EPHA4	NM_004438	chr2:222282746-222437010	control	24hDH5a	OK	1.50334	0.62739	-2.39618	-1.26074	-1.88433	5e-05	0.00179695	yes
SLCO2A1	NM_005630	chr3:133651539-133748920	control	24hDH5a	OK	2.68777	1.113	-2.41489	-1.27196	-2.02964	5e-05	0.00179695	yes
OTOGL	NM_173591	chr12:80603232-80772870	control	24hDH5a	OK	4.09039	1.69002	-2.42032	-1.2752	-2.61368	5e-05	0.00179695	yes
F13A1	NM_000129	chr6:6144310-6320924	control	24hDH5a	OK	1.75483	0.724844	-2.42098	-1.27559	-1.80684	5e-05	0.00179695	yes
SYT16	NM_031914	chr14:62462540-62568427	control	24hDH5a	OK	8.12931	3.33559	-2.43714	-1.28519	-2.54325	5e-05	0.00179695	yes
GP2	NM_001007240,NM_001007241,NM_001007242,NM_001502	chr16:20321810-20338835	control	24hDH5a	OK	22.76	9.33594	-2.43789	-1.28563	-2.62034	5e-05	0.00179695	yes
IAPP	NM_000415	chr12:21417533-21548371	control	24hDH5a	OK	2602.21	1052.05	-2.47347	-1.30653	-1.7831	5e-05	0.00179695	yes
ANKRD23	NM_144994	chr2:97503650-97509758	control	24hDH5a	OK	9.94687	3.9842	-2.49658	-1.31995	-2.59223	5e-05	0.00179695	yes
FGF1	NM_000800,NM_001144892,NM_001144934,NM_001144935,NM_001257205,NM_001257206,NM_001257207,NM_001257208,NM_001257209,NM_001257210,NM_001257211,NM_001257212,NM_033136,NM_033137	chr5:141971742-142077635	control	24hDH5a	OK	0.592205	0.236232	-2.50688	-1.32589	-1.10009	0.00025	0.00732573	yes
ITGB7	NM_000889	chr12:53585106-53601000	control	24hDH5a	OK	2.40815	0.959046	-2.51098	-1.32825	-1.82322	5e-05	0.00179695	yes
HAVCR2	NM_032782	chr5:156512842-156536248	control	24hDH5a	OK	1.00937	0.400518	-2.52016	-1.33352	-1.35927	0.00165	0.0345766	yes
EIF4E1B	NM_001099408	chr5:176057682-176073642	control	24hDH5a	OK	1.19335	0.473145	-2.52217	-1.33467	-1.33938	0.00195	0.0394582	yes
ALAS2	NM_000032,NM_001037967,NM_001037968	chrX:55035487-55057497	control	24hDH5a	OK	1.33863	0.530313	-2.52423	-1.33584	-1.33186	0.00215	0.0428302	yes
OXGR1	NM_080818	chr13:97637972-97646604	control	24hDH5a	OK	5.54261	2.15777	-2.56868	-1.36102	-2.0635	5e-05	0.00179695	yes
OLFML3	NM_020190	chr1:114522029-114524875	control	24hDH5a	OK	2.07083	0.795486	-2.60323	-1.3803	-1.60551	0.00065	0.0161915	yes
LDLRAD1	NM_001010978,NM_001276392,NM_001276393,NM_001276394,NM_001276395	chr1:54472970-54483859	control	24hDH5a	OK	1.72133	0.652359	-2.63862	-1.39979	-1.57197	0.00035	0.00958023	yes
SLC37A2	NM_001145290,NM_198277	chr11:124933012-124960412	control	24hDH5a	OK	1.03973	0.39175	-2.65407	-1.4082	-1.59347	0.00015	0.00464605	yes
KRT5	NM_000424	chr12:52908358-52914243	control	24hDH5a	OK	2.45887	0.921536	-2.66823	-1.41588	-1.74085	0.00015	0.00464605	yes
SCN4B	NM_001142348,NM_001142349,NM_174934	chr11:118004091-118023630	control	24hDH5a	OK	0.840264	0.314616	-2.67076	-1.41725	-1.61878	0.00015	0.00464605	yes
COL26A1	NM_133457	chr7:101006121-101202304	control	24hDH5a	OK	0.850474	0.317626	-2.6776	-1.42094	-1.44643	0.00095	0.0219245	yes
FGL2	NM_006682	chr7:76751933-76924521	control	24hDH5a	OK	2.70989	0.994552	-2.72473	-1.44611	-1.72079	0.00185	0.0380341	yes
AQP1	NM_001185060,NM_001185061,NM_001185062,NM_198098	chr7:30951414-30965131	control	24hDH5a	OK	24.8006	9.06554	-2.7357	-1.45191	-3.27117	5e-05	0.00179695	yes
CRH	NM_000756	chr8:67088611-67090846	control	24hDH5a	OK	10.095	3.64974	-2.76595	-1.46777	-2.24814	5e-05	0.00179695	yes
FHL5	NM_001170807,NM_020482	chr6:97010423-97064512	control	24hDH5a	OK	1.12078	0.404211	-2.77276	-1.47132	-1.4181	0.0008	0.0190543	yes
SYNDIG1L	NM_001105579	chr14:74872595-74892805	control	24hDH5a	OK	2.56233	0.910943	-2.81283	-1.49202	-1.81409	5e-05	0.00179695	yes
HMP19	NM_015980	chr5:173472606-173536182	control	24hDH5a	OK	7.52193	2.66488	-2.82261	-1.49703	-2.68352	5e-05	0.00179695	yes
ACTA2	NM_001141945,NM_001613	chr10:90694830-90775542	control	24hDH5a	OK	21.7737	7.69916	-2.82806	-1.49981	-2.25364	5e-05	0.00179695	yes
UPB1	NM_016327	chr22:24891250-24922553	control	24hDH5a	OK	1.86986	0.651789	-2.86881	-1.52045	-1.63262	0.00055	0.0140474	yes
CCDC3	NM_031455	chr10:12938624-13043704	control	24hDH5a	OK	2.48403	0.839975	-2.95727	-1.56426	-2.04637	5e-05	0.00179695	yes
DKK4	NM_014420	chr8:42231585-42234674	control	24hDH5a	OK	2.79855	0.930912	-3.00625	-1.58796	-1.57557	0.0005	0.0129341	yes
LSP1	NM_001013253,NM_001013254,NM_001013255,NM_001242932,NM_002339	chr11:1874199-1913493	control	24hDH5a	OK	2.82251	0.92125	-3.06378	-1.61531	-1.9305	5e-05	0.00179695	yes
C6	NM_000065,NM_001115131	chr5:41142247-41261540	control	24hDH5a	OK	2.46337	0.788068	-3.12583	-1.64424	-2.33352	5e-05	0.00179695	yes
CCL26	NM_006072	chr7:75398841-75419064	control	24hDH5a	OK	9.51829	2.89483	-3.28803	-1.71722	-1.8112	5e-05	0.00179695	yes
TH	NM_000360,NM_199292,NM_199293	chr11:2185158-2193035	control	24hDH5a	OK	0.96877	0.289633	-3.34482	-1.74193	-1.49411	0.0004	0.0107	yes
CPA4	NM_001163446,NM_016352	chr7:129932973-129964020	control	24hDH5a	OK	3.82427	1.10234	-3.46923	-1.79461	-2.49892	5e-05	0.00179695	yes
LEFTY1	NM_020997	chr1:226073981-226076846	control	24hDH5a	OK	2.93473	0.823274	-3.56471	-1.83378	-2.03514	5e-05	0.00179695	yes
PLCE1	NM_001165979,NM_016341	chr10:95753745-96088148	control	24hDH5a	OK	24.2303	6.76157	-3.58353	-1.84138	-4.23192	5e-05	0.00179695	yes
HMGCS2	NM_001166107,NM_005518	chr1:120290618-120311555	control	24hDH5a	OK	1.41122	0.349977	-4.03232	-2.01161	-2.10029	5e-05	0.00179695	yes
PRSS2	NM_002770	chr7:142478756-142482399	control	24hDH5a	OK	72.0292	17.0466	-4.22543	-2.0791	-2.97357	5e-05	0.00179695	yes
RNASE6	NM_005615	chr14:21249209-21250626	control	24hDH5a	OK	2.27649	0.524634	-4.3392	-2.11743	-1.82287	0.00035	0.00958023	yes
CD300LB	NM_174892	chr17:72517312-72527613	control	24hDH5a	OK	0.673132	0.154194	-4.36549	-2.12614	-1.78666	0.0002	0.00599745	yes
MGP	NM_000900,NM_001190839	chr12:15034114-15038853	control	24hDH5a	OK	22.8315	4.69061	-4.86749	-2.28318	-3.93382	5e-05	0.00179695	yes
CD180	NM_005582	chr5:66478103-66492617	control	24hDH5a	OK	0.663679	0.126749	-5.23617	-2.38851	-1.74139	0.00125	0.0275429	yes
AQP8	NM_001169	chr16:25228284-25240253	control	24hDH5a	OK	0.978251	0.184616	-5.29884	-2.40568	-1.71576	0.00145	0.0312192	yes
ADORA3	NM_000677,NM_001081976,NM_020683	chr1:112025969-112106597	control	24hDH5a	OK	0.933965	0.123744	-7.54756	-2.91601	-2.06036	5e-05	0.00179695	yes
MIR143HG	NR_027180,NR_029684,NR_029686	chr5:148786439-148812399	control	24hDH5a	OK	1.63104	0.212394	-7.67931	-2.94098	-0.460485	0.0006	0.015079	yes
MS4A6A	NM_001247999,NM_022349,NM_152851,NM_152852	chr11:59939079-59952139	control	24hDH5a	OK	1.4912	0.173692	-8.58531	-3.10187	-1.86628	5e-05	0.00179695	yes
APOC1	NM_001645	chr19:45417920-45422606	control	24hDH5a	OK	9.72313	0.984159	-9.87963	-3.30446	-2.78276	5e-05	0.00179695	yes

## Sheet: RG-24h
DEGs induced by RG at 24h
gene_symbol	gene	locus	sample_1	sample_2	status	value_1	value_2	fold_change(value_2/value_1)	log2(fold_change)	test_stat	p_value	q_value	significant
HILPDA	NM_001098786,NM_013332	chr7:128095883-128098472	control	24hRgnavus	OK	6.38515	107.406	16.8212	4.07221	5.95435	5e-05	0.00272769	yes
IL1B	NM_000576	chr2:113587336-113594356	control	24hRgnavus	OK	2.80651	47.1352	16.795	4.06996	6.97734	5e-05	0.00272769	yes
CCL3	NM_002983	chr17:34415602-34417506	control	24hRgnavus	OK	2.4152	35.2151	14.5806	3.86598	5.30098	5e-05	0.00272769	yes
SLC5A5	NM_000453	chr19:17982781-18005983	control	24hRgnavus	OK	0.0926948	1.33132	14.3624	3.84422	3.37129	5e-05	0.00272769	yes
EFCAB3	NM_001144933,NM_173503	chr17:60447578-60493839	control	24hRgnavus	OK	0.0959193	1.1745	12.2447	3.61408	2.31871	0.00085	0.0289817	yes
EBI3	NM_005755	chr19:4229539-4237524	control	24hRgnavus	OK	0.244401	2.60669	10.6656	3.41489	2.51855	0.00055	0.0206381	yes
IL24	NM_001185156,NM_001185157,NM_001185158,NM_006850	chr1:207070787-207095378	control	24hRgnavus	OK	0.468695	4.51812	9.63979	3.269	2.67975	0.00135	0.0400594	yes
IL8	NM_000584	chr4:74606222-74609433	control	24hRgnavus	OK	76.4367	702.692	9.19312	3.20056	6.90373	5e-05	0.00272769	yes
IL6	NM_000600	chr7:22766765-22771621	control	24hRgnavus	OK	1.16487	9.75462	8.374	3.06592	3.79733	5e-05	0.00272769	yes
SLC26A4	NM_000441	chr7:107296960-107358252	control	24hRgnavus	OK	0.705542	5.8704	8.32041	3.05666	4.94384	5e-05	0.00272769	yes
IL17RB	NM_018725	chr3:53880576-53899827	control	24hRgnavus	OK	6.15201	47.2022	7.67265	2.93972	6.27779	5e-05	0.00272769	yes
HSPA7	NR_024151	chr1:161575848-161578341	control	24hRgnavus	OK	0.381603	2.92002	7.65198	2.93584	2.6378	5e-05	0.00272769	yes
ADM	NM_001124	chr11:10326641-10328923	control	24hRgnavus	OK	11.1038	82.3657	7.41779	2.891	4.71818	5e-05	0.00272769	yes
CSF2	NM_000758	chr5:131409484-131411863	control	24hRgnavus	OK	0.763564	5.64697	7.39554	2.88666	2.87832	5e-05	0.00272769	yes
SNPH	NM_014723	chr20:1246959-1289971	control	24hRgnavus	OK	7.30394	51.2352	7.01473	2.81039	5.55215	5e-05	0.00272769	yes
SLC30A2	NM_001004434,NM_032513	chr1:26364513-26372604	control	24hRgnavus	OK	2.88802	20.1315	6.97069	2.8013	5.47943	5e-05	0.00272769	yes
CXCL1	NM_001511	chr4:74735108-74737019	control	24hRgnavus	OK	38.0472	257.594	6.77038	2.75924	6.61932	5e-05	0.00272769	yes
CXCL5	NM_002994	chr4:74861358-74864416	control	24hRgnavus	OK	10.4834	70.3628	6.71183	2.7467	5.97063	5e-05	0.00272769	yes
PTGS2	NM_000963	chr1:186640943-186649559	control	24hRgnavus	OK	2.77413	18.0016	6.4891	2.69802	5.62844	5e-05	0.00272769	yes
FGB	NM_001184741,NM_005141	chr4:155484131-155493915	control	24hRgnavus	OK	2.53132	16.4199	6.48669	2.69748	4.67431	5e-05	0.00272769	yes
CCL4	NM_002984	chr17:34431219-34433014	control	24hRgnavus	OK	2.42161	15.6449	6.46054	2.69166	3.33962	5e-05	0.00272769	yes
ICAM4	NM_001039132,NM_001544,NM_022377	chr19:10397642-10399260	control	24hRgnavus	OK	0.252701	1.62944	6.44809	2.68888	2.29279	5e-05	0.00272769	yes
IL7	NM_000880,NM_001199886,NM_001199887,NM_001199888	chr8:79645006-79717758	control	24hRgnavus	OK	1.57663	9.96197	6.31852	2.65959	4.31786	5e-05	0.00272769	yes
SOD2	NM_000636,NM_001024465,NM_001024466	chr6:160100148-160114353	control	24hRgnavus	OK	241.598	1510.79	6.25332	2.64462	4.27677	5e-05	0.00272769	yes
DNTT	NM_001017520,NM_004088	chr10:98064084-98098321	control	24hRgnavus	OK	0.108801	0.640995	5.89144	2.55863	2.00742	0.0011	0.0344424	yes
CXCL2	NM_002089	chr4:74962753-74964997	control	24hRgnavus	OK	15.2124	88.7493	5.83401	2.54449	5.86104	5e-05	0.00272769	yes
CCL20	NM_001130046,NM_004591	chr2:228678557-228682280	control	24hRgnavus	OK	33.2346	192.304	5.78626	2.53263	5.9693	5e-05	0.00272769	yes
TAAR1	NM_138327	chr6:132966122-132967142	control	24hRgnavus	OK	0.345204	1.95797	5.67192	2.50384	2.07242	0.00125	0.0380472	yes
OXTR	NM_000916	chr3:8792094-8811300	control	24hRgnavus	OK	0.199821	1.09201	5.46494	2.45021	2.73945	5e-05	0.00272769	yes
IL17C	NM_013278	chr16:88705000-88706882	control	24hRgnavus	OK	0.507956	2.73055	5.37556	2.42642	2.17657	0.0005	0.019377	yes
CXCL6	NM_002993	chr4:74702272-74704477	control	24hRgnavus	OK	50.0159	260.258	5.20351	2.37949	5.51197	5e-05	0.00272769	yes
NFKBIA	NM_020529	chr14:35870715-35873960	control	24hRgnavus	OK	37.2734	183.335	4.91866	2.29826	5.44893	5e-05	0.00272769	yes
AQP9	NM_020980	chr15:58430407-58478110	control	24hRgnavus	OK	0.165442	0.794341	4.80133	2.26343	2.04873	0.0002	0.00906326	yes
CXCL3	NM_002090	chr4:74902311-74904490	control	24hRgnavus	OK	7.32456	34.4814	4.70764	2.235	4.32101	5e-05	0.00272769	yes
FFAR2	NM_005306	chr19:35940616-35942669	control	24hRgnavus	OK	2.43409	11.1871	4.59601	2.20038	3.99616	5e-05	0.00272769	yes
ZC3H12A	NM_025079	chr1:37940118-37949978	control	24hRgnavus	OK	7.2818	33.4204	4.58958	2.19836	4.99293	5e-05	0.00272769	yes
IL23A	NM_016584	chr12:56732662-56734194	control	24hRgnavus	OK	1.75286	8.0315	4.58194	2.19596	2.92132	5e-05	0.00272769	yes
CD48	NM_001256030,NM_001778	chr1:160648535-160681641	control	24hRgnavus	OK	0.445826	2.03235	4.55862	2.1886	2.10802	0.00035	0.0144314	yes
ICAM1	NM_000201	chr19:10381516-10397291	control	24hRgnavus	OK	25.5025	115.55	4.53093	2.1798	4.79922	5e-05	0.00272769	yes
S100A8	NM_002964	chr1:153362507-153363664	control	24hRgnavus	OK	0.874033	3.94438	4.51285	2.17404	1.85917	0.0013	0.0387378	yes
IER3	NM_003897	chr6:30710975-30712327	control	24hRgnavus	OK	1.80168	7.84894	4.35646	2.12315	2.24579	0.0001	0.00497684	yes
KCNA2	NM_001204269,NM_004974	chr1:111136201-111174096	control	24hRgnavus	OK	0.302719	1.26782	4.18811	2.0663	2.08605	0.00015	0.0071396	yes
HAMP	NM_021175	chr19:35773409-35776045	control	24hRgnavus	OK	1.35838	5.63407	4.14764	2.05229	1.73712	0.0016	0.0460333	yes
TNFAIP3	NM_001270507,NM_001270508,NM_006290	chr6:138144806-138204451	control	24hRgnavus	OK	8.96984	37.0052	4.12551	2.04457	4.7434	5e-05	0.00272769	yes
MT2A	NM_005953	chr16:56642477-56643409	control	24hRgnavus	OK	109.88	451.045	4.10489	2.03734	4.86842	5e-05	0.00272769	yes
PRODH	NM_001195226,NM_016335	chr22:18900286-18924066	control	24hRgnavus	OK	0.498922	2.01856	4.04584	2.01644	2.38209	5e-05	0.00272769	yes
CP	NM_000096	chr3:148847370-148939832	control	24hRgnavus	OK	7.40354	28.9929	3.91609	1.96941	2.6549	0.00125	0.0380472	yes
IL1A	NM_000575	chr2:113531491-113542971	control	24hRgnavus	OK	1.55646	6.0596	3.89319	1.96096	3.17401	5e-05	0.00272769	yes
MT1F	NM_005949	chr16:56691854-56693215	control	24hRgnavus	OK	54.2455	206.337	3.80376	1.92743	4.12299	5e-05	0.00272769	yes
LBP	NM_004139	chr20:36974813-37005653	control	24hRgnavus	OK	0.381658	1.4483	3.79476	1.92401	2.00812	0.00045	0.0176809	yes
NAMPT	NM_005746	chr7:105888731-105925638	control	24hRgnavus	OK	44.5442	168.796	3.7894	1.92197	4.7572	5e-05	0.00272769	yes
MT1X	NM_005952	chr16:56716381-56718108	control	24hRgnavus	OK	81.5604	306.921	3.76311	1.91193	4.29475	5e-05	0.00272769	yes
FOSB	NM_001114171,NM_006732	chr19:45971252-45978437	control	24hRgnavus	OK	1.84695	6.9048	3.73849	1.90245	2.84533	5e-05	0.00272769	yes
MMP9	NM_004994	chr20:44637546-44645200	control	24hRgnavus	OK	9.41158	35.1577	3.73558	1.90133	4.46848	5e-05	0.00272769	yes
TSLP	NM_033035,NM_138551	chr5:110405777-110413722	control	24hRgnavus	OK	0.204473	0.761976	3.72654	1.89784	1.74058	0.0006	0.0222785	yes
SOCS1	NM_003745	chr16:11348273-11350039	control	24hRgnavus	OK	5.23767	19.4295	3.70957	1.89125	2.95417	5e-05	0.00272769	yes
NPAS4	NM_178864	chr11:66188474-66194177	control	24hRgnavus	OK	0.620586	2.29792	3.70282	1.88862	2.39601	5e-05	0.00272769	yes
BIRC3	NM_001165,NM_182962	chr11:102188180-102210135	control	24hRgnavus	OK	13.5184	49.7226	3.67814	1.87898	4.91257	5e-05	0.00272769	yes
NCCRP1	NM_001001414	chr19:39687603-39692522	control	24hRgnavus	OK	1.12413	4.12376	3.6684	1.87516	2.44371	5e-05	0.00272769	yes
NFKB2	NM_001077494,NM_001261403,NM_002502	chr10:104153866-104162286	control	24hRgnavus	OK	11.5364	42.2173	3.65949	1.87164	4.77746	5e-05	0.00272769	yes
BATF3	NM_018664	chr1:212859758-212873327	control	24hRgnavus	OK	0.512826	1.81938	3.54775	1.82691	1.72814	0.00125	0.0380472	yes
FEZ1	NM_005103,NM_022549	chr11:125315640-125366206	control	24hRgnavus	OK	3.14916	10.6796	3.39125	1.76182	3.24356	5e-05	0.00272769	yes
SPRR2A	NM_005988	chr1:153028595-153029988	control	24hRgnavus	OK	1.6733	5.67121	3.38924	1.76096	1.87608	0.00045	0.0176809	yes
CYP1A1	NM_000499	chr15:75011882-75017877	control	24hRgnavus	OK	5.04676	16.8451	3.3378	1.7389	3.55029	5e-05	0.00272769	yes
RELB	NM_006509	chr19:45504706-45541456	control	24hRgnavus	OK	6.4432	21.2597	3.29956	1.72227	4.05677	5e-05	0.00272769	yes
MMP12	NM_002426	chr11:102733463-102745764	control	24hRgnavus	OK	5.23469	17.0836	3.26354	1.70644	3.32166	5e-05	0.00272769	yes
MFSD2A	NM_001136493,NM_032793	chr1:40420783-40435628	control	24hRgnavus	OK	1.16516	3.7965	3.25835	1.70414	2.43423	5e-05	0.00272769	yes
CEBPD	NM_005195	chr8:48649475-48650726	control	24hRgnavus	OK	14.1846	46.0565	3.24694	1.69908	3.76186	5e-05	0.00272769	yes
LIF	NM_001257135,NM_002309	chr22:30636435-30642840	control	24hRgnavus	OK	7.85406	25.4621	3.2419	1.69684	4.08069	5e-05	0.00272769	yes
CSF3	NM_000759,NM_001178147,NM_172219,NM_172220	chr17:38171613-38174066	control	24hRgnavus	OK	0.560723	1.81325	3.23377	1.69322	1.53805	0.00055	0.0206381	yes
SELE	NM_000450	chr1:169691780-169703220	control	24hRgnavus	OK	0.706118	2.23284	3.16213	1.6609	2.20082	5e-05	0.00272769	yes
PLA2G4C	NM_001159322,NM_001159323,NM_003706	chr19:48551099-48614109	control	24hRgnavus	OK	7.15323	22.3548	3.12513	1.64392	4.03997	5e-05	0.00272769	yes
GRASP	NM_001271856,NM_181711	chr12:52400728-52409673	control	24hRgnavus	OK	11.2785	34.702	3.07683	1.62144	3.93243	5e-05	0.00272769	yes
STX11	NM_003764	chr6:144471653-144513076	control	24hRgnavus	OK	0.388896	1.17263	3.01528	1.59229	2.08843	0.0003	0.0128169	yes
SLC2A1	NM_006516	chr1:43391045-43449029	control	24hRgnavus	OK	15.6483	47.1389	3.0124	1.59091	2.83305	5e-05	0.00272769	yes
SLC39A14	NM_001128431,NM_001135153,NM_001135154,NM_015359	chr8:22224761-22291640	control	24hRgnavus	OK	78.871	236.817	3.00259	1.58621	3.21619	5e-05	0.00272769	yes
TNFRSF9	NM_001561	chr1:7975930-8003225	control	24hRgnavus	OK	0.204895	0.599971	2.92819	1.55001	1.77486	0.00075	0.0267286	yes
CA8	NM_004056	chr8:61101422-61193954	control	24hRgnavus	OK	9.27755	27.0891	2.91985	1.5459	3.69993	5e-05	0.00272769	yes
HMOX1	NM_002133	chr22:35777059-35790207	control	24hRgnavus	OK	17.0967	49.039	2.86833	1.52021	3.50159	5e-05	0.00272769	yes
CSF1	NM_000757,NM_172210,NM_172211,NM_172212	chr1:110453232-110473616	control	24hRgnavus	OK	6.43912	18.4089	2.85892	1.51547	3.61931	5e-05	0.00272769	yes
HSPA6	NM_002155	chr1:161494035-161496687	control	24hRgnavus	OK	9.33584	26.6695	2.85668	1.51434	2.71076	5e-05	0.00272769	yes
UCA1	NR_015379	chr19:15939756-15947131	control	24hRgnavus	OK	2.17467	6.19091	2.84683	1.50935	2.50359	5e-05	0.00272769	yes
C2CD4B	NM_001007595	chr15:62455736-62457482	control	24hRgnavus	OK	27.6527	78.0012	2.82074	1.49608	3.73993	5e-05	0.00272769	yes
CD83	NM_001040280,NM_001251901,NM_004233	chr6:14117486-14137148	control	24hRgnavus	OK	2.85127	7.94857	2.78773	1.47909	2.67239	5e-05	0.00272769	yes
ARRDC3	NM_020801	chr5:90664540-90716532	control	24hRgnavus	OK	22.3117	61.9703	2.77748	1.47378	3.5928	5e-05	0.00272769	yes
PIM2	NM_006875	chrX:48770458-48776413	control	24hRgnavus	OK	6.59506	18.0619	2.7387	1.45349	3.13853	5e-05	0.00272769	yes
C2CD4A	NM_207322	chr15:62359175-62363116	control	24hRgnavus	OK	46.1929	126.389	2.73611	1.45212	3.58449	5e-05	0.00272769	yes
FBXO32	NM_001242463,NM_058229,NM_148177	chr8:124510126-124553493	control	24hRgnavus	OK	3.34266	8.9909	2.68974	1.42747	3.36614	5e-05	0.00272769	yes
HPX	NM_000613	chr11:6452267-6462254	control	24hRgnavus	OK	0.885429	2.35283	2.65728	1.40995	1.63243	0.0011	0.0344424	yes
MTRNR2L1	NM_001190452	chr17:22022436-22023991	control	24hRgnavus	OK	3.26925	8.68589	2.65684	1.40972	1.76337	0.00165	0.0469952	yes
DDIT4	NM_019058	chr10:74033676-74035797	control	24hRgnavus	OK	46.8569	123.097	2.62708	1.39346	2.89267	5e-05	0.00272769	yes
MT1E	NM_175617	chr16:56659584-56661024	control	24hRgnavus	OK	40.6245	106.603	2.62411	1.39182	3.01638	5e-05	0.00272769	yes
ERO1L	NM_014584	chr14:53108604-53162419	control	24hRgnavus	OK	37.9382	99.5414	2.62378	1.39165	3.40003	5e-05	0.00272769	yes
PLIN2	NM_001122	chr9:19115758-19127604	control	24hRgnavus	OK	20.2616	53.1325	2.62232	1.39085	2.90276	5e-05	0.00272769	yes
NFKBIZ	NM_001005474,NM_001134456,NM_031419,NM_145037	chr3:101498028-101579869	control	24hRgnavus	OK	14.5206	37.8804	2.60874	1.38336	2.77707	5e-05	0.00272769	yes
SAA1	NM_000331,NM_001178006,NM_199161	chr11:18287807-18291523	control	24hRgnavus	OK	6.30631	16.4183	2.60347	1.38043	1.80751	0.00025	0.010811	yes
SLC6A14	NM_007231	chrX:115567746-115592625	control	24hRgnavus	OK	1.27115	3.30661	2.60127	1.37922	2.17018	5e-05	0.00272769	yes
SLAMF7	NM_021181	chr1:160709076-160724601	control	24hRgnavus	OK	1.13066	2.88501	2.55162	1.35141	2.12061	5e-05	0.00272769	yes
IL33	NM_001199640,NM_001199641,NM_033439	chr9:6215785-6257983	control	24hRgnavus	OK	0.820318	2.07747	2.53252	1.34057	1.71848	0.0006	0.0222785	yes
FOS	NM_005252	chr14:75745480-75748937	control	24hRgnavus	OK	12.9801	32.8448	2.5304	1.33936	2.47569	5e-05	0.00272769	yes
TNFSF15	NM_001204344,NM_005118	chr9:117546914-117568408	control	24hRgnavus	OK	1.06449	2.67258	2.51067	1.32808	2.49427	5e-05	0.00272769	yes
EGR1	NM_001964	chr5:137801180-137805004	control	24hRgnavus	OK	12.5184	31.4209	2.50998	1.32767	2.59686	5e-05	0.00272769	yes
NEAT1	NR_028272	chr11:65190268-65194003	control	24hRgnavus	OK	61.4846	153.996	2.50463	1.3246	2.56218	5e-05	0.00272769	yes
ATF3	NM_001030287,NM_001040619,NM_001206484,NM_001206486,NM_001206488,NM_001674	chr1:212738675-212794119	control	24hRgnavus	OK	12.2148	30.5346	2.4998	1.32181	2.91221	5e-05	0.00272769	yes
IRAK2	NM_001570	chr3:10206562-10285427	control	24hRgnavus	OK	4.56474	11.3891	2.49502	1.31905	3.0918	5e-05	0.00272769	yes
MAP3K8	NM_001244134,NM_005204	chr10:30722949-30750762	control	24hRgnavus	OK	2.4115	6.01431	2.49401	1.31846	2.50247	5e-05	0.00272769	yes
LRP4	NM_002334	chr11:46867961-46940173	control	24hRgnavus	OK	1.56338	3.8631	2.47099	1.30509	2.97721	5e-05	0.00272769	yes
HK2	NM_000189	chr2:75059781-75120481	control	24hRgnavus	OK	1.39988	3.45247	2.46626	1.30232	2.44642	5e-05	0.00272769	yes
OSGIN1	NM_182981	chr16:83986826-83999937	control	24hRgnavus	OK	5.8824	14.4494	2.45638	1.29654	2.6094	5e-05	0.00272769	yes
RHBDF2	NM_001005498,NM_024599	chr17:74466974-74497509	control	24hRgnavus	OK	4.58706	11.2413	2.45065	1.29316	2.94184	5e-05	0.00272769	yes
TAT	NM_000353	chr16:71600753-71610998	control	24hRgnavus	OK	0.529608	1.29559	2.44632	1.29061	1.58193	0.0017	0.0480335	yes
IZUMO4	NM_001031735,NM_001039846	chr19:2096867-2099583	control	24hRgnavus	OK	1.40285	3.43103	2.44576	1.29028	1.57006	0.0015	0.0436879	yes
SQSTM1	NM_001142298,NM_001142299,NM_003900	chr5:179224597-179285840	control	24hRgnavus	OK	256.531	625.278	2.43744	1.28537	2.06608	5e-05	0.00272769	yes
PDK1	NM_002610	chr2:173420778-173463862	control	24hRgnavus	OK	4.53285	11.0169	2.43046	1.28123	2.87134	5e-05	0.00272769	yes
BATF2	NM_138456	chr11:64755416-64764517	control	24hRgnavus	OK	1.77919	4.27179	2.40097	1.26362	2.03699	5e-05	0.00272769	yes
MMP1	NM_001145938,NM_002421	chr11:102654406-102714342	control	24hRgnavus	OK	14.6898	35.2492	2.39957	1.26277	3.02953	5e-05	0.00272769	yes
MAFF	NM_001161572,NM_001161573,NM_001161574,NM_012323	chr22:38597938-38612517	control	24hRgnavus	OK	6.63399	15.8825	2.39411	1.25949	2.7053	5e-05	0.00272769	yes
NEURL3	NR_026875	chr2:97163382-97173846	control	24hRgnavus	OK	7.1306	17.0687	2.39373	1.25925	2.65896	5e-05	0.00272769	yes
IL1RN	NM_000577,NM_173841,NM_173842,NM_173843	chr2:113875469-113891593	control	24hRgnavus	OK	2.48888	5.92426	2.38029	1.25114	1.93311	0.00025	0.010811	yes
JAK3	NM_000215	chr19:17935592-17958841	control	24hRgnavus	OK	0.388145	0.922742	2.37731	1.24933	1.6506	0.00055	0.0206381	yes
BHLHE40	NM_003670	chr3:5021096-5026865	control	24hRgnavus	OK	40.1023	95.1675	2.37312	1.24678	2.55127	5e-05	0.00272769	yes
GAD1	NM_000817,NM_013445	chr2:171673199-171717659	control	24hRgnavus	OK	0.888722	2.1047	2.36823	1.24381	1.56191	0.0013	0.0387378	yes
PPP1R15A	NM_014330	chr19:49375648-49379319	control	24hRgnavus	OK	19.8017	46.8786	2.3674	1.2433	2.67645	5e-05	0.00272769	yes
AMPD3	NM_000480,NM_001025389,NM_001025390,NM_001172430,NM_001172431	chr11:10471867-10529126	control	24hRgnavus	OK	7.6944	18.196	2.36484	1.24174	2.96776	5e-05	0.00272769	yes
LYN	NM_001111097,NM_002350	chr8:56792385-56925006	control	24hRgnavus	OK	8.91127	21.0466	2.3618	1.23988	3.27882	5e-05	0.00272769	yes
JUNB	NM_002229	chr19:12902309-12904125	control	24hRgnavus	OK	74.7218	176.373	2.3604	1.23903	3.21459	5e-05	0.00272769	yes
ARAP1	NM_001040118,NM_001135190,NM_015242	chr11:72396113-72463434	control	24hRgnavus	OK	28.9455	68.3133	2.36007	1.23882	2.96664	5e-05	0.00272769	yes
CD274	NM_001267706,NM_014143	chr9:5450502-5470567	control	24hRgnavus	OK	1.89218	4.4611	2.35765	1.23735	2.31929	5e-05	0.00272769	yes
ICOSLG	NM_015259	chr21:45646721-45660834	control	24hRgnavus	OK	1.32154	3.11098	2.35406	1.23515	2.07882	5e-05	0.00272769	yes
ST5	NM_005418,NM_139157,NM_213618	chr11:8714898-8932498	control	24hRgnavus	OK	22.8772	53.5633	2.34134	1.22733	3.00843	5e-05	0.00272769	yes
AK4	NM_001005353,NM_013410,NM_203464	chr1:65613231-65697828	control	24hRgnavus	OK	2.63329	6.13867	2.33118	1.22106	2.36852	5e-05	0.00272769	yes
NFAM1	NM_145912	chr22:42776413-42828401	control	24hRgnavus	OK	1.10583	2.57707	2.33044	1.22061	2.35543	5e-05	0.00272769	yes
CYP1B1	NM_000104	chr2:38294745-38303323	control	24hRgnavus	OK	7.39354	17.1161	2.31501	1.21102	2.77956	5e-05	0.00272769	yes
CNTNAP1	NM_003632	chr17:40834631-40852011	control	24hRgnavus	OK	1.62192	3.73549	2.30313	1.2036	2.42935	5e-05	0.00272769	yes
HS3ST1	NM_005114	chr4:11399987-11430537	control	24hRgnavus	OK	4.42812	10.1128	2.28377	1.19142	2.20351	5e-05	0.00272769	yes
ARHGEF10L	NM_001011722,NM_018125	chr1:17866329-18024370	control	24hRgnavus	OK	20.5286	46.7164	2.27567	1.1863	3.03651	5e-05	0.00272769	yes
RND1	NM_014470	chr12:49250915-49259653	control	24hRgnavus	OK	14.4639	32.7876	2.26686	1.1807	2.95296	5e-05	0.00272769	yes
DNAJB1	NM_006145	chr19:14625581-14629201	control	24hRgnavus	OK	61.8611	139.822	2.26026	1.17649	2.38819	5e-05	0.00272769	yes
TRIM16L	NM_001037330	chr17:18625401-18639431	control	24hRgnavus	OK	3.10428	7.01306	2.25916	1.17579	2.11469	0.0001	0.00497684	yes
INHBA	NM_002192	chr7:41728600-41818976	control	24hRgnavus	OK	7.95022	17.926	2.25478	1.17299	2.45287	5e-05	0.00272769	yes
SERPINB7	NM_001040147,NM_001261830,NM_001261831,NM_003784	chr18:61420280-61472610	control	24hRgnavus	OK	12.0111	26.8019	2.23143	1.15796	2.34537	5e-05	0.00272769	yes
ODF3B	NM_001014440	chr22:50968837-50971008	control	24hRgnavus	OK	4.0197	8.94463	2.2252	1.15394	1.51155	0.0009	0.0301787	yes
SLC7A11	NM_014331	chr4:138948576-139163503	control	24hRgnavus	OK	3.20197	7.11989	2.2236	1.1529	2.84567	5e-05	0.00272769	yes
SLC2A3	NM_006931	chr12:8071823-8088892	control	24hRgnavus	OK	3.71604	8.25562	2.22162	1.15161	2.2463	5e-05	0.00272769	yes
PTAFR	NM_000952,NM_001164721,NM_001164722,NM_001164723	chr1:28473676-28520447	control	24hRgnavus	OK	3.00616	6.67829	2.22154	1.15156	2.48194	5e-05	0.00272769	yes
MMP10	NM_002425	chr11:102641232-102651359	control	24hRgnavus	OK	3.24646	7.16973	2.20848	1.14305	1.97087	5e-05	0.00272769	yes
BAALC	NM_001024372,NM_024812	chr8:104145190-104242533	control	24hRgnavus	OK	3.80212	8.38211	2.20459	1.14051	2.21593	5e-05	0.00272769	yes
NDRG4	NM_001130487,NM_001242833,NM_001242834,NM_001242835,NM_001242836,NM_020465,NM_022910	chr16:58497548-58547523	control	24hRgnavus	OK	29.7767	65.437	2.19759	1.13592	2.99651	5e-05	0.00272769	yes
PAPPA	NM_002581	chr9:118916070-119164600	control	24hRgnavus	OK	0.587901	1.29158	2.19693	1.1355	2.09706	5e-05	0.00272769	yes
IL7R	NM_002185	chr5:35856976-35879705	control	24hRgnavus	OK	0.766809	1.67717	2.18721	1.12909	1.65834	0.001	0.0323836	yes
SLC2A6	NM_001145099,NM_017585	chr9:136336215-136344276	control	24hRgnavus	OK	9.27254	20.2684	2.18585	1.12819	2.80258	5e-05	0.00272769	yes
ELF3	NM_001114309,NM_004433	chr1:201979689-201986315	control	24hRgnavus	OK	52.6909	114.421	2.17155	1.11872	2.75572	5e-05	0.00272769	yes
NEDD4	NM_006154,NM_198400	chr15:56119121-56285835	control	24hRgnavus	OK	1.9529	4.22858	2.16528	1.11455	2.40059	5e-05	0.00272769	yes
TIFA	NM_052864	chr4:113196781-113207059	control	24hRgnavus	OK	4.45206	9.61299	2.15922	1.11051	2.42746	5e-05	0.00272769	yes
IRF1	NM_002198	chr5:131817300-131826465	control	24hRgnavus	OK	10.6967	23.0099	2.15112	1.10509	2.94397	5e-05	0.00272769	yes
PPP1R3C	NM_005398	chr10:93388196-93392858	control	24hRgnavus	OK	9.8711	21.0121	2.12865	1.08994	2.50755	5e-05	0.00272769	yes
S100A9	NM_002965	chr1:153330329-153333503	control	24hRgnavus	OK	8.12021	17.202	2.11842	1.08299	1.72176	0.00035	0.0144314	yes
CPXM1	NM_001184699,NM_019609	chr20:2774714-2781292	control	24hRgnavus	OK	3.21897	6.80837	2.11508	1.08071	1.95771	5e-05	0.00272769	yes
TMEM163	NM_030923	chr2:135213329-135476571	control	24hRgnavus	OK	21.159	44.6745	2.11137	1.07818	2.78885	5e-05	0.00272769	yes
TNFAIP2	NM_006291	chr14:103592663-103603776	control	24hRgnavus	OK	26.5395	55.8127	2.103	1.07245	2.58844	5e-05	0.00272769	yes
NCOA7	NM_001122842,NM_001199619,NM_001199620,NM_001199621,NM_001199622,NM_181782	chr6:126102306-126253176	control	24hRgnavus	OK	22.9751	48.18	2.09705	1.06836	2.74488	5e-05	0.00272769	yes
VNN1	NM_004666	chr6:133001996-133035194	control	24hRgnavus	OK	5.13367	10.7312	2.09036	1.06374	2.42427	5e-05	0.00272769	yes
RARRES3	NM_004585	chr11:63014620-63330855	control	24hRgnavus	OK	12.1279	25.2592	2.08273	1.05848	2.01579	0.0001	0.00497684	yes
FTH1	NM_002032	chr11:61717355-61735132	control	24hRgnavus	OK	1194.61	2484.07	2.0794	1.05617	1.59778	0.00105	0.0335432	yes
GBP2	NM_004120	chr1:89573309-89591799	control	24hRgnavus	OK	6.48492	13.4654	2.07642	1.0541	2.50531	5e-05	0.00272769	yes
PIM3	NM_001001852	chr22:50354142-50357720	control	24hRgnavus	OK	30.4129	63.1187	2.07539	1.05339	2.75776	5e-05	0.00272769	yes
G0S2	NM_015714	chr1:209848669-209849735	control	24hRgnavus	OK	8.59531	17.7477	2.06481	1.04601	1.9365	0.0001	0.00497684	yes
HSD11B1	NM_001206741,NM_005525,NM_181755	chr1:209859524-209908295	control	24hRgnavus	OK	4.77902	9.86705	2.06466	1.0459	1.8403	5e-05	0.00272769	yes
CTSS	NM_001199739,NM_004079	chr1:150702671-150738433	control	24hRgnavus	OK	12.558	25.8663	2.05975	1.04246	2.79735	5e-05	0.00272769	yes
KCNN3	NM_001204087,NM_002249,NM_170782	chr1:154669941-154842754	control	24hRgnavus	OK	0.599006	1.22027	2.03716	1.02656	1.93875	5e-05	0.00272769	yes
CCL2	NM_002982	chr17:32582295-32584220	control	24hRgnavus	OK	161.426	326.407	2.02202	1.0158	2.64583	5e-05	0.00272769	yes
IER5	NM_016545	chr1:181057637-181059979	control	24hRgnavus	OK	6.45457	13.0475	2.02144	1.01538	2.16736	5e-05	0.00272769	yes
PFKFB4	NM_004567	chr3:48555116-48594227	control	24hRgnavus	OK	6.23789	12.6061	2.02089	1.01499	2.06849	5e-05	0.00272769	yes
IER3	NM_003897	chr6_qbl_hap6:2003904-2005256	control	24hRgnavus	OK	10.9624	22.0896	2.01503	1.0108	1.81047	0.00045	0.0176809	yes
IGFBP3	NM_000598,NM_001013398	chr7:45951843-45960871	control	24hRgnavus	OK	40.6009	81.7908	2.01451	1.01043	2.03264	5e-05	0.00272769	yes
TMEM119	NM_181724	chr12:108983621-108991894	control	24hRgnavus	OK	2.95151	5.92993	2.00912	1.00656	1.92289	0.00015	0.0071396	yes
PLEKHG3	NM_015549	chr14:65171192-65211060	control	24hRgnavus	OK	14.4212	28.9034	2.00423	1.00305	2.65047	5e-05	0.00272769	yes
BBC3	NM_001127240,NM_001127241,NM_001127242,NM_014417	chr19:47724078-47736023	control	24hRgnavus	OK	4.96754	9.9527	2.00355	1.00256	1.83987	0.0001	0.00497684	yes
ANO9	NM_001012302	chr11:417929-442011	control	24hRgnavus	OK	2.86064	5.72246	2.00041	1.0003	1.83316	0.0002	0.00906326	yes
OPCML	NM_001012393,NM_002545	chr11:132284874-133402403	control	24hRgnavus	OK	1.57444	0.780203	-2.01799	-1.01292	-1.57541	0.00095	0.0311917	yes
ANKRD23	NM_144994	chr2:97503650-97509758	control	24hRgnavus	OK	9.8672	4.8772	-2.02313	-1.01659	-2.17514	5e-05	0.00272769	yes
CSF1R	NM_005211	chr5:149432853-149492935	control	24hRgnavus	OK	1.68197	0.830811	-2.02449	-1.01756	-1.57027	0.00095	0.0311917	yes
LPPR4	NM_001166252,NM_014839	chr1:99729847-99775138	control	24hRgnavus	OK	7.00219	3.39124	-2.06479	-1.046	-2.43437	5e-05	0.00272769	yes
ARRDC4	NM_183376	chr15:98503932-98517068	control	24hRgnavus	OK	42.7105	20.1493	-2.1197	-1.08386	-2.75216	5e-05	0.00272769	yes
LGI2	NM_018176	chr4:25000470-25032414	control	24hRgnavus	OK	1.21479	0.571107	-2.12708	-1.08887	-1.61783	0.0012	0.0371633	yes
ELFN2	NM_052906	chr22:37763999-37823505	control	24hRgnavus	OK	4.32931	2.02831	-2.13444	-1.09386	-1.81653	5e-05	0.00272769	yes
HMP19	NM_015980	chr5:173472606-173536182	control	24hRgnavus	OK	7.46434	3.46301	-2.15545	-1.10799	-2.14959	5e-05	0.00272769	yes
IQSEC3	NM_001170738,NM_015232	chr12:176048-287625	control	24hRgnavus	OK	8.55413	3.94293	-2.16949	-1.11735	-2.26217	5e-05	0.00272769	yes
ACTA2	NM_001141945,NM_001613	chr10:90694830-90775542	control	24hRgnavus	OK	21.6019	9.95179	-2.17065	-1.11813	-2.13534	5e-05	0.00272769	yes
SLC6A4	NM_001045	chr17:28521336-28562986	control	24hRgnavus	OK	7.318	3.36981	-2.17164	-1.11878	-2.69793	5e-05	0.00272769	yes
GPR64	NM_001079858,NM_001079859,NM_001079860,NM_001184833,NM_001184834,NM_001184835,NM_001184836,NM_001184837,NM_005756	chrX:19007424-19140755	control	24hRgnavus	OK	9.6743	4.44687	-2.17553	-1.12137	-2.58551	5e-05	0.00272769	yes
IAPP	NM_000415	chr12:21417533-21548371	control	24hRgnavus	OK	2582.61	1181.08	-2.18665	-1.12872	-1.51735	0.00095	0.0311917	yes
CALCB	NM_000728	chr11:15095145-15100177	control	24hRgnavus	OK	8.23213	3.72348	-2.21087	-1.14461	-1.66093	0.00025	0.010811	yes
LRRC10B	NM_001145077	chr11:61276271-61278490	control	24hRgnavus	OK	15.1781	6.79904	-2.23239	-1.15859	-2.52567	5e-05	0.00272769	yes
EPHA4	NM_004438	chr2:222282746-222437010	control	24hRgnavus	OK	1.49306	0.664459	-2.24703	-1.16802	-1.81395	0.0002	0.00906326	yes
NAALAD2	NM_005467	chr11:89867817-89925779	control	24hRgnavus	OK	1.62152	0.704895	-2.30037	-1.20186	-1.61563	0.00105	0.0335432	yes
PDZK1	NM_001201325,NM_001201326,NM_002614	chr1:145727665-145764206	control	24hRgnavus	OK	9.84571	4.27748	-2.30175	-1.20273	-2.33816	5e-05	0.00272769	yes
ATP1B2	NM_001678	chr17:7554253-7561089	control	24hRgnavus	OK	2.85987	1.2415	-2.30356	-1.20386	-1.85257	0.00015	0.0071396	yes
OTOGL	NM_173591	chr12:80603232-80772870	control	24hRgnavus	OK	4.0655	1.72101	-2.36228	-1.24018	-2.78208	5e-05	0.00272769	yes
SYT16	NM_031914	chr14:62462540-62568427	control	24hRgnavus	OK	8.07043	3.41084	-2.36611	-1.24252	-2.63258	5e-05	0.00272769	yes
LSP1	NM_001013253,NM_001013254,NM_001013255,NM_001242932,NM_002339	chr11:1874199-1913493	control	24hRgnavus	OK	2.80191	1.18351	-2.36746	-1.24334	-1.66723	0.00055	0.0206381	yes
PLCH2	NM_014638	chr1:2407753-2436964	control	24hRgnavus	OK	14.4874	6.02109	-2.40611	-1.2667	-3.11822	5e-05	0.00272769	yes
PLCE1	NM_001165979,NM_016341	chr10:95753745-96088148	control	24hRgnavus	OK	24.0481	9.76971	-2.4615	-1.29953	-3.23082	5e-05	0.00272769	yes
ITGB7	NM_000889	chr12:53585106-53601000	control	24hRgnavus	OK	2.39105	0.952627	-2.50995	-1.32766	-1.9199	0.0001	0.00497684	yes
SERTM1	NM_203451	chr13:37248048-37271975	control	24hRgnavus	OK	6.88264	2.66861	-2.57911	-1.36687	-2.55148	5e-05	0.00272769	yes
F13A1	NM_000129	chr6:6144310-6320924	control	24hRgnavus	OK	1.74247	0.663147	-2.62758	-1.39373	-2.00578	0.0002	0.00906326	yes
TRPM5	NM_014555	chr11:2425745-2444275	control	24hRgnavus	OK	1.04947	0.398403	-2.63419	-1.39736	-1.8113	0.00085	0.0289817	yes
GABRP	NM_014211	chr5:170210722-170241050	control	24hRgnavus	OK	1.31662	0.488675	-2.69427	-1.42989	-1.56876	0.0005	0.019377	yes
CD163	NM_004244,NM_203416	chr12:7623411-7656414	control	24hRgnavus	OK	1.03059	0.381043	-2.70466	-1.43545	-1.79092	0.0004	0.0160271	yes
SLC37A2	NM_001145290,NM_198277	chr11:124933012-124960412	control	24hRgnavus	OK	1.03228	0.381373	-2.70675	-1.43656	-1.75343	0.0008	0.0280871	yes
LINC00473	NR_026860,NR_026861	chr6:166337535-166403103	control	24hRgnavus	OK	5.39539	1.98787	-2.71416	-1.4405	-1.98961	5e-05	0.00272769	yes
LDLRAD1	NM_001010978,NM_001276392,NM_001276393,NM_001276394,NM_001276395	chr1:54472970-54483859	control	24hRgnavus	OK	1.70792	0.620907	-2.75069	-1.45979	-1.77414	0.00055	0.0206381	yes
PCK1	NM_002591	chr20:56136136-56141513	control	24hRgnavus	OK	5.31684	1.84049	-2.88882	-1.53048	-2.55631	5e-05	0.00272769	yes
PRSS2	NM_002770	chr7:142478756-142482399	control	24hRgnavus	OK	71.39	24.6789	-2.89275	-1.53244	-2.32907	0.00025	0.010811	yes
OXGR1	NM_080818	chr13:97637972-97646604	control	24hRgnavus	OK	5.50314	1.86751	-2.94678	-1.55914	-2.44546	5e-05	0.00272769	yes
MGP	NM_000900,NM_001190839	chr12:15034114-15038853	control	24hRgnavus	OK	22.7053	7.45436	-3.04591	-1.60687	-3.2201	5e-05	0.00272769	yes
FGF1	NM_000800,NM_001144892,NM_001144934,NM_001144935,NM_001257205,NM_001257206,NM_001257207,NM_001257208,NM_001257209,NM_001257210,NM_001257211,NM_001257212,NM_033136,NM_033137	chr5:141971742-142077635	control	24hRgnavus	OK	0.58767	0.183927	-3.19513	-1.67587	-1.43789	5e-05	0.00272769	yes
RNASE6	NM_005615	chr14:21249209-21250626	control	24hRgnavus	OK	2.26071	0.662656	-3.41159	-1.77044	-1.68889	0.0011	0.0344424	yes
SYNDIG1L	NM_001105579	chr14:74872595-74892805	control	24hRgnavus	OK	2.5464	0.745616	-3.41516	-1.77195	-2.21463	5e-05	0.00272769	yes
WNT16	NM_016087,NM_057168	chr7:120965420-120981158	control	24hRgnavus	OK	1.27956	0.358931	-3.56492	-1.83387	-1.46458	0.00075	0.0267286	yes
HMGCS2	NM_001166107,NM_005518	chr1:120290618-120311555	control	24hRgnavus	OK	1.40102	0.345677	-4.05297	-2.01898	-1.89019	0.0007	0.0253934	yes
ADORA3	NM_000677,NM_001081976,NM_020683	chr1:112025969-112106597	control	24hRgnavus	OK	0.927046	0.22349	-4.14804	-2.05243	-1.72956	0.00125	0.0380472	yes
CD180	NM_005582	chr5:66478103-66492617	control	24hRgnavus	OK	0.659157	0.150341	-4.38441	-2.13238	-1.8335	0.00165	0.0469952	yes
MS4A6A	NM_001247999,NM_022349,NM_152851,NM_152852	chr11:59939079-59952139	control	24hRgnavus	OK	1.48062	0.302164	-4.90005	-2.2928	-1.9103	5e-05	0.00272769	yes
TSIX	NR_003255	chrX:73012039-73072588	control	24hRgnavus	OK	0.659218	0.00725953	-90.8073	-6.50473	-3.57892	5e-05	0.00272769	yes

## Sheet: IL1B-24h
DEGs induced by IL-1B at 24h
gene_symbol	gene	locus	sample_1	sample_2	status	value_1	value_2	fold_change(value_2/value_1)	log2(fold_change)	test_stat	p_value	q_value	significant
SLC26A4	NM_000441	chr7:107296960-107358252	control	24hIL1b	OK	0.703077	55.948	79.5759	6.31426	10.2319	5e-05	0.000788444	yes
VNN3	NR_028290,NR_028291	chr6:133043925-133055904	control	24hIL1b	OK	0.223545	13.9642	62.4671	5.96502	5.96248	0.0002	0.00269043	yes
EBI3	NM_005755	chr19:4229539-4237524	control	24hIL1b	OK	0.24368	14.7954	60.7165	5.92402	4.79955	5e-05	0.000788444	yes
DEFB4A	NM_004942	chr8:7752198-7754237	control	24hIL1b	OK	0.944114	50.4037	53.3873	5.73843	5.61807	0.00185	0.0176209	yes
IL6	NM_000600	chr7:22766765-22771621	control	24hIL1b	OK	1.16215	54.3188	46.7399	5.54658	7.16359	5e-05	0.000788444	yes
SAA2	NM_001127380,NM_001199744,NM_006512,NM_030754	chr11:18252901-18270221	control	24hIL1b	OK	4.69937	214.717	45.6906	5.51383	7.01868	5e-05	0.000788444	yes
SAA1	NM_000331,NM_001178006,NM_199161	chr11:18287807-18291523	control	24hIL1b	OK	6.28961	283.472	45.0699	5.49409	7.47071	5e-05	0.000788444	yes
LBP	NM_004139	chr20:36974813-37005653	control	24hIL1b	OK	0.380792	13.1853	34.626	5.11378	5.94633	5e-05	0.000788444	yes
CXCL5	NM_002994	chr4:74861358-74864416	control	24hIL1b	OK	10.4639	345.595	33.0274	5.04559	10.1431	5e-05	0.000788444	yes
CXCL6	NM_002993	chr4:74702272-74704477	control	24hIL1b	OK	49.8979	1484.15	29.7437	4.89451	9.92433	5e-05	0.000788444	yes
KMO	NM_003679	chr1:241695433-241803701	control	24hIL1b	OK	0.290931	7.9195	27.2212	4.76666	2.95412	0.00435	0.0350768	yes
IL24	NM_001185156,NM_001185157,NM_001185158,NM_006850	chr1:207070787-207095378	control	24hIL1b	OK	0.467581	12.7059	27.1737	4.76414	3.93308	0.0001	0.00145559	yes
CCL20	NM_001130046,NM_004591	chr2:228678557-228682280	control	24hIL1b	OK	33.1425	879.366	26.5329	4.72971	10.5662	5e-05	0.000788444	yes
CSF3	NM_000759,NM_001178147,NM_172219,NM_172220	chr17:38171613-38174066	control	24hIL1b	OK	0.55823	12.8231	22.971	4.52174	4.45031	5e-05	0.000788444	yes
CXCL1	NM_001511	chr4:74735108-74737019	control	24hIL1b	OK	37.9414	855.788	22.5555	4.49541	10.0928	5e-05	0.000788444	yes
CASP5	NM_001136109,NM_001136110,NM_001136112,NM_004347	chr11:104864966-104893895	control	24hIL1b	OK	0.255816	5.71242	22.3302	4.48092	2.88872	0.0006	0.00680671	yes
SERPINB4	NM_002974	chr18:61304492-61311502	control	24hIL1b	OK	0.960883	20.1984	21.0207	4.39373	5.31716	5e-05	0.000788444	yes
SLC5A5	NM_000453	chr19:17982781-18005983	control	24hIL1b	OK	0.0924685	1.91879	20.7507	4.37509	3.5866	5e-05	0.000788444	yes
IL8	NM_000584	chr4:74606222-74609433	control	24hIL1b	OK	76.2405	1535.87	20.1451	4.33236	8.22957	5e-05	0.000788444	yes
CPXM1	NM_001184699,NM_019609	chr20:2774714-2781292	control	24hIL1b	OK	3.21047	63.2518	19.7017	4.30025	8.32277	5e-05	0.000788444	yes
SPRR2A	NM_005988	chr1:153028595-153029988	control	24hIL1b	OK	1.66964	31.7003	18.9863	4.24688	5.01213	5e-05	0.000788444	yes
FGB	NM_001184741,NM_005141	chr4:155484131-155493915	control	24hIL1b	OK	2.52558	43.6408	17.2795	4.11099	7.52768	5e-05	0.000788444	yes
SERPINB7	NM_001040147,NM_001261830,NM_001261831,NM_003784	chr18:61420280-61472610	control	24hIL1b	OK	11.9826	192.305	16.0487	4.00438	7.52535	5e-05	0.000788444	yes
TACR1	NM_001058,NM_015727	chr2:75273589-75426645	control	24hIL1b	OK	0.0627962	1.00703	16.0365	4.00329	2.73134	5e-05	0.000788444	yes
PI3	NM_002638	chr20:43803539-43805185	control	24hIL1b	OK	20.2409	323.416	15.9783	3.99805	6.93744	5e-05	0.000788444	yes
SOD2	NM_000636,NM_001024465,NM_001024466	chr6:160100148-160114353	control	24hIL1b	OK	240.983	3816.05	15.8353	3.98508	6.7111	5e-05	0.000788444	yes
IL17C	NM_013278	chr16:88705000-88706882	control	24hIL1b	OK	0.506389	7.30397	14.4236	3.85036	3.60002	5e-05	0.000788444	yes
SLC6A14	NM_007231	chrX:115567746-115592625	control	24hIL1b	OK	1.2692	17.3304	13.6546	3.77131	5.98759	5e-05	0.000788444	yes
IL7	NM_000880,NM_001199886,NM_001199887,NM_001199888	chr8:79645006-79717758	control	24hIL1b	OK	1.57241	21.3755	13.5941	3.76491	6.14971	5e-05	0.000788444	yes
CXCL2	NM_002089	chr4:74962753-74964997	control	24hIL1b	OK	15.17	203.776	13.4328	3.74769	8.59447	5e-05	0.000788444	yes
RHCG	NM_016321	chr15:90014637-90039799	control	24hIL1b	OK	0.175543	2.28329	13.007	3.70122	3.29128	5e-05	0.000788444	yes
CP	NM_000096	chr3:148847370-148939832	control	24hIL1b	OK	7.38017	95.6586	12.9616	3.69617	5.15946	5e-05	0.000788444	yes
CXCL3	NM_002090	chr4:74902311-74904490	control	24hIL1b	OK	7.3051	90.8823	12.4409	3.63702	7.00507	5e-05	0.000788444	yes
AQP9	NM_020980	chr15:58430407-58478110	control	24hIL1b	OK	0.165034	1.97384	11.9602	3.58017	3.34904	5e-05	0.000788444	yes
CLEC4E	NM_014358	chr12:8685900-8693558	control	24hIL1b	OK	0.249963	2.90756	11.632	3.54002	3.3144	5e-05	0.000788444	yes
PTGS2	NM_000963	chr1:186640943-186649559	control	24hIL1b	OK	2.76529	31.9807	11.565	3.5317	6.98525	5e-05	0.000788444	yes
SOCS1	NM_003745	chr16:11348273-11350039	control	24hIL1b	OK	5.22167	59.1906	11.3356	3.50278	5.41172	5e-05	0.000788444	yes
ZC3H12A	NM_025079	chr1:37940118-37949978	control	24hIL1b	OK	7.26207	80.9088	11.1413	3.47784	8.28535	5e-05	0.000788444	yes
IL1B	NM_000576	chr2:113587336-113594356	control	24hIL1b	OK	2.79874	29.5699	10.5654	3.40128	5.62731	5e-05	0.000788444	yes
POU2F2	NM_001207025,NM_001207026,NM_001247994,NM_002698	chr19:42590261-42636625	control	24hIL1b	OK	0.107972	1.13928	10.5516	3.3994	3.08395	5e-05	0.000788444	yes
FEZ1	NM_005103,NM_022549	chr11:125315640-125366206	control	24hIL1b	OK	3.1409	33.0442	10.5206	3.39515	6.47424	5e-05	0.000788444	yes
SNPH	NM_014723	chr20:1246959-1289971	control	24hIL1b	OK	7.28609	72.1099	9.89693	3.30698	8.28186	5e-05	0.000788444	yes
WNT6	NM_006522	chr2:219724545-219738954	control	24hIL1b	OK	0.135834	1.33327	9.81544	3.29505	1.91024	0.00435	0.0350768	yes
S100A9	NM_002965	chr1:153330329-153333503	control	24hIL1b	OK	8.10344	79.0386	9.75371	3.28595	5.54204	5e-05	0.000788444	yes
ORM2	NM_000608	chr9:117092068-117095536	control	24hIL1b	OK	0.165531	1.59515	9.63656	3.26852	1.96722	0.00185	0.0176209	yes
IL33	NM_001199640,NM_001199641,NM_033439	chr9:6215785-6257983	control	24hIL1b	OK	0.818083	7.82916	9.57013	3.25854	4.21578	5e-05	0.000788444	yes
BATF3	NM_018664	chr1:212859758-212873327	control	24hIL1b	OK	0.512059	4.81322	9.39974	3.23262	3.15137	5e-05	0.000788444	yes
SERPINB3	NM_006919	chr18:61322430-61329197	control	24hIL1b	OK	0.406124	3.79113	9.33491	3.22263	3.20946	5e-05	0.000788444	yes
PRG4	NM_001127708,NM_001127709,NM_001127710,NM_005807	chr1:185703682-186446655	control	24hIL1b	OK	8.64524	78.5945	9.09107	3.18445	3.33519	5e-05	0.000788444	yes
SLC30A2	NM_001004434,NM_032513	chr1:26364513-26372604	control	24hIL1b	OK	2.88201	25.5461	8.86399	3.14796	6.21239	5e-05	0.000788444	yes
ICAM4	NM_001039132,NM_001544,NM_022377	chr19:10397642-10399260	control	24hIL1b	OK	0.252048	2.18965	8.68743	3.11893	2.44849	5e-05	0.000788444	yes
DEFB4B	NM_001205266	chr8:7272384-7274354	control	24hIL1b	OK	0	8.67159	8.67159	inf	#NAME?	5e-05	0.000788444	yes
NAMPT	NM_005746	chr7:105888731-105925638	control	24hIL1b	OK	44.4204	381.135	8.58018	3.10101	7.0205	5e-05	0.000788444	yes
AMBN	NM_016519	chr4:71457974-71473004	control	24hIL1b	OK	0.110702	0.941438	8.50425	3.08818	2.39679	0.00015	0.00210356	yes
PGLYRP4	NM_020393	chr1:153302596-153321022	control	24hIL1b	OK	0.144273	1.20081	8.32318	3.05714	2.14465	0.0006	0.00680671	yes
FCAMR	NM_001122979,NM_001170631,NM_032029	chr1:207131311-207143970	control	24hIL1b	OK	0.0963061	0.791186	8.21533	3.03832	1.54796	5e-05	0.000788444	yes
CCL8	NM_005623	chr17:32646065-32648421	control	24hIL1b	OK	0.353399	2.87289	8.12931	3.02313	2.69441	5e-05	0.000788444	yes
ORM1	NM_000607	chr9:117085302-117088759	control	24hIL1b	OK	1.20952	9.79647	8.09947	3.01783	3.13177	5e-05	0.000788444	yes
LIF	NM_001257135,NM_002309	chr22:30636435-30642840	control	24hIL1b	OK	7.83643	62.1458	7.93037	2.98739	7.73375	5e-05	0.000788444	yes
EXOC3L4	NM_001077594	chr14:103566480-103576894	control	24hIL1b	OK	0.140862	1.10617	7.85286	2.97322	2.43042	5e-05	0.000788444	yes
SOAT2	NM_003578	chr12:53497273-53518323	control	24hIL1b	OK	0.075478	0.591064	7.83094	2.96919	1.97058	0.0021	0.0194411	yes
NIPAL4	NM_001099287,NM_001172292	chr5:156887026-156901730	control	24hIL1b	OK	0.151517	1.16706	7.7025	2.94533	2.77202	0.00315	0.0269957	yes
PAPPA	NM_002581	chr9:118916070-119164600	control	24hIL1b	OK	0.586464	4.43373	7.56011	2.91841	5.63655	5e-05	0.000788444	yes
HPX	NM_000613	chr11:6452267-6462254	control	24hIL1b	OK	0.882093	6.50087	7.36982	2.88163	3.53882	5e-05	0.000788444	yes
TREML3P	NR_027256	chr6:41176291-41185685	control	24hIL1b	OK	0.127756	0.929506	7.27563	2.86308	1.82652	0.00235	0.0212563	yes
TAAR1	NM_138327	chr6:132966122-132967142	control	24hIL1b	OK	0.344004	2.39429	6.96006	2.7991	2.27493	0.0001	0.00145559	yes
CHI3L2	NM_001025197,NM_001025199,NM_004000	chr1:111770280-111786062	control	24hIL1b	OK	0.946182	6.39053	6.75402	2.75575	3.15774	5e-05	0.000788444	yes
HAVCR1	NM_001099414,NM_001173393,NM_012206	chr5:156456530-156485970	control	24hIL1b	OK	0.347671	2.34753	6.75216	2.75535	2.67026	5e-05	0.000788444	yes
MMP12	NM_002426	chr11:102733463-102745764	control	24hIL1b	OK	5.2203	35.1735	6.73783	2.75229	5.36346	5e-05	0.000788444	yes
IL17RB	NM_018725	chr3:53880576-53899827	control	24hIL1b	OK	6.13513	41.2995	6.73164	2.75096	6.17894	5e-05	0.000788444	yes
OXTR	NM_000916	chr3:8792094-8811300	control	24hIL1b	OK	0.19936	1.34198	6.73144	2.75092	2.92482	5e-05	0.000788444	yes
CEBPD	NM_005195	chr8:48649475-48650726	control	24hIL1b	OK	14.1529	92.2319	6.51682	2.70417	6.06687	5e-05	0.000788444	yes
PI15	NM_015886	chr8:75736771-75767264	control	24hIL1b	OK	2.64678	17.1785	6.49034	2.69829	5.62515	5e-05	0.000788444	yes
SP6	NM_001258248,NM_199262	chr17:45922279-45933240	control	24hIL1b	OK	0.209736	1.33173	6.34955	2.66666	2.92158	5e-05	0.000788444	yes
NFKBIA	NM_020529	chr14:35870715-35873960	control	24hIL1b	OK	37.1708	231.484	6.22758	2.63867	6.86244	5e-05	0.000788444	yes
MFSD2A	NM_001136493,NM_032793	chr1:40420783-40435628	control	24hIL1b	OK	1.16289	7.2379	6.22406	2.63785	3.77051	5e-05	0.000788444	yes
UCA1	NR_015379	chr19:15939756-15947131	control	24hIL1b	OK	2.16854	13.4204	6.18868	2.62963	4.59379	5e-05	0.000788444	yes
DNTT	NM_001017520,NM_004088	chr10:98064084-98098321	control	24hIL1b	OK	0.108551	0.663812	6.11521	2.61241	2.00007	0.0006	0.00680671	yes
NCCRP1	NM_001001414	chr19:39687603-39692522	control	24hIL1b	OK	1.12165	6.84597	6.10348	2.60963	3.32634	5e-05	0.000788444	yes
ZG16B	NM_145252	chr16:2880172-2882285	control	24hIL1b	OK	1.51627	9.1632	6.04325	2.59532	2.89345	5e-05	0.000788444	yes
KYNU	NM_001032998,NM_001199241,NM_003937	chr2:143635194-143799885	control	24hIL1b	OK	1.7668	10.6432	6.024	2.59072	3.88524	5e-05	0.000788444	yes
CCL22	NM_002990	chr16:57392694-57400102	control	24hIL1b	OK	0.21334	1.24283	5.82558	2.54241	2.27129	5e-05	0.000788444	yes
SCN7A	NM_002976	chr2:167260082-167343481	control	24hIL1b	OK	0.229401	1.32603	5.7804	2.53117	2.91448	5e-05	0.000788444	yes
CD274	NM_001267706,NM_014143	chr9:5450502-5470567	control	24hIL1b	OK	1.88708	10.8295	5.73876	2.52074	4.84536	5e-05	0.000788444	yes
FGA	NM_000508,NM_021871	chr4:155504279-155511897	control	24hIL1b	OK	6.20614	35.5848	5.73381	2.51949	4.76596	5e-05	0.000788444	yes
HAS1	NM_001523	chr19:52216364-52227221	control	24hIL1b	OK	0.1181	0.676883	5.73144	2.5189	1.71727	0.0034	0.0287561	yes
STMN4	NM_030795	chr8:27093813-27115903	control	24hIL1b	OK	0.189597	1.08119	5.70257	2.51162	2.00012	0.0005	0.00584996	yes
PIM2	NM_006875	chrX:48770458-48776413	control	24hIL1b	OK	6.57676	37.3736	5.68268	2.50657	5.67422	5e-05	0.000788444	yes
FFAR2	NM_005306	chr19:35940616-35942669	control	24hIL1b	OK	2.42809	13.6419	5.61837	2.49015	4.40882	5e-05	0.000788444	yes
OVGP1	NM_002557	chr1:111956936-111970399	control	24hIL1b	OK	0.617321	3.44752	5.58465	2.48147	3.06063	5e-05	0.000788444	yes
IL18BP	NM_001039659,NM_001039660,NM_001145055,NM_001145057,NM_005699,NM_173042,NM_173044	chr11:71709957-71823822	control	24hIL1b	OK	5.43234	30.2728	5.5727	2.47838	0.969126	0.0023	0.0209107	yes
ICAM1	NM_000201	chr19:10381516-10397291	control	24hIL1b	OK	25.4409	139.437	5.48082	2.45439	6.21786	5e-05	0.000788444	yes
ENKUR	NM_001270383,NM_145010	chr10:25270907-25351208	control	24hIL1b	OK	0.649471	3.53365	5.44081	2.44382	1.93533	0.00335	0.028384	yes
IL1A	NM_000575	chr2:113531491-113542971	control	24hIL1b	OK	1.5527	8.43939	5.4353	2.44236	3.80081	5e-05	0.000788444	yes
GK	NM_000167,NM_001128127,NM_001205019,NM_203391	chrX:30671475-30749577	control	24hIL1b	OK	5.74866	30.9778	5.3887	2.42994	6.0348	5e-05	0.000788444	yes
TGM2	NM_004613,NM_198951	chr20:36756863-36793700	control	24hIL1b	OK	44.0857	232.021	5.26295	2.39587	4.98432	5e-05	0.000788444	yes
CA8	NM_004056	chr8:61101422-61193954	control	24hIL1b	OK	9.25224	48.5709	5.24964	2.39222	5.81914	5e-05	0.000788444	yes
LCN2	NM_005564	chr9:130911731-130915734	control	24hIL1b	OK	544.828	2856.53	5.24299	2.39039	4.09387	5e-05	0.000788444	yes
MT2A	NM_005953	chr16:56642477-56643409	control	24hIL1b	OK	109.63	569.559	5.19528	2.37721	5.7091	5e-05	0.000788444	yes
MMP10	NM_002425	chr11:102641232-102651359	control	24hIL1b	OK	3.23894	16.6903	5.15301	2.36541	4.26014	5e-05	0.000788444	yes
TREM1	NM_001242589,NM_001242590,NM_018643	chr6:41242998-41254457	control	24hIL1b	OK	0.849419	4.33374	5.10201	2.35106	2.66178	5e-05	0.000788444	yes
MMP9	NM_004994	chr20:44637546-44645200	control	24hIL1b	OK	9.3951	47.5619	5.06242	2.33983	6.0177	5e-05	0.000788444	yes
TYRP1	NM_000550	chr9:12693385-12710266	control	24hIL1b	OK	0.539835	2.71945	5.03756	2.33273	2.55233	5e-05	0.000788444	yes
IZUMO4	NM_001031735,NM_001039846	chr19:2096867-2099583	control	24hIL1b	OK	1.39916	7.00583	5.00717	2.324	2.81663	5e-05	0.000788444	yes
BEST1	NM_001139443,NM_004183	chr11:61717355-61735132	control	24hIL1b	OK	0.587281	2.92359	4.97818	2.31562	0.163674	0.00355	0.0297412	yes
GBP2	NM_004120	chr1:89573309-89591799	control	24hIL1b	OK	6.46837	32.1979	4.97775	2.31549	5.57721	5e-05	0.000788444	yes
RND1	NM_014470	chr12:49250915-49259653	control	24hIL1b	OK	14.4289	70.5674	4.8907	2.29004	5.76351	5e-05	0.000788444	yes
BATF2	NM_138456	chr11:64755416-64764517	control	24hIL1b	OK	1.77458	8.64277	4.87032	2.28401	3.81865	5e-05	0.000788444	yes
CCL3	NM_002983	chr17:34415602-34417506	control	24hIL1b	OK	2.40666	11.7203	4.86994	2.2839	2.85341	5e-05	0.000788444	yes
NDP	NM_000266	chrX:43808023-43832921	control	24hIL1b	OK	0.319802	1.54098	4.81854	2.2686	2.05746	5e-05	0.000788444	yes
TLL2	NM_012465	chr10:98124362-98273683	control	24hIL1b	OK	0.704089	3.34473	4.75044	2.24806	3.87246	5e-05	0.000788444	yes
NOS2	NM_000625	chr17:26083791-26127555	control	24hIL1b	OK	0.131927	0.613981	4.65394	2.21845	1.96926	5e-05	0.000788444	yes
IL11	NM_000641,NM_001267718	chr19:55875749-55881831	control	24hIL1b	OK	10.3186	47.9826	4.65011	2.21726	4.90563	5e-05	0.000788444	yes
BIRC3	NM_001165,NM_182962	chr11:102188180-102210135	control	24hIL1b	OK	13.4829	62.4274	4.63012	2.21104	5.7498	5e-05	0.000788444	yes
TNFSF18	NM_005092	chr1:173010359-173020103	control	24hIL1b	OK	0.238383	1.0979	4.60561	2.20339	1.43794	0.00505	0.0397282	yes
C2CD4A	NM_207322	chr15:62359175-62363116	control	24hIL1b	OK	46.0518	209.072	4.53993	2.18267	5.40421	5e-05	0.000788444	yes
SLC22A4	NM_003059	chr5:131630144-131731306	control	24hIL1b	OK	1.60439	7.23956	4.51234	2.17388	2.15273	5e-05	0.000788444	yes
HS3ST1	NM_005114	chr4:11399987-11430537	control	24hIL1b	OK	4.41744	19.9072	4.5065	2.17201	4.12642	5e-05	0.000788444	yes
TMEM154	NM_152680	chr4:153547265-153601317	control	24hIL1b	OK	0.607718	2.69124	4.42844	2.1468	2.59889	5e-05	0.000788444	yes
CSF2	NM_000758	chr5:131409484-131411863	control	24hIL1b	OK	0.761419	3.32954	4.37281	2.12856	1.90968	0.00055	0.00634602	yes
HSD11B1	NM_001206741,NM_005525,NM_181755	chr1:209859524-209908295	control	24hIL1b	OK	4.76694	20.7998	4.36334	2.12544	3.95077	5e-05	0.000788444	yes
VNN1	NM_004666	chr6:133001996-133035194	control	24hIL1b	OK	5.12223	22.3457	4.36249	2.12515	4.85976	5e-05	0.000788444	yes
STEAP4	NM_001205315,NM_001205316,NM_024636	chr7:87905743-87936228	control	24hIL1b	OK	3.29504	14.3161	4.34474	2.11927	4.50466	5e-05	0.000788444	yes
IL7R	NM_002185	chr5:35856976-35879705	control	24hIL1b	OK	0.764179	3.31874	4.34288	2.11865	3.15861	5e-05	0.000788444	yes
IGFBP3	NM_000598,NM_001013398	chr7:45951843-45960871	control	24hIL1b	OK	40.4861	175.396	4.33225	2.11512	4.84349	5e-05	0.000788444	yes
PIGR	NM_002644	chr1:207101866-207119811	control	24hIL1b	OK	42.6694	183.451	4.29936	2.10412	4.1239	5e-05	0.000788444	yes
PTGES	NM_004878	chr9:132500614-132515344	control	24hIL1b	OK	2.01088	8.60359	4.27852	2.09711	3.19699	5e-05	0.000788444	yes
HILPDA	NM_001098786,NM_013332	chr7:128095883-128098472	control	24hIL1b	OK	6.36778	27.2329	4.27667	2.09649	4.13994	5e-05	0.000788444	yes
CSF1	NM_000757,NM_172210,NM_172211,NM_172212	chr1:110453232-110473616	control	24hIL1b	OK	6.42215	27.3099	4.25245	2.0883	5.1174	5e-05	0.000788444	yes
GRAP2	NM_004810	chr22:40297085-40367384	control	24hIL1b	OK	0.864746	3.63506	4.20362	2.07163	2.44435	5e-05	0.000788444	yes
TNFRSF18	NM_004195,NM_148901,NM_148902	chr1:1138887-1142089	control	24hIL1b	OK	0.531624	2.223	4.18153	2.06403	1.92692	5e-05	0.000788444	yes
C2CD4B	NM_001007595	chr15:62455736-62457482	control	24hIL1b	OK	27.578	114.314	4.14512	2.05141	4.98754	5e-05	0.000788444	yes
GCNT3	NM_004751	chr15:59903981-59912210	control	24hIL1b	OK	14.2091	58.5453	4.12027	2.04274	5.02211	5e-05	0.000788444	yes
MT1F	NM_005949	chr16:56691854-56693215	control	24hIL1b	OK	54.1433	220.634	4.075	2.0268	4.36775	5e-05	0.000788444	yes
C8B	NM_000066	chr1:57394882-57431688	control	24hIL1b	OK	0.667636	2.71491	4.06645	2.02377	2.47148	5e-05	0.000788444	yes
IL23A	NM_016584	chr12:56732662-56734194	control	24hIL1b	OK	1.74908	7.11146	4.06583	2.02354	2.63628	5e-05	0.000788444	yes
ABI3BP	NM_015429	chr3:100468178-100712334	control	24hIL1b	OK	1.84722	7.47301	4.04554	2.01634	4.08345	5e-05	0.000788444	yes
CCL7	NM_006273	chr17:32597234-32599261	control	24hIL1b	OK	0.267467	1.07767	4.02917	2.01048	1.2993	0.0061	0.0462206	yes
NFKBIZ	NM_001005474,NM_001134456,NM_031419,NM_145037	chr3:101498028-101579869	control	24hIL1b	OK	14.4864	58.1583	4.01468	2.00529	4.16595	5e-05	0.000788444	yes
SLPI	NM_003064	chr20:43880878-43883206	control	24hIL1b	OK	34.3372	137.675	4.0095	2.00342	4.46363	5e-05	0.000788444	yes
VNN2	NM_001242350,NM_004665,NM_078488	chr6:133065008-133084598	control	24hIL1b	OK	5.93482	23.7863	4.00792	2.00286	4.05861	5e-05	0.000788444	yes
FCRLA	NM_001184866,NM_001184867,NM_001184870,NM_001184871,NM_001184872,NM_001184873,NM_032738	chr1:161676761-161684142	control	24hIL1b	OK	0.253821	1.01379	3.99411	1.99787	1.53033	0.0001	0.00145559	yes
KCNA2	NM_001204269,NM_004974	chr1:111136201-111174096	control	24hIL1b	OK	0.301827	1.20071	3.97814	1.99209	1.96075	0.0001	0.00145559	yes
BAALC	NM_001024372,NM_024812	chr8:104145190-104242533	control	24hIL1b	OK	3.79518	15.0745	3.97201	1.98987	3.99124	5e-05	0.000788444	yes
CCBP2	NM_001296	chr3:42850963-42908775	control	24hIL1b	OK	0.758566	2.99828	3.95256	1.98279	2.58898	5e-05	0.000788444	yes
PPP1R14D	NM_001130143,NM_017726	chr15:41107642-41120907	control	24hIL1b	OK	0.801846	3.16838	3.95136	1.98235	1.88786	0.00035	0.00435719	yes
CCL28	NM_148672	chr5:43381599-43412488	control	24hIL1b	OK	15.0677	59.4048	3.94253	1.97912	3.9828	5e-05	0.000788444	yes
IER3	NM_003897	chr6_qbl_hap6:2003904-2005256	control	24hIL1b	OK	10.9429	42.9775	3.92743	1.97359	3.77688	5e-05	0.000788444	yes
MMP1	NM_001145938,NM_002421	chr11:102654406-102714342	control	24hIL1b	OK	14.6496	57.4732	3.92319	1.97203	4.79585	5e-05	0.000788444	yes
ACPP	NM_001099,NM_001134194	chr3:132036210-132087146	control	24hIL1b	OK	4.4749	17.371	3.88187	1.95675	3.8155	5e-05	0.000788444	yes
DDIT4L	NM_145244	chr4:101107026-101111655	control	24hIL1b	OK	0.193477	0.74952	3.87395	1.95381	1.52084	0.0006	0.00680671	yes
G0S2	NM_015714	chr1:209848669-209849735	control	24hIL1b	OK	8.57415	33.0782	3.8579	1.94781	3.80133	5e-05	0.000788444	yes
CFB	NM_001710	chr6_mann_hap4:3256540-3261361	control	24hIL1b	OK	1.47263	5.63216	3.82456	1.93529	2.2007	5e-05	0.000788444	yes
COL7A1	NM_000094	chr3:48601505-48632593	control	24hIL1b	OK	2.44336	9.34196	3.82341	1.93486	3.06184	5e-05	0.000788444	yes
ST5	NM_005418,NM_139157,NM_213618	chr11:8714898-8932498	control	24hIL1b	OK	22.8184	86.3806	3.78557	1.92051	4.971	5e-05	0.000788444	yes
ODF3B	NM_001014440	chr22:50968837-50971008	control	24hIL1b	OK	4.00794	14.9857	3.739	1.90265	2.61533	5e-05	0.000788444	yes
TNC	NM_002160	chr9:117781853-117880536	control	24hIL1b	OK	2.99061	11.144	3.72633	1.89776	4.52038	5e-05	0.000788444	yes
MTNR1A	NM_005958	chr4:187454808-187476537	control	24hIL1b	OK	0.578799	2.14718	3.70972	1.89131	1.61706	0.0008	0.00874026	yes
INHBA	NM_002192	chr7:41728600-41818976	control	24hIL1b	OK	7.93036	29.35	3.70097	1.8879	4.35822	5e-05	0.000788444	yes
STEAP1	NM_012449	chr7:89783688-89794141	control	24hIL1b	OK	4.23844	15.6636	3.6956	1.88581	3.22402	5e-05	0.000788444	yes
FSD1L	NM_001145313,NM_031919,NM_207647	chr9:108210314-108311385	control	24hIL1b	OK	7.99082	29.4613	3.68689	1.8824	4.8892	5e-05	0.000788444	yes
SNCAIP	NM_001242935,NM_005460	chr5:121647819-121814782	control	24hIL1b	OK	0.587081	2.14801	3.6588	1.87137	2.51248	5e-05	0.000788444	yes
C4BPA	NM_000715	chr1:207277606-207318317	control	24hIL1b	OK	3.14144	11.4734	3.65227	1.8688	3.31607	5e-05	0.000788444	yes
NFKB2	NM_001077494,NM_001261403,NM_002502	chr10:104153866-104162286	control	24hIL1b	OK	11.5079	41.8343	3.63527	1.86206	4.84725	5e-05	0.000788444	yes
CCL4	NM_002984	chr17:34431219-34433014	control	24hIL1b	OK	2.41322	8.75539	3.62809	1.85921	2.11516	5e-05	0.000788444	yes
MT1X	NM_005952	chr16:56716381-56718108	control	24hIL1b	OK	81.381	294.902	3.62372	1.85747	4.17519	5e-05	0.000788444	yes
CLIC5	NM_001114086,NM_001256023,NM_016929	chr6:45866189-46048085	control	24hIL1b	OK	0.352732	1.27638	3.61855	1.85542	2.30606	5e-05	0.000788444	yes
NCOA7	NM_001122842,NM_001199619,NM_001199620,NM_001199621,NM_001199622,NM_181782	chr6:126102306-126253176	control	24hIL1b	OK	22.9134	82.2458	3.58942	1.84375	4.75895	5e-05	0.000788444	yes
TAT	NM_000353	chr16:71600753-71610998	control	24hIL1b	OK	0.528041	1.89136	3.58184	1.8407	2.27444	5e-05	0.000788444	yes
PTAFR	NM_000952,NM_001164721,NM_001164722,NM_001164723	chr1:28473676-28520447	control	24hIL1b	OK	2.9991	10.7047	3.5693	1.83565	3.89138	5e-05	0.000788444	yes
CTSC	NM_001114173,NM_001814,NM_148170	chr11:88026759-88070941	control	24hIL1b	OK	26.6412	94.9894	3.56551	1.83411	4.52486	5e-05	0.000788444	yes
CA5B	NM_007220	chrX:15756411-15805748	control	24hIL1b	OK	1.28767	4.58878	3.56363	1.83335	3.3996	5e-05	0.000788444	yes
CD48	NM_001256030,NM_001778	chr1:160648535-160681641	control	24hIL1b	OK	0.444349	1.57751	3.55016	1.82789	1.60605	0.00145	0.0143905	yes
PROM1	NM_001145847,NM_001145848,NM_001145849,NM_001145850,NM_001145851,NM_001145852,NM_006017	chr4:15969848-16085623	control	24hIL1b	OK	9.82765	34.8554	3.54667	1.82647	4.70224	5e-05	0.000788444	yes
SLC39A14	NM_001128431,NM_001135153,NM_001135154,NM_015359	chr8:22224761-22291640	control	24hIL1b	OK	78.6752	278.228	3.53641	1.82228	4.06934	5e-05	0.000788444	yes
CA12	NM_001218,NM_206925	chr15:63615729-63674075	control	24hIL1b	OK	7.32042	25.869	3.53381	1.82123	4.4925	5e-05	0.000788444	yes
SH3GL3	NM_003027	chr15:84116090-84287493	control	24hIL1b	OK	0.181509	0.640703	3.52987	1.81962	1.44377	0.00235	0.0212563	yes
KCNN3	NM_001204087,NM_002249,NM_170782	chr1:154669941-154842754	control	24hIL1b	OK	0.597082	2.10458	3.52478	1.81753	3.56172	5e-05	0.000788444	yes
LAMB3	NM_000228,NM_001017402,NM_001127641	chr1:209788217-209825820	control	24hIL1b	OK	20.9776	73.6756	3.51211	1.81234	4.51456	5e-05	0.000788444	yes
NEURL3	NR_026875	chr2:97163382-97173846	control	24hIL1b	OK	7.1163	24.9364	3.50412	1.80905	3.81996	5e-05	0.000788444	yes
SLC7A11	NM_014331	chr4:138948576-139163503	control	24hIL1b	OK	3.19391	11.1869	3.50257	1.80842	4.30141	5e-05	0.000788444	yes
MEDAG	NM_032849	chr13:31456971-31506745	control	24hIL1b	OK	1.92573	6.74407	3.50208	1.80822	2.78819	5e-05	0.000788444	yes
MAP3K8	NM_001244134,NM_005204	chr10:30722949-30750762	control	24hIL1b	OK	2.4057	8.41391	3.49749	1.80632	3.41693	5e-05	0.000788444	yes
CES3	NM_001185176,NM_001185177,NM_024922	chr16:66995131-67009052	control	24hIL1b	OK	0.450992	1.57678	3.49625	1.8058	2.32778	5e-05	0.000788444	yes
TDO2	NM_005651	chr4:156824844-156841558	control	24hIL1b	OK	1.14234	3.98489	3.48836	1.80254	2.23766	5e-05	0.000788444	yes
LYN	NM_001111097,NM_002350	chr8:56792385-56925006	control	24hIL1b	OK	8.88801	30.7017	3.45428	1.78839	4.7206	5e-05	0.000788444	yes
ARAP1	NM_001040118,NM_001135190,NM_015242	chr11:72396113-72463434	control	24hIL1b	OK	28.8687	99.3305	3.44077	1.78273	4.38554	5e-05	0.000788444	yes
IL18R1	NM_003855	chr2:102979096-103015217	control	24hIL1b	OK	0.477422	1.6375	3.42988	1.77815	2.23558	5e-05	0.000788444	yes
SOCS3	NM_003955	chr17:76352858-76356158	control	24hIL1b	OK	8.06519	27.6468	3.42792	1.77733	4.34429	5e-05	0.000788444	yes
MAP6D1	NM_024871	chr3:183533663-183543393	control	24hIL1b	OK	2.34326	7.93722	3.38726	1.76012	2.86516	5e-05	0.000788444	yes
SOCS2	NM_001270467,NM_001270468,NM_001270469,NM_001270470,NM_001270471,NM_003877	chr12:93959403-93970521	control	24hIL1b	OK	13.4156	45.0159	3.35549	1.74653	4.42604	5e-05	0.000788444	yes
UCN2	NM_033199	chr3:48599150-48601201	control	24hIL1b	OK	0.418726	1.40014	3.34381	1.7415	1.67772	0.0019	0.0179885	yes
KCNN2	NM_021614,NM_170775	chr5:113698015-113832197	control	24hIL1b	OK	0.463651	1.54771	3.33809	1.73903	1.8935	5e-05	0.000788444	yes
ABCC4	NM_001105515,NM_005845	chr13:95672082-95953687	control	24hIL1b	OK	3.32485	11.0236	3.31552	1.72923	4.22186	5e-05	0.000788444	yes
DCLK3	NM_033403	chr3:36753912-36781352	control	24hIL1b	OK	0.258075	0.850223	3.29448	1.72005	2.14125	5e-05	0.000788444	yes
TMEM163	NM_030923	chr2:135213329-135476571	control	24hIL1b	OK	21.1087	69.2287	3.27963	1.71353	4.47761	5e-05	0.000788444	yes
FGG	NM_000509,NM_021870	chr4:155525285-155533902	control	24hIL1b	OK	13.9763	45.5075	3.25605	1.70313	3.53223	5e-05	0.000788444	yes
ADAMTS9	NM_182920	chr3:64501330-64997143	control	24hIL1b	OK	5.15722	16.7307	3.24413	1.69783	4.16389	5e-05	0.000788444	yes
INE2	NR_002725	chrX:15756411-15805748	control	24hIL1b	OK	0.921239	2.96975	3.22365	1.6887	1.37953	0.00345	0.0290923	yes
MCHR1	NM_005297	chr22:41075181-41078818	control	24hIL1b	OK	4.50155	14.4006	3.19903	1.67763	3.49834	5e-05	0.000788444	yes
ENPP1	NM_006208	chr6:132129155-132216295	control	24hIL1b	OK	5.92966	18.9131	3.18958	1.67336	4.53657	5e-05	0.000788444	yes
CHRM4	NM_000741	chr11:46406639-46408107	control	24hIL1b	OK	1.45336	4.62639	3.18324	1.67049	2.15604	5e-05	0.000788444	yes
SLCO4A1	NM_016354	chr20:61273796-61303647	control	24hIL1b	OK	1.07378	3.41619	3.18146	1.66969	2.40986	5e-05	0.000788444	yes
LINC00284	NR_026955	chr13:44596470-44604599	control	24hIL1b	OK	0.249652	0.791956	3.17224	1.6655	1.57506	0.00075	0.0082704	yes
CD109	NM_001159587,NM_001159588,NM_133493	chr6:74405507-74538041	control	24hIL1b	OK	2.2877	7.21398	3.15338	1.6569	3.88942	5e-05	0.000788444	yes
GFPT2	NM_005110	chr5:179727699-179780315	control	24hIL1b	OK	2.30214	7.23585	3.1431	1.65219	3.21867	5e-05	0.000788444	yes
FGFBP1	NM_005130	chr4:15937192-15940363	control	24hIL1b	OK	1.01341	3.18221	3.1401	1.65081	1.94826	0.0001	0.00145559	yes
HGD	NM_000187	chr3:120347014-120401418	control	24hIL1b	OK	11.0836	34.6855	3.12944	1.64591	4.06021	5e-05	0.000788444	yes
C12orf39	NM_030572	chr12:21679255-21684210	control	24hIL1b	OK	0.974807	3.03133	3.10967	1.63676	1.46314	0.00145	0.0143905	yes
CYP4F12	NM_023944	chr19:15783827-15807984	control	24hIL1b	OK	0.238848	0.742403	3.10827	1.63611	1.39011	0.0022	0.0201305	yes
BAIAP2L2	NM_025045	chr22:38480895-38506676	control	24hIL1b	OK	2.56624	7.96084	3.10214	1.63327	2.67996	5e-05	0.000788444	yes
STX11	NM_003764	chr6:144471653-144513076	control	24hIL1b	OK	0.387609	1.19815	3.09113	1.62814	2.12635	5e-05	0.000788444	yes
SLC19A3	NM_025243	chr2:228549925-228582745	control	24hIL1b	OK	0.290183	0.896159	3.08825	1.62679	1.70476	0.0008	0.00874026	yes
GRASP	NM_001271856,NM_181711	chr12:52400728-52409673	control	24hIL1b	OK	11.2517	34.725	3.0862	1.62584	3.87904	5e-05	0.000788444	yes
MIR7-3HG	NR_027148	chr19:4769116-4772568	control	24hIL1b	OK	67.0902	206.495	3.07787	1.62193	4.30525	5e-05	0.000788444	yes
TNFAIP6	NM_007115	chr2:152214105-152236562	control	24hIL1b	OK	9.80463	30.1587	3.07597	1.62104	3.42868	5e-05	0.000788444	yes
TNFSF15	NM_001204344,NM_005118	chr9:117546914-117568408	control	24hIL1b	OK	1.06176	3.26349	3.07366	1.61995	3.02446	5e-05	0.000788444	yes
CYP2C9	NM_000771	chr10:96698414-96749148	control	24hIL1b	OK	0.319369	0.977865	3.06187	1.61441	1.39351	0.00215	0.0198264	yes
TRIM36	NM_001017397,NM_001017398,NM_018700	chr5:114460458-114516243	control	24hIL1b	OK	0.402689	1.23291	3.06169	1.61433	1.79313	5e-05	0.000788444	yes
SLC5A8	NM_145913	chr12:101549993-101604016	control	24hIL1b	OK	0.323287	0.989621	3.06112	1.61406	1.72404	0.00015	0.00210356	yes
AKR1C2	NM_001135241,NM_001354,NM_205845	chr10:5029967-5060225	control	24hIL1b	OK	14.3275	43.8198	3.05844	1.61279	3.2287	5e-05	0.000788444	yes
CASP4	NM_001225,NM_033306	chr11:104813593-104839325	control	24hIL1b	OK	16.6853	50.9834	3.05559	1.61145	4.01695	5e-05	0.000788444	yes
KCNQ3	NM_001204824,NM_004519	chr8:133133104-133493004	control	24hIL1b	OK	0.481351	1.46701	3.04769	1.60771	2.69533	5e-05	0.000788444	yes
FTH1	NM_002032	chr11:61717355-61735132	control	24hIL1b	OK	1191.76	3631.09	3.04683	1.60731	2.67471	5e-05	0.000788444	yes
DAPP1	NM_014395	chr4:100737980-100791346	control	24hIL1b	OK	0.767371	2.33677	3.04516	1.60652	2.08293	0.0001	0.00145559	yes
ANXA1	NM_000700	chr9:75766780-75785307	control	24hIL1b	OK	20.7977	63.076	3.03284	1.60067	3.65765	5e-05	0.000788444	yes
SLC40A1	NM_014585	chr2:190425315-190445537	control	24hIL1b	OK	34.8461	105.646	3.03179	1.60017	4.38515	5e-05	0.000788444	yes
EPS8L3	NM_024526,NM_133181,NM_139053	chr1:110292701-110306644	control	24hIL1b	OK	1.08657	3.28948	3.0274	1.59808	2.25824	5e-05	0.000788444	yes
MT1E	NM_175617	chr16:56659584-56661024	control	24hIL1b	OK	40.5282	122.4	3.02012	1.5946	3.36162	5e-05	0.000788444	yes
CCL2	NM_002982	chr17:32582295-32584220	control	24hIL1b	OK	161.042	486.002	3.01786	1.59353	3.96619	5e-05	0.000788444	yes
TSLP	NM_033035,NM_138551	chr5:110405777-110413722	control	24hIL1b	OK	0.20395	0.615071	3.01579	1.59254	1.31194	0.00175	0.0168152	yes
DLGAP1-AS1	NR_024101	chr18:3496029-4455266	control	24hIL1b	OK	1.66726	5.02522	3.01406	1.59171	1.88122	0.00015	0.00210356	yes
CFB	NM_001710	chr6:31913720-31919861	control	24hIL1b	OK	1.44274	4.34391	3.01088	1.59019	1.95201	5e-05	0.000788444	yes
AKR1C1	NM_001353	chr10:5005453-5020158	control	24hIL1b	OK	26.1714	78.7663	3.00963	1.58959	4.04893	5e-05	0.000788444	yes
NEAT1	NR_028272	chr11:65190268-65194003	control	24hIL1b	OK	61.3014	184.492	3.00959	1.58957	3.43078	5e-05	0.000788444	yes
IRAK2	NM_001570	chr3:10206562-10285427	control	24hIL1b	OK	4.55392	13.6595	2.9995	1.58472	3.74714	5e-05	0.000788444	yes
KRT6B	NM_005555	chr12:52840434-52845910	control	24hIL1b	OK	2.84517	8.53132	2.99853	1.58425	3.05589	5e-05	0.000788444	yes
ARHGEF10L	NM_001011722,NM_018125	chr1:17866329-18024370	control	24hIL1b	OK	20.4775	61.2496	2.99107	1.58066	3.99454	5e-05	0.000788444	yes
JUNB	NM_002229	chr19:12902309-12904125	control	24hIL1b	OK	74.5243	222.841	2.99018	1.58023	4.19869	5e-05	0.000788444	yes
GCGR	NM_000160	chr17:79762009-79771889	control	24hIL1b	OK	11.7613	35.0268	2.97814	1.57441	3.79668	5e-05	0.000788444	yes
GADD45G	NM_006705	chr9:92219926-92221469	control	24hIL1b	OK	26.5682	78.9832	2.97285	1.57185	3.61982	5e-05	0.000788444	yes
FAM150B	NM_001002919	chr2:279560-288308	control	24hIL1b	OK	1.78895	5.31462	2.9708	1.57086	1.95407	5e-05	0.000788444	yes
ADAMTS1	NM_006988	chr21:28208605-28217728	control	24hIL1b	OK	3.96568	11.7719	2.96844	1.56971	3.7464	5e-05	0.000788444	yes
FGF18	NM_003862	chr5:170846666-170884630	control	24hIL1b	OK	0.356435	1.05017	2.94632	1.55891	1.41977	0.00355	0.0297412	yes
EDNRB	NM_000115,NM_001122659,NM_001201397,NM_003991	chr13:78469615-78549674	control	24hIL1b	OK	1.80273	5.3014	2.94076	1.55619	2.6957	5e-05	0.000788444	yes
KISS1R	NM_032551	chr19:917341-921015	control	24hIL1b	OK	1.13208	3.32138	2.93387	1.5528	1.72746	0.00055	0.00634602	yes
RHBDF2	NM_001005498,NM_024599	chr17:74466974-74497509	control	24hIL1b	OK	4.57595	13.3988	2.92809	1.54996	3.59325	5e-05	0.000788444	yes
ARRDC3	NM_020801	chr5:90664540-90716532	control	24hIL1b	OK	22.2455	65.0288	2.92323	1.54756	4.03787	5e-05	0.000788444	yes
KCNK9	NM_016601	chr8:140624803-140715299	control	24hIL1b	OK	0.351742	1.02705	2.9199	1.54591	1.36135	0.0035	0.029444	yes
TNFAIP3	NM_001270507,NM_001270508,NM_006290	chr6:138144806-138204451	control	24hIL1b	OK	8.94573	26.0494	2.91194	1.54198	4.00185	5e-05	0.000788444	yes
DPYSL3	NM_001197294,NM_001387	chr5:146770370-146889619	control	24hIL1b	OK	12.0295	34.9611	2.90628	1.53917	3.76975	5e-05	0.000788444	yes
CTSS	NM_001199739,NM_004079	chr1:150702671-150738433	control	24hIL1b	OK	12.5252	36.3658	2.90341	1.53775	4.14409	5e-05	0.000788444	yes
IRAK3	NM_001142523,NM_007199	chr12:66582977-66648394	control	24hIL1b	OK	0.560101	1.61605	2.88528	1.52871	2.49956	5e-05	0.000788444	yes
FGF2	NM_002006	chr4:123747862-123844159	control	24hIL1b	OK	1.65276	4.75363	2.87618	1.52415	2.49261	5e-05	0.000788444	yes
PAPSS2	NM_001015880,NM_004670	chr10:89419475-89507462	control	24hIL1b	OK	154.844	444.575	2.87112	1.52161	3.17919	5e-05	0.000788444	yes
IKBKE	NM_001193321,NM_001193322,NM_014002	chr1:206643585-206670223	control	24hIL1b	OK	2.85105	8.18198	2.86981	1.52096	3.26326	5e-05	0.000788444	yes
RARRES1	NM_002888,NM_206963	chr3:158414896-158450275	control	24hIL1b	OK	6.82892	19.5902	2.86871	1.5204	2.84154	5e-05	0.000788444	yes
GAL	NM_015973	chr11:68451982-68458643	control	24hIL1b	OK	2.98172	8.5003	2.8508	1.51137	1.93705	0.0002	0.00269043	yes
ERO1L	NM_014584	chr14:53108604-53162419	control	24hIL1b	OK	37.8334	107.389	2.83847	1.50511	4.03366	5e-05	0.000788444	yes
HPS3	NM_032383	chr3:148847370-148939832	control	24hIL1b	OK	8.84215	25.0796	2.83637	1.50404	1.55515	0.0003	0.00383222	yes
NEDD4	NM_006154,NM_198400	chr15:56119121-56285835	control	24hIL1b	OK	1.94812	5.49693	2.82166	1.49655	3.21258	5e-05	0.000788444	yes
EPAS1	NM_001430	chr2:46524540-46613842	control	24hIL1b	OK	43.8054	123.537	2.82013	1.49576	3.58629	5e-05	0.000788444	yes
SRD5A3	NM_024592	chr4:56212387-56251747	control	24hIL1b	OK	7.61109	21.4322	2.81592	1.4936	3.80843	5e-05	0.000788444	yes
PDPN	NM_001006624,NM_001006625,NM_006474,NM_198389	chr1:13910251-13944452	control	24hIL1b	OK	1.61824	4.54519	2.80872	1.48991	1.97765	5e-05	0.000788444	yes
PGM2L1	NM_173582	chr11:74041360-74109502	control	24hIL1b	OK	4.05545	11.3685	2.80326	1.48711	3.7146	5e-05	0.000788444	yes
IGFBP1	NM_000596	chr7:45927958-45933267	control	24hIL1b	OK	0.421318	1.1803	2.80145	1.48617	1.3119	0.00255	0.0225903	yes
ALPK1	NM_001102406,NM_001253884,NM_025144	chr4:113218498-113363764	control	24hIL1b	OK	0.799213	2.2154	2.77198	1.47092	2.43944	5e-05	0.000788444	yes
HIST1H2BC	NM_003526	chr6:26123694-26124132	control	24hIL1b	OK	5.55479	15.3494	2.76327	1.46638	1.69567	0.00075	0.0082704	yes
TNFSF14	NM_003807,NM_172014	chr19:6663147-6670599	control	24hIL1b	OK	0.284259	0.784928	2.76131	1.46535	1.48335	0.0016	0.0156493	yes
ADCYAP1	NM_001099733,NM_001117	chr18:904943-912173	control	24hIL1b	OK	56.1561	154.706	2.75493	1.46202	3.68458	5e-05	0.000788444	yes
ARL4D	NM_001661	chr17:41476352-41478504	control	24hIL1b	OK	6.88512	18.9651	2.75451	1.4618	2.89692	5e-05	0.000788444	yes
PRRG4	NM_024081	chr11:32851480-32879669	control	24hIL1b	OK	3.57486	9.81707	2.74614	1.4574	3.49608	5e-05	0.000788444	yes
PLOD2	NM_000935,NM_182943	chr3:145787227-145879282	control	24hIL1b	OK	52.3394	143.472	2.74119	1.4548	3.50254	5e-05	0.000788444	yes
UNQ6494	NR_024280	chr9:92254697-92334674	control	24hIL1b	OK	0.547647	1.49966	2.73837	1.45331	1.53783	0.00165	0.0160499	yes
KIAA1199	NM_018689	chr15:81071711-81243999	control	24hIL1b	OK	0.65179	1.78003	2.73099	1.44942	2.4937	5e-05	0.000788444	yes
RDH10	NM_172037	chr8:74206836-74237520	control	24hIL1b	OK	11.2171	30.5567	2.72412	1.44579	3.67496	5e-05	0.000788444	yes
DMBT1	NM_004406,NM_007329,NM_017579	chr10:124320180-124403252	control	24hIL1b	OK	3.26001	8.82201	2.70613	1.43623	3.05342	5e-05	0.000788444	yes
WNT5A	NM_001256105,NM_003392	chr3:55499742-55521670	control	24hIL1b	OK	4.91551	13.2996	2.70564	1.43597	3.48474	5e-05	0.000788444	yes
TYMP	NM_001113755,NM_001113756,NM_001169109,NM_001169110,NM_001169111,NM_001257988,NM_001257989,NM_001953,NM_005138	chr22:50946644-50968514	control	24hIL1b	OK	16.5545	44.7385	2.7025	1.43429	2.0468	0.0003	0.00383222	yes
TNFAIP2	NM_006291	chr14:103592663-103603776	control	24hIL1b	OK	26.4733	71.3421	2.69487	1.43022	3.60627	5e-05	0.000788444	yes
ADM	NM_001124	chr11:10326641-10328923	control	24hIL1b	OK	11.0749	29.8246	2.69299	1.42921	3.15142	5e-05	0.000788444	yes
HRH1	NM_000861,NM_001098211,NM_001098212,NM_001098213	chr3:11178778-11304939	control	24hIL1b	OK	0.581925	1.56008	2.6809	1.42272	1.97077	5e-05	0.000788444	yes
STIM2	NM_001169117,NM_001169118,NM_020860	chr4:26862312-27027003	control	24hIL1b	OK	6.94274	18.5092	2.66598	1.41466	3.70188	5e-05	0.000788444	yes
LOC283587	NR_046094	chr14:88490893-88553688	control	24hIL1b	OK	2.6155	6.96474	2.66287	1.41298	1.79279	0.00025	0.00327306	yes
KCNK12	NM_022055	chr2:47747914-47797470	control	24hIL1b	OK	0.767258	2.03962	2.65832	1.41052	1.37733	0.00335	0.028384	yes
TSC22D1	NM_001243797,NM_001243798,NM_001243799,NM_006022,NM_183422	chr13:45006278-45154568	control	24hIL1b	OK	94.9288	252.238	2.65713	1.40987	3.12073	5e-05	0.000788444	yes
AMPD3	NM_000480,NM_001025389,NM_001025390,NM_001172430,NM_001172431	chr11:10471867-10529126	control	24hIL1b	OK	7.6726	20.3778	2.65592	1.40921	3.59911	5e-05	0.000788444	yes
ITGB3	NM_000212	chr17:45331207-45390077	control	24hIL1b	OK	5.44674	14.3737	2.63895	1.39997	3.42612	5e-05	0.000788444	yes
FRK	NM_002031	chr6:116262692-116381921	control	24hIL1b	OK	7.20771	19.0135	2.63794	1.39941	3.36372	5e-05	0.000788444	yes
CEBPB	NM_005194	chr20:48807119-48809227	control	24hIL1b	OK	8.90757	23.4298	2.63032	1.39524	3.27048	5e-05	0.000788444	yes
SLC16A3	NM_001042422,NM_001042423,NM_001206950,NM_001206951,NM_001206952,NM_004207	chr17:80186281-80197375	control	24hIL1b	OK	9.74771	25.6345	2.6298	1.39495	3.05291	5e-05	0.000788444	yes
RNF144B	NM_182757	chr6:18387580-18469105	control	24hIL1b	OK	1.42756	3.75141	2.62785	1.39388	2.53663	5e-05	0.000788444	yes
PEA15	NM_003768	chr1:160175124-160185162	control	24hIL1b	OK	41.5213	108.796	2.62025	1.38971	3.71914	5e-05	0.000788444	yes
CEACAM7	NM_006890	chr19:42177234-42192096	control	24hIL1b	OK	24.3488	63.6491	2.61405	1.38629	3.11541	5e-05	0.000788444	yes
PDGFRA	NM_006206	chr4:55095263-55164412	control	24hIL1b	OK	1.03836	2.71339	2.61315	1.3858	2.54457	5e-05	0.000788444	yes
CDC42EP5	NM_145057	chr19:54976209-54984422	control	24hIL1b	OK	7.31605	19.1177	2.61312	1.38577	2.07318	5e-05	0.000788444	yes
TNFRSF11B	NM_002546	chr8:119935795-119964383	control	24hIL1b	OK	5.43014	14.1718	2.60984	1.38396	2.79533	5e-05	0.000788444	yes
BCL6	NM_001130845,NM_001134738,NM_001706	chr3:187416046-187463513	control	24hIL1b	OK	11.0098	28.6437	2.60165	1.37943	3.59338	5e-05	0.000788444	yes
BCL2A1	NM_001114735,NM_004049	chr15:80253231-80263643	control	24hIL1b	OK	1.56105	4.05385	2.59687	1.37677	1.54904	0.0006	0.00680671	yes
BANK1	NM_001083907,NM_001127507,NM_017935	chr4:102711763-102995969	control	24hIL1b	OK	1.12841	2.92997	2.59655	1.3766	2.1781	5e-05	0.000788444	yes
SLC35D3	NM_001008783	chr6:137243401-137246776	control	24hIL1b	OK	2.64687	6.8553	2.58996	1.37293	2.33689	5e-05	0.000788444	yes
BMP2	NM_001200	chr20:6748744-6760910	control	24hIL1b	OK	6.37367	16.4833	2.58616	1.37081	3.24132	5e-05	0.000788444	yes
RRAS	NM_006270	chr19:50138551-50143400	control	24hIL1b	OK	12.7582	32.9106	2.57956	1.36713	2.92009	5e-05	0.000788444	yes
LIPG	NM_006033	chr18:47088426-47119278	control	24hIL1b	OK	2.90356	7.43675	2.56125	1.35685	2.86962	5e-05	0.000788444	yes
OPN3	NM_014322	chr1:241695433-241803701	control	24hIL1b	OK	4.64346	11.8842	2.55934	1.35577	2.00782	5e-05	0.000788444	yes
DUOXA2	NM_207581	chr15:45406522-45422075	control	24hIL1b	OK	113.438	290.32	2.55928	1.35574	2.94865	5e-05	0.000788444	yes
FP588	NR_024006	chr9:35860270-35865515	control	24hIL1b	OK	0.238893	0.611372	2.55919	1.35569	1.49938	0.00105	0.0109813	yes
APOBEC2	NM_006789	chr6:41020939-41032630	control	24hIL1b	OK	7.82533	20.0147	2.55768	1.35483	3.0277	5e-05	0.000788444	yes
SELE	NM_000450	chr1:169691780-169703220	control	24hIL1b	OK	0.7051	1.80312	2.55725	1.35459	1.56956	0.00015	0.00210356	yes
JAK3	NM_000215	chr19:17935592-17958841	control	24hIL1b	OK	0.387038	0.988742	2.55464	1.35312	1.76649	0.0004	0.00485612	yes
IDO1	NM_002164	chr8:39771327-39786309	control	24hIL1b	OK	0.554826	1.4162	2.55251	1.35192	1.40057	0.00115	0.0118438	yes
SMO	NM_005631	chr7:128828712-128853385	control	24hIL1b	OK	2.39522	6.09921	2.54641	1.34846	2.67996	5e-05	0.000788444	yes
CA9	NM_001216	chr9:35673914-35681154	control	24hIL1b	OK	3.72104	9.46264	2.54301	1.34654	2.13687	5e-05	0.000788444	yes
LOC100506123	NR_040097	chr2:97948228-97957632	control	24hIL1b	OK	0.558991	1.42056	2.54129	1.34556	1.67304	0.0001	0.00145559	yes
SLAMF8	NM_020125	chr1:159796478-159832447	control	24hIL1b	OK	1.14271	2.89927	2.53719	1.34323	1.90148	0.0002	0.00269043	yes
RAC2	NM_002872	chr22:37621309-37640305	control	24hIL1b	OK	3.59354	9.1114	2.53549	1.34227	2.27568	5e-05	0.000788444	yes
LY96	NM_001195797,NM_015364	chr8:74903563-74941307	control	24hIL1b	OK	4.44333	11.2071	2.52223	1.3347	1.62131	0.001	0.0105753	yes
TFRC	NM_001128148,NM_003234	chr3:195776154-195809032	control	24hIL1b	OK	35.1176	88.1581	2.51037	1.3279	3.38323	5e-05	0.000788444	yes
IER5	NM_016545	chr1:181057637-181059979	control	24hIL1b	OK	6.43955	16.1574	2.50909	1.32717	2.90642	5e-05	0.000788444	yes
DCDC5	NM_020869	chr11:30885149-31014233	control	24hIL1b	OK	1.12084	2.81142	2.50832	1.32672	2.3313	5e-05	0.000788444	yes
LOC100506190	NR_038955	chr9:132250938-132275965	control	24hIL1b	OK	6.54557	16.3983	2.50525	1.32496	2.95863	5e-05	0.000788444	yes
TFPI	NM_001032281,NM_006287	chr2:188328957-188419219	control	24hIL1b	OK	17.8129	44.6138	2.50458	1.32457	2.94663	5e-05	0.000788444	yes
SDK2	NM_001144952	chr17:71330522-71640227	control	24hIL1b	OK	0.737231	1.84311	2.50004	1.32195	2.75249	5e-05	0.000788444	yes
SLC24A2	NM_001193288,NM_020344	chr9:19507449-19787017	control	24hIL1b	OK	0.345403	0.852645	2.46855	1.30367	1.81673	0.0001	0.00145559	yes
BDKRB1	NM_000710	chr14:96722546-96731100	control	24hIL1b	OK	0.985121	2.42449	2.46111	1.29931	1.44113	0.00145	0.0143905	yes
SCUBE2	NM_001170690,NM_020974	chr11:9041046-9113150	control	24hIL1b	OK	0.382296	0.940333	2.4597	1.29848	1.56694	0.0006	0.00680671	yes
CCL5	NM_002985	chr17:34198495-34207377	control	24hIL1b	OK	2.70736	6.61854	2.44465	1.28963	1.8718	5e-05	0.000788444	yes
LINC00312	NR_024065	chr3:8613467-8616354	control	24hIL1b	OK	0.537844	1.31463	2.44426	1.28939	1.54083	0.0017	0.0164461	yes
CYP27B1	NM_000785	chr12:58156116-58160976	control	24hIL1b	OK	0.657549	1.60506	2.44097	1.28746	1.45993	0.001	0.0105753	yes
RELB	NM_006509	chr19:45504706-45541456	control	24hIL1b	OK	6.42809	15.6703	2.43778	1.28557	2.92834	5e-05	0.000788444	yes
HMOX1	NM_002133	chr22:35777059-35790207	control	24hIL1b	OK	17.0617	41.5715	2.43654	1.28483	2.99887	5e-05	0.000788444	yes
GNA15	NM_002068	chr19:3136190-3163766	control	24hIL1b	OK	0.770751	1.87511	2.43283	1.28264	1.50988	0.00115	0.0118438	yes
SBNO2	NM_001100122,NM_014963	chr19:1107632-1174282	control	24hIL1b	OK	13.4547	32.6474	2.42647	1.27886	3.43476	5e-05	0.000788444	yes
TPBGL	NM_001195528	chr11:74951949-74954749	control	24hIL1b	OK	0.291442	0.705558	2.42092	1.27556	1.27318	0.00585	0.0446842	yes
WFDC2	NM_006103	chr20:44098393-44110172	control	24hIL1b	OK	34.693	83.9254	2.41909	1.27446	2.74311	5e-05	0.000788444	yes
LOC284260	NR_046174,NR_046454,NR_046455,NR_046456,NR_046457,NR_046458	chr18:39766632-40271389	control	24hIL1b	OK	0.336273	0.813255	2.41844	1.27408	0.804424	0.00565	0.0435078	yes
TMEM45B	NM_138788	chr11:129685740-129729898	control	24hIL1b	OK	17.4482	42.1733	2.41706	1.27325	3.1383	5e-05	0.000788444	yes
DNAJC12	NM_021800,NM_201262	chr10:69556426-69597937	control	24hIL1b	OK	78.4417	188.756	2.40632	1.26683	3.30735	5e-05	0.000788444	yes
MAFF	NM_001161572,NM_001161573,NM_001161574,NM_012323	chr22:38597938-38612517	control	24hIL1b	OK	6.61632	15.9162	2.4056	1.26639	2.88249	5e-05	0.000788444	yes
AKR1B1	NM_001628	chr7:134127106-134143888	control	24hIL1b	OK	40.9831	98.1751	2.3955	1.26033	3.42384	5e-05	0.000788444	yes
ADCY2	NM_020546	chr5:7396342-7830194	control	24hIL1b	OK	1.05263	2.51412	2.38842	1.25606	2.31348	5e-05	0.000788444	yes
APBB2	NM_001166050,NM_001166051,NM_001166052,NM_001166053,NM_001166054,NM_004307,NM_173075	chr4:40812043-41216635	control	24hIL1b	OK	5.84319	13.9419	2.38601	1.2546	3.21434	5e-05	0.000788444	yes
F11	NM_000128	chr4:187187117-187422212	control	24hIL1b	OK	2.77393	6.59665	2.37809	1.2498	2.47446	5e-05	0.000788444	yes
STC1	NM_003155	chr8:23699433-23712320	control	24hIL1b	OK	9.91007	23.5645	2.37783	1.24965	3.19917	5e-05	0.000788444	yes
PID1	NM_001100818,NM_017933	chr2:229888688-230136057	control	24hIL1b	OK	1.70214	4.04537	2.37664	1.24892	1.92322	0.0001	0.00145559	yes
SGK1	NM_001143676,NM_001143677,NM_001143678,NM_005627	chr6:134490383-134639196	control	24hIL1b	OK	22.5799	53.561	2.37207	1.24614	3.28961	5e-05	0.000788444	yes
SMARCD3	NM_001003801,NM_001003802,NM_003078	chr7:150936058-150974231	control	24hIL1b	OK	12.2168	28.9743	2.37168	1.24591	3.00408	5e-05	0.000788444	yes
SLC2A6	NM_001145099,NM_017585	chr9:136336215-136344276	control	24hIL1b	OK	9.24765	21.8109	2.35853	1.23789	3.01426	5e-05	0.000788444	yes
EHD1	NM_006795	chr11:64620207-64646191	control	24hIL1b	OK	10.4052	24.5014	2.35473	1.23556	3.25698	5e-05	0.000788444	yes
SLC9A3	NM_004174	chr5:473333-524549	control	24hIL1b	OK	0.627408	1.47707	2.35424	1.23526	1.42996	0.00235	0.0212563	yes
LIPH	NM_139248	chr3:185225569-185270369	control	24hIL1b	OK	16.4404	38.6431	2.3505	1.23297	3.19735	5e-05	0.000788444	yes
RBBP8	NM_002894,NM_203291,NM_203292	chr18:20513294-20606449	control	24hIL1b	OK	13.363	31.4009	2.34984	1.23256	3.19837	5e-05	0.000788444	yes
TFPI2	NM_001271003,NM_001271004,NM_006528	chr7:93514708-93520303	control	24hIL1b	OK	24.9221	58.4958	2.34715	1.23091	2.5912	5e-05	0.000788444	yes
DDIT4	NM_019058	chr10:74033676-74035797	control	24hIL1b	OK	46.7392	109.581	2.34452	1.22929	3.28403	5e-05	0.000788444	yes
LRP4	NM_002334	chr11:46867961-46940173	control	24hIL1b	OK	1.56004	3.6531	2.34167	1.22754	2.71243	5e-05	0.000788444	yes
CDC42SE2	NM_001038702,NM_020240	chr5:130599701-130730382	control	24hIL1b	OK	38.1356	89.2544	2.34045	1.22678	3.40609	5e-05	0.000788444	yes
GAP43	NM_001130064,NM_002045	chr3:115342150-115440334	control	24hIL1b	OK	6.4127	14.9474	2.33091	1.22089	2.57609	5e-05	0.000788444	yes
MT1M	NM_176870	chr16:56666533-56667898	control	24hIL1b	OK	8.19616	19.0931	2.32952	1.22003	1.51253	0.0007	0.0077978	yes
C1QTNF1	NM_030968,NM_153372,NM_198593,NM_198594	chr17:77015290-77045870	control	24hIL1b	OK	2.4537	5.70781	2.32621	1.21798	2.19564	5e-05	0.000788444	yes
GAD1	NM_000817,NM_013445	chr2:171673199-171717659	control	24hIL1b	OK	0.886705	2.06001	2.32322	1.21612	1.4948	0.0014	0.014002	yes
RBPMS	NM_001008710,NM_001008711,NM_001008712,NM_006867	chr8:30239634-30429734	control	24hIL1b	OK	16.9154	39.298	2.32321	1.21612	2.83503	5e-05	0.000788444	yes
PMAIP1	NM_021127	chr18:57567191-57571538	control	24hIL1b	OK	5.75933	13.3741	2.32216	1.21546	2.29837	5e-05	0.000788444	yes
SLC34A2	NM_001177998,NM_001177999,NM_006424	chr4:25657434-25680368	control	24hIL1b	OK	6.91675	16.0601	2.32191	1.21531	2.92283	5e-05	0.000788444	yes
CYP4F11	NM_001128932,NM_021187	chr19:16023179-16045676	control	24hIL1b	OK	2.05075	4.75082	2.31663	1.21202	2.09449	5e-05	0.000788444	yes
GPR110	NM_025048,NM_153840	chr6:46967812-47010082	control	24hIL1b	OK	3.3644	7.78616	2.31428	1.21056	2.28934	5e-05	0.000788444	yes
ICOSLG	NM_015259	chr21:45646721-45660834	control	24hIL1b	OK	1.31804	3.04905	2.31332	1.20997	2.0244	5e-05	0.000788444	yes
TNIP1	NM_001252385,NM_001252386,NM_001252390,NM_001252391,NM_001252392,NM_001252393,NM_001258454,NM_001258455,NM_001258456,NM_006058	chr5:150409503-150467221	control	24hIL1b	OK	40.5907	93.7505	2.30965	1.20768	3.164	5e-05	0.000788444	yes
A4GALT	NM_017436	chr22:43088126-43116876	control	24hIL1b	OK	3.24749	7.49554	2.3081	1.20671	2.20272	5e-05	0.000788444	yes
SH3BP1	NM_018957	chr22:38035683-38052050	control	24hIL1b	OK	1.33765	3.08362	2.30525	1.20492	1.82307	5e-05	0.000788444	yes
ATP1B1	NM_001677	chr1:169075946-169337186	control	24hIL1b	OK	239.81	552.419	2.30357	1.20387	2.586	5e-05	0.000788444	yes
NIM1	NM_153361	chr5:43192169-43280952	control	24hIL1b	OK	1.68757	3.87727	2.29755	1.20009	1.97217	5e-05	0.000788444	yes
C6orf58	NM_001010905	chr6:127898318-127912963	control	24hIL1b	OK	2.08058	4.76599	2.2907	1.19579	1.31185	0.00295	0.0254817	yes
MIR24-2	NR_029497,NR_036515	chr19:13945329-13947173	control	24hIL1b	OK	1.98807	4.54984	2.28857	1.19445	1.23726	0.00075	0.0082704	yes
C9orf16	NM_024112	chr9:130922538-130926207	control	24hIL1b	OK	73.975	169.191	2.28714	1.19354	3.08639	5e-05	0.000788444	yes
JAK1	NM_002227	chr1:65210777-65432187	control	24hIL1b	OK	47.0434	107.39	2.28279	1.19079	2.80061	5e-05	0.000788444	yes
LIMD2	NM_030576	chr17:61699800-61777519	control	24hIL1b	OK	1.7662	4.02884	2.28108	1.18972	1.45825	0.00155	0.0152338	yes
SQRDL	NM_001271213,NM_021199	chr15:45923345-45983492	control	24hIL1b	OK	18.3916	41.8255	2.27416	1.18534	3.09631	5e-05	0.000788444	yes
GLRX	NM_001118890,NM_001243658,NM_001243659,NM_002064	chr5:95149552-95158577	control	24hIL1b	OK	17.5292	39.8261	2.27199	1.18395	2.74836	5e-05	0.000788444	yes
FBXO32	NM_001242463,NM_058229,NM_148177	chr8:124510126-124553493	control	24hIL1b	OK	3.33265	7.55479	2.2669	1.18072	2.89903	5e-05	0.000788444	yes
C15orf48	NM_032413,NM_197955	chr15:45722726-45725647	control	24hIL1b	OK	111.719	252.842	2.2632	1.17836	3.13572	5e-05	0.000788444	yes
NPAS4	NM_178864	chr11:66188474-66194177	control	24hIL1b	OK	0.618519	1.39931	2.26236	1.17782	1.50299	0.00115	0.0118438	yes
LOC100506810	NR_038856	chr1:234859788-234867390	control	24hIL1b	OK	0.336531	0.760925	2.26108	1.17701	1.32514	0.00255	0.0225903	yes
CRTAC1	NM_001206528,NM_018058	chr10:99609994-99790585	control	24hIL1b	OK	5.29877	11.955	2.25618	1.17389	1.42832	0.00375	0.031141	yes
CDKN1A	NM_000389,NM_001220777,NM_001220778,NM_078467	chr6:36644236-36655116	control	24hIL1b	OK	128.843	290.69	2.25616	1.17386	2.91583	5e-05	0.000788444	yes
PPP2R2B	NM_001271899,NM_001271900,NM_001271948,NM_181674,NM_181675,NM_181676,NM_181677,NM_181678	chr5:145969066-146461083	control	24hIL1b	OK	6.36749	14.3593	2.2551	1.17318	2.5736	5e-05	0.000788444	yes
VEGFC	NM_005429	chr4:177604690-177713895	control	24hIL1b	OK	1.31078	2.95328	2.25307	1.17189	1.62523	0.00045	0.00536672	yes
GPX2	NM_002083	chr14:65381078-65569413	control	24hIL1b	OK	101.702	228.884	2.25054	1.17028	1.53156	0.00125	0.0127534	yes
BOC	NM_033254	chr3:112931374-113160361	control	24hIL1b	OK	3.18009	7.15461	2.24981	1.16981	2.37565	5e-05	0.000788444	yes
CFLAR	NM_001127183,NM_001127184,NM_001202515,NM_001202516,NM_001202517,NM_001202518,NM_001202519,NM_003879	chr2:201980876-202037411	control	24hIL1b	OK	14.313	32.1646	2.24723	1.16815	1.87275	5e-05	0.000788444	yes
TSPAN8	NM_004616	chr12:71518876-71551779	control	24hIL1b	OK	85.5651	191.887	2.24258	1.16516	2.8715	5e-05	0.000788444	yes
HAS2	NM_005328	chr8:122625270-122657564	control	24hIL1b	OK	1.12058	2.51124	2.24102	1.16415	1.55489	0.0004	0.00485612	yes
CD40	NM_001250,NM_152854	chr20:44746905-44758384	control	24hIL1b	OK	8.9588	20.0312	2.23592	1.16087	2.6153	5e-05	0.000788444	yes
LACC1	NM_001128303,NM_153218	chr13:44410488-44468068	control	24hIL1b	OK	6.23543	13.9294	2.23391	1.15958	2.74607	5e-05	0.000788444	yes
BDKRB2	NM_000623	chr14:96671134-96710666	control	24hIL1b	OK	4.26677	9.53052	2.23366	1.15941	2.84605	5e-05	0.000788444	yes
TMEM132A	NM_017870,NM_178031	chr11:60691912-60719257	control	24hIL1b	OK	35.6082	79.532	2.23353	1.15933	2.97012	5e-05	0.000788444	yes
[truncated: 388 more rows]

## Sheet: DEGs shared by all groups 24
DEGs shared by all groups at 24h
[truncated: 88 more rows]
