# Supplementary material for: Human Islet Response to Selected Type 1 Diabetes-Associated Bacteria: A Transcriptome-Based Study
Source: Front Immunol. 2019 Nov 8;10:2623. doi: 10.3389/fimmu.2019.02623 (PMC6857727; doi:10.3389/fimmu.2019.02623)
Supplement: Supplementary file 5 [file Table_5.xlsx]

## Sheet: BD shared UP
Upregulated genes shared by BD at both 6 and 24h
Symbol	Entrez Gene Name	BD-6h	BD-24h	Location	Type(s)
ADM2	adrenomedullin 2	2.527	2.041	Extracellular Space	other
ASNS	asparagine synthetase (glutamine-hydrolyzing)	2.764	2.197	Cytoplasm	enzyme
BIRC3	baculoviral IAP repeat containing 3	3	2.778	Cytoplasm	enzyme
CCL2	C-C motif chemokine ligand 2	2.176	2.067	Extracellular Space	cytokine
CCL3	C-C motif chemokine ligand 3	15.356	12.854	Extracellular Space	cytokine
CCL4	C-C motif chemokine ligand 4	10.952	5.87	Extracellular Space	cytokine
CCL20	C-C motif chemokine ligand 20	3.122	4.36	Extracellular Space	cytokine
CD83	CD83 molecule	4.14	2.321	Plasma Membrane	transmembrane receptor
CEBPD	CCAAT enhancer binding protein delta	2.362	2.193	Nucleus	transcription regulator
CHAC1	ChaC glutathione specific gamma-glutamylcyclotransferase 1	4.157	2.769	Cytoplasm	enzyme
CSF1	colony stimulating factor 1	2.449	2.015	Extracellular Space	cytokine
CSF2	colony stimulating factor 2	6.162	7.652	Extracellular Space	cytokine
CXCL1	C-X-C motif chemokine ligand 1	3.982	4.756	Extracellular Space	cytokine
CXCL2	C-X-C motif chemokine ligand 2	3.712	4.188	Extracellular Space	cytokine
CXCL3	C-X-C motif chemokine ligand 3	3.495	4.21	Extracellular Space	cytokine
CXCL5	C-X-C motif chemokine ligand 5	4.468	6.923	Extracellular Space	cytokine
CXCL6	C-X-C motif chemokine ligand 6	2.507	4.113	Extracellular Space	cytokine
CXCL8	C-X-C motif chemokine ligand 8	5.839	6.591	Extracellular Space	cytokine
CYP1A1	cytochrome P450 family 1 subfamily A member 1	10.525	7.469	Cytoplasm	enzyme
CYP1B1	cytochrome P450 family 1 subfamily B member 1	3.45	2.564	Cytoplasm	enzyme
FFAR2	free fatty acid receptor 2	3.414	2.661	Plasma Membrane	G-protein coupled receptor
FGB	fibrinogen beta chain	2.548	4.762	Extracellular Space	other
GCNT3	glucosaminyl (N-acetyl) transferase 3, mucin type	2.108	2.224	Plasma Membrane	enzyme
GRASP	general receptor for phosphoinositides 1 associated scaffold protein	2.187	2.077	Plasma Membrane	other
ICAM1	intercellular adhesion molecule 1	5.021	3.066	Plasma Membrane	transmembrane receptor
IL6	interleukin 6	6.066	5.603	Extracellular Space	cytokine
IL7	interleukin 7	4.802	3.056	Extracellular Space	cytokine
IL17RB	interleukin 17 receptor B	4.069	4.402	Plasma Membrane	transmembrane receptor
IL1A	interleukin 1 alpha	4.536	3.611	Extracellular Space	cytokine
IL1B	interleukin 1 beta	19.368	14.418	Extracellular Space	cytokine
IL23A	interleukin 23 subunit alpha	9.306	3.221	Extracellular Space	cytokine
IL7R	interleukin 7 receptor	3.029	2.239	Plasma Membrane	transmembrane receptor
IRAK2	interleukin 1 receptor associated kinase 2	2.576	2.187	Plasma Membrane	kinase
KYNU	kynureninase	3.194	2.742	Cytoplasm	enzyme
LAMP3	lysosomal associated membrane protein 3	2.211	2.571	Plasma Membrane	other
LIF	LIF, interleukin 6 family cytokine	3.091	2.377	Extracellular Space	cytokine
LOC102724788/PRODH	proline dehydrogenase 1	3.826	2.865	Cytoplasm	enzyme
MMP1	matrix metallopeptidase 1	2.233	2.362	Extracellular Space	peptidase
MTHFD2	methylenetetrahydrofolate dehydrogenase (NADP+ dependent) 2, methenyltetrahydrofolate cyclohydrolase	3.34	2.585	Cytoplasm	enzyme
NAMPT	nicotinamide phosphoribosyltransferase	3.184	2.863	Extracellular Space	cytokine
NCCRP1	non-specific cytotoxic cell receptor protein 1 homolog (zebrafish)	4.201	3.304	Cytoplasm	other
NEAT1	nuclear paraspeckle assembly transcript 1	2.085	2.096	Other	other
NFAM1	NFAT activating protein with ITAM motif 1	2.436	2.005	Plasma Membrane	transmembrane receptor
NFKB2	nuclear factor kappa B subunit 2	6.096	3.101	Nucleus	transcription regulator
NFKBIA	NFKB inhibitor alpha	4.636	3.358	Cytoplasm	transcription regulator
PLA2G4C	phospholipase A2 group IVC	2.724	2.698	Plasma Membrane	enzyme
PTAFR	platelet activating factor receptor	2.112	2.352	Plasma Membrane	G-protein coupled receptor
PTGS2	prostaglandin-endoperoxide synthase 2	2.875	3.12	Cytoplasm	enzyme
RELB	RELB proto-oncogene, NF-kB subunit	4.863	2.809	Nucleus	transcription regulator
SELE	selectin E	9.717	2.989	Plasma Membrane	transmembrane receptor
SLAMF7	SLAM family member 7	3.619	2.684	Plasma Membrane	other
SLC30A2	solute carrier family 30 member 2	2.776	3.362	Plasma Membrane	transporter
SLC6A14	solute carrier family 6 member 14	2.635	3.385	Plasma Membrane	transporter
SLC7A11	solute carrier family 7 member 11	2.865	2.486	Plasma Membrane	transporter
SNPH	syntaphilin	2.498	2.773	Plasma Membrane	other
SOCS1	suppressor of cytokine signaling 1	3.304	2.623	Cytoplasm	other
SOD2	superoxide dismutase 2	3.152	3.387	Cytoplasm	enzyme
TNFAIP2	TNF alpha induced protein 2	2.364	2.136	Extracellular Space	other
TNFAIP3	TNF alpha induced protein 3	3.786	3.159	Nucleus	enzyme
TNFRSF9	TNF receptor superfamily member 9	5.508	3.167	Plasma Membrane	transmembrane receptor
TNFSF15	TNF superfamily member 15	2.387	2.726	Extracellular Space	cytokine
ZC3H12A	zinc finger CCCH-type containing 12A	2.66	2.955	Cytoplasm	enzyme

## Sheet: BD shared Down
Downregulated genes shared by BD at both 6 and 24h
Symbol	Entrez Gene Name	BD-6h	BD-24h	Location	Type(s)
EPHA4	EPH receptor A4	-2.299	-2.229	Plasma Membrane	kinase
LEFTY1	left-right determination factor 1	-2.748	-2.423	Extracellular Space	growth factor
MS4A6A	membrane spanning 4-domains A6A	-4.658	-5.424	Other	other
NXPH3	neurexophilin 3	-2.555	-2.346	Extracellular Space	other
OXGR1	oxoglutarate receptor 1	-2.425	-2.141	Plasma Membrane	G-protein coupled receptor
PCK1	phosphoenolpyruvate carboxykinase 1	-3.429	-2.725	Cytoplasm	kinase
PLCE1	phospholipase C epsilon 1	-2.325	-2.922	Cytoplasm	enzyme
PRSS2	serine protease 2	-3.045	-2.63	Extracellular Space	peptidase
SERTM1	serine rich and transmembrane domain containing 1	-2.192	-2.511	Other	other
SMAD9	SMAD family member 9	-2.107	-2.007	Nucleus	transcription regulator
SYNDIG1L	synapse differentiation inducing 1 like	-2.22	-3.992	Cytoplasm	other
TGFB3	transforming growth factor beta 3	-2.079	-2.015	Extracellular Space	growth factor

## Sheet: EC shared UP
Upregulated genes shared by EC at both 6 and 24h
Symbol	Entrez Gene Name	EC-6h	EC-24h	Location	Type(s)
ACKR2	atypical chemokine receptor 2	2.699	3.201	Plasma Membrane	G-protein coupled receptor
ADAMTS9	ADAM metallopeptidase with thrombospondin type 1 motif 9	3.602	2.152	Extracellular Space	peptidase
ADM	adrenomedullin	2.159	5.001	Extracellular Space	other
AMPD3	adenosine monophosphate deaminase 3	2.199	2.117	Cytoplasm	enzyme
AQP9	aquaporin 9	5.731	6.21	Plasma Membrane	transporter
ARAP1	ArfGAP with RhoGAP domain, ankyrin repeat and PH domain 1	2.366	2.247	Cytoplasm	other
ARHGEF10L	Rho guanine nucleotide exchange factor 10 like	2.438	2.054	Cytoplasm	enzyme
ARRDC3	arrestin domain containing 3	2.024	2.446	Plasma Membrane	other
BAALC	BAALC, MAP3K1 and KLF4 binding	2.672	2.349	Cytoplasm	other
BATF2	basic leucine zipper ATF-like transcription factor 2	2.761	2.466	Other	other
BATF3	basic leucine zipper ATF-like transcription factor 3	6.72	3.955	Nucleus	transcription regulator
BCL2A1	BCL2 related protein A1	4.838	2.699	Cytoplasm	other
BIRC3	baculoviral IAP repeat containing 3	4.805	3.789	Cytoplasm	enzyme
C2CD4A	C2 calcium dependent domain containing 4A	3.666	3.155	Other	other
C2CD4B	C2 calcium dependent domain containing 4B	3.362	2.841	Plasma Membrane	other
CA8	carbonic anhydrase 8	2.502	2.667	Cytoplasm	enzyme
CCL2	C-C motif chemokine ligand 2	3.549	2.221	Extracellular Space	cytokine
CCL3	C-C motif chemokine ligand 3	17.551	10.248	Extracellular Space	cytokine
CCL4	C-C motif chemokine ligand 4	10.883	5.23	Extracellular Space	cytokine
CCL20	C-C motif chemokine ligand 20	14.931	10.107	Extracellular Space	cytokine
CCL22	C-C motif chemokine ligand 22	3.644	5.711	Extracellular Space	cytokine
CD48	CD48 molecule	5.042	4.7	Plasma Membrane	other
CD83	CD83 molecule	4.51	2.198	Plasma Membrane	transmembrane receptor
CD274	CD274 molecule	4.446	2.958	Plasma Membrane	enzyme
CEBPD	CCAAT enhancer binding protein delta	3.927	3.822	Nucleus	transcription regulator
CLEC4E	C-type lectin domain family 4 member E	8.629	8.32	Plasma Membrane	other
CNTNAP1	contactin associated protein 1	2.664	2.13	Plasma Membrane	other
CPXM1	carboxypeptidase X, M14 family member 1	2.091	3.38	Extracellular Space	peptidase
CSF1	colony stimulating factor 1	4.424	2.949	Extracellular Space	cytokine
CSF2	colony stimulating factor 2	14.402	5.809	Extracellular Space	cytokine
CSF3	colony stimulating factor 3	10.215	6.048	Extracellular Space	cytokine
CXCL1	C-X-C motif chemokine ligand 1	12.211	9.96	Extracellular Space	cytokine
CXCL2	C-X-C motif chemokine ligand 2	8.323	7.496	Extracellular Space	cytokine
CXCL3	C-X-C motif chemokine ligand 3	9.514	6.21	Extracellular Space	cytokine
CXCL5	C-X-C motif chemokine ligand 5	13.171	10.953	Extracellular Space	cytokine
CXCL6	C-X-C motif chemokine ligand 6	7.307	8.901	Extracellular Space	cytokine
CXCL8	C-X-C motif chemokine ligand 8	14.004	12.288	Extracellular Space	cytokine
CYP1A1	cytochrome P450 family 1 subfamily A member 1	3.38	2.574	Cytoplasm	enzyme
CYP1B1	cytochrome P450 family 1 subfamily B member 1	3.157	2.743	Cytoplasm	enzyme
CYP2C9	cytochrome P450 family 2 subfamily C member 9	4.147	2.924	Cytoplasm	enzyme
DDIT4	DNA damage inducible transcript 4	2.049	2.458	Cytoplasm	other
DEFB4A/DEFB4B	defensin beta 4A	8.244	13.365	Extracellular Space	other
EBI3	Epstein-Barr virus induced 3	11.577	14.477	Extracellular Space	cytokine
EPS8L3	EPS8 like 3	2.301	2.218	Extracellular Space	other
FEZ1	fasciculation and elongation protein zeta 1	2.824	4.544	Cytoplasm	other
FFAR2	free fatty acid receptor 2	5.146	3.636	Plasma Membrane	G-protein coupled receptor
FGA	fibrinogen alpha chain	4.222	3.197	Extracellular Space	other
FGB	fibrinogen beta chain	6.817	7.709	Extracellular Space	other
FRK	fyn related Src family tyrosine kinase	2.164	2.105	Nucleus	kinase
G0S2	G0/G1 switch 2	3.622	2.721	Cytoplasm	other
GBP2	guanylate binding protein 2	2.602	2.503	Cytoplasm	enzyme
GCNT3	glucosaminyl (N-acetyl) transferase 3, mucin type	2.933	2.694	Plasma Membrane	enzyme
GK	glycerol kinase	2.299	2.401	Cytoplasm	kinase
GRAP2	GRB2 related adaptor protein 2	2.256	2.422	Cytoplasm	other
GRASP	general receptor for phosphoinositides 1 associated scaffold protein	2.806	2.549	Plasma Membrane	other
HILPDA	hypoxia inducible lipid droplet associated	2.301	8.165	Cytoplasm	other
HPX	hemopexin	2.137	3.18	Extracellular Space	transporter
HS3ST1	heparan sulfate-glucosamine 3-sulfotransferase 1	3.364	2.534	Cytoplasm	enzyme
HSD11B1	hydroxysteroid 11-beta dehydrogenase 1	2.016	2.233	Cytoplasm	enzyme
ICAM1	intercellular adhesion molecule 1	8.189	4.454	Plasma Membrane	transmembrane receptor
ICAM4	intercellular adhesion molecule 4 (Landsteiner-Wiener blood group)	12.783	5.13	Plasma Membrane	other
IDO1	indoleamine 2,3-dioxygenase 1	9.258	3.054	Cytoplasm	enzyme
IER3	immediate early response 3	2.489	2.353	Cytoplasm	other
IER5	immediate early response 5	2.546	2.047	Other	other
IL6	interleukin 6	17.546	13.255	Extracellular Space	cytokine
IL7	interleukin 7	10.669	6.533	Extracellular Space	cytokine
IL24	interleukin 24	7.667	12.547	Extracellular Space	cytokine
IL33	interleukin 33	3.854	5.986	Extracellular Space	cytokine
IL17C	interleukin 17C	13.599	8.08	Extracellular Space	cytokine
IL17RB	interleukin 17 receptor B	5.41	5.859	Plasma Membrane	transmembrane receptor
IL18R1	interleukin 18 receptor 1	5.54	2.753	Plasma Membrane	transmembrane receptor
IL1A	interleukin 1 alpha	12.638	6.014	Extracellular Space	cytokine
IL1B	interleukin 1 beta	27.9	15.707	Extracellular Space	cytokine
IL1RN	interleukin 1 receptor antagonist	3.383	2.274	Extracellular Space	cytokine
IL23A	interleukin 23 subunit alpha	12.489	3.296	Extracellular Space	cytokine
IL7R	interleukin 7 receptor	5.885	3.161	Plasma Membrane	transmembrane receptor
INHBA	inhibin subunit beta A	3.325	2.834	Extracellular Space	growth factor
IRAK2	interleukin 1 receptor associated kinase 2	3.588	2.35	Plasma Membrane	kinase
JUNB	JunB proto-oncogene, AP-1 transcription factor subunit	3.099	2.522	Nucleus	transcription regulator
KCNA2	potassium voltage-gated channel subfamily A member 2	4.463	3.93	Plasma Membrane	ion channel
KCNN2	potassium calcium-activated channel subfamily N member 2	5.657	2.672	Plasma Membrane	ion channel
KRT6B	keratin 6B	5.271	3.262	Cytoplasm	other
KYNU	kynureninase	5.308	4.622	Cytoplasm	enzyme
LAMB3	laminin subunit beta 3	2.151	2.125	Extracellular Space	transporter
LAMP3	lysosomal associated membrane protein 3	3.859	2.584	Plasma Membrane	other
LBP	lipopolysaccharide binding protein	3.695	6.209	Plasma Membrane	transporter
LIF	LIF, interleukin 6 family cytokine	6.338	4.596	Extracellular Space	cytokine
LYN	LYN proto-oncogene, Src family tyrosine kinase	3.524	2.36	Cytoplasm	kinase
MAFF	MAF bZIP transcription factor F	2.649	2.255	Nucleus	transcription regulator
MAP3K8	mitogen-activated protein kinase kinase kinase 8	3.247	2.678	Cytoplasm	kinase
MAPK4	mitogen-activated protein kinase 4	2.359	2.119	Cytoplasm	kinase
MEDAG	mesenteric estrogen dependent adipogenesis	2.942	2.664	Cytoplasm	other
MFSD2A	major facilitator superfamily domain containing 2A	4.314	3.69	Plasma Membrane	transporter
MMP1	matrix metallopeptidase 1	3.005	2.753	Extracellular Space	peptidase
MMP9	matrix metallopeptidase 9	2.728	5.004	Extracellular Space	peptidase
MMP10	matrix metallopeptidase 10	5.436	2.688	Extracellular Space	peptidase
MMP12	matrix metallopeptidase 12	2.433	3.186	Extracellular Space	peptidase
NAMPT	nicotinamide phosphoribosyltransferase	5.288	4.598	Extracellular Space	cytokine
NCCRP1	non-specific cytotoxic cell receptor protein 1 homolog (zebrafish)	6.167	4.851	Cytoplasm	other
NCOA7	nuclear receptor coactivator 7	2.874	2.202	Nucleus	transcription regulator
NEAT1	nuclear paraspeckle assembly transcript 1	2.105	2.39	Other	other
NEDD4	neural precursor cell expressed, developmentally down-regulated 4, E3 ubiquitin protein ligase	2.425	2.206	Cytoplasm	enzyme
NEURL3	neuralized E3 ubiquitin protein ligase 3	2.726	2.298	Other	enzyme
NFKB2	nuclear factor kappa B subunit 2	7.08	3.343	Nucleus	transcription regulator
NFKBIA	NFKB inhibitor alpha	6.498	4.476	Cytoplasm	transcription regulator
NFKBIZ	NFKB inhibitor zeta	2.562	2.872	Nucleus	transcription regulator
NNMT	nicotinamide N-methyltransferase	4.122	2.053	Cytoplasm	enzyme
OXTR	oxytocin receptor	7.476	4.517	Plasma Membrane	G-protein coupled receptor
PAPPA	pappalysin 1	3.449	3.123	Extracellular Space	peptidase
PI3	peptidase inhibitor 3	5.165	3.893	Extracellular Space	other
PI15	peptidase inhibitor 15	2.917	3.352	Extracellular Space	other
PIM2	Pim-2 proto-oncogene, serine/threonine kinase	2.422	2.645	Nucleus	kinase
PLA2G4C	phospholipase A2 group IVC	3.563	2.762	Plasma Membrane	enzyme
PLAU	plasminogen activator, urokinase	2.868	2.097	Extracellular Space	peptidase
PTAFR	platelet activating factor receptor	5.27	3.293	Plasma Membrane	G-protein coupled receptor
PTGES	prostaglandin E synthase	2.824	3.039	Cytoplasm	enzyme
PTGS2	prostaglandin-endoperoxide synthase 2	5.459	6.1	Cytoplasm	enzyme
RELB	RELB proto-oncogene, NF-kB subunit	5.306	2.939	Nucleus	transcription regulator
RHBDF2	rhomboid 5 homolog 2	2.879	2.031	Cytoplasm	other
RHCG	Rh family C glycoprotein	9.141	4.634	Plasma Membrane	transporter
RND1	Rho family GTPase 1	4.045	2.69	Cytoplasm	enzyme
RNF144B	ring finger protein 144B	2.69	2.075	Cytoplasm	enzyme
S100A9	S100 calcium binding protein A9	2.313	4.57	Cytoplasm	other
SAA1	serum amyloid A1	2.545	5.777	Extracellular Space	transporter
SAA2	serum amyloid A2	2.394	5.063	Extracellular Space	other
SERPINB3	serpin family B member 3	4.04	6.357	Cytoplasm	other
SERPINB4	serpin family B member 4	5.201	7.908	Cytoplasm	other
SERPINB7	serpin family B member 7	4.339	5.719	Cytoplasm	other
SFR1	SWI5 dependent homologous recombination repair protein 1	2.314	2.198	Nucleus	transcription regulator
SLAMF7	SLAM family member 7	3.409	2.678	Plasma Membrane	other
SLC19A3	solute carrier family 19 member 3	2.79	2.492	Plasma Membrane	transporter
SLC26A4	solute carrier family 26 member 4	6.761	13.656	Plasma Membrane	transporter
SLC30A2	solute carrier family 30 member 2	3.304	4.638	Plasma Membrane	transporter
SLC39A14	solute carrier family 39 member 14	3.374	2.496	Plasma Membrane	transporter
SLC5A5	solute carrier family 5 member 5	21.142	12.5	Plasma Membrane	transporter
SLC6A14	solute carrier family 6 member 14	8.978	4.666	Plasma Membrane	transporter
SLC7A5	solute carrier family 7 member 5	2.323	2.088	Plasma Membrane	transporter
SLC7A11	solute carrier family 7 member 11	3.071	3.015	Plasma Membrane	transporter
SLCO4A1	solute carrier organic anion transporter family member 4A1	2.54	2.275	Plasma Membrane	transporter
SNCAIP	synuclein alpha interacting protein	3.712	2.358	Cytoplasm	transcription regulator
SNPH	syntaphilin	4.93	6.172	Plasma Membrane	other
SOCS1	suppressor of cytokine signaling 1	6.742	5.303	Cytoplasm	other
SOCS3	suppressor of cytokine signaling 3	3.678	2.243	Cytoplasm	phosphatase
SOD2	superoxide dismutase 2	7.138	7.167	Cytoplasm	enzyme
SPRR2A	small proline rich protein 2A	7.755	6.76	Cytoplasm	other
SQSTM1	sequestosome 1	2.046	2.173	Cytoplasm	transcription regulator
ST5	suppression of tumorigenicity 5	3.031	2.18	Cytoplasm	enzyme
STEAP1	STEAP family member 1	2.614	2.138	Plasma Membrane	transporter
STEAP4	STEAP4 metalloreductase	2.392	2.025	Plasma Membrane	enzyme
STX11	syntaxin 11	5.152	2.617	Plasma Membrane	transporter
TAT	tyrosine aminotransferase	2.189	2.532	Cytoplasm	enzyme
TGM2	transglutaminase 2	2.294	2.468	Cytoplasm	enzyme
TIFA	TRAF interacting protein with forkhead associated domain	3.319	2.004	Other	other
TMEM154	transmembrane protein 154	2.254	2.88	Other	other
TMEM163	transmembrane protein 163	2.214	2.132	Cytoplasm	other
TNC	tenascin C	2.423	2.474	Extracellular Space	other
TNFAIP2	TNF alpha induced protein 2	4.548	2.56	Extracellular Space	other
TNFAIP3	TNF alpha induced protein 3	5.313	3.677	Nucleus	enzyme
TNFRSF18	TNF receptor superfamily member 18	5.714	3.206	Plasma Membrane	transmembrane receptor
TNFRSF11B	TNF receptor superfamily member 11b	3.367	2.297	Plasma Membrane	transmembrane receptor
TNFSF15	TNF superfamily member 15	3.639	2.51	Extracellular Space	cytokine
TREM1	triggering receptor expressed on myeloid cells 1	2.225	3.786	Plasma Membrane	transmembrane receptor
TSLP	thymic stromal lymphopoietin	12.972	3.721	Extracellular Space	cytokine
VNN1	vanin 1	2.373	2.679	Plasma Membrane	enzyme
VNN3	vanin 3	7.671	15.961	Extracellular Space	enzyme
WARS	tryptophanyl-tRNA synthetase	2.757	2.066	Cytoplasm	enzyme
ZC3H12A	zinc finger CCCH-type containing 12A	4.995	5.268	Cytoplasm	enzyme

## Sheet: EC shared Down
Downregulated genes shared by EC at both 6 and 24h
Symbol	Entrez Gene Name	EC-6h	EC-24h	Location	Type(s)
ADGRG2	adhesion G protein-coupled receptor G2	-2.228	-2.193	Plasma Membrane	G-protein coupled receptor
APCDD1	APC down-regulated 1	-2.548	-2.076	Plasma Membrane	other
AQP1	aquaporin 1 (Colton blood group)	-2.467	-2.736	Plasma Membrane	transporter
ARRDC4	arrestin domain containing 4	-2.537	-2.302	Plasma Membrane	other
CARMN	cardiac mesoderm enhancer-associated non-coding RNA	-8.123	-7.679	Other	other
CCDC3	coiled-coil domain containing 3	-2.252	-2.957	Cytoplasm	other
CD163	CD163 molecule	-2.815	-2.149	Plasma Membrane	transmembrane receptor
CD180	CD180 molecule	-7.426	-5.236	Plasma Membrane	other
CD300LB	CD300 molecule like family member b	-3.369	-4.365	Plasma Membrane	other
CPA4	carboxypeptidase A4	-2.546	-3.469	Extracellular Space	peptidase
CRH	corticotropin releasing hormone	-2.376	-2.766	Extracellular Space	cytokine
EPHA3	EPH receptor A3	-2.128	-2.024	Plasma Membrane	kinase
EPHA4	EPH receptor A4	-2.663	-2.396	Plasma Membrane	kinase
F13A1	coagulation factor XIII A chain	-2.094	-2.421	Extracellular Space	enzyme
FGL2	fibrinogen like 2	-4.573	-2.725	Extracellular Space	peptidase
FHL5	four and a half LIM domains 5	-5.703	-2.773	Nucleus	transcription regulator
GATM	glycine amidinotransferase	-2.293	-2.022	Cytoplasm	enzyme
GIMAP6	GTPase, IMAP family member 6	-2.225	-2.213	Cytoplasm	other
HAVCR2	hepatitis A virus cellular receptor 2	-3.334	-2.52	Plasma Membrane	other
HMGCS2	3-hydroxy-3-methylglutaryl-CoA synthase 2	-2.32	-4.032	Cytoplasm	enzyme
ITGB7	integrin subunit beta 7	-2.893	-2.511	Plasma Membrane	transmembrane receptor
LEFTY1	left-right determination factor 1	-5.193	-3.565	Extracellular Space	growth factor
LSP1	lymphocyte specific protein 1	-2.494	-3.064	Cytoplasm	other
MRVI1	murine retrovirus integration site 1 homolog	-2.489	-2.161	Cytoplasm	other
MS4A6A	membrane spanning 4-domains A6A	-6.8	-8.585	Other	other
MSR1	macrophage scavenger receptor 1	-2.478	-2.231	Plasma Membrane	transmembrane receptor
NAGS	N-acetylglutamate synthase	-2.33	-2.05	Cytoplasm	enzyme
OXGR1	oxoglutarate receptor 1	-2.913	-2.569	Plasma Membrane	G-protein coupled receptor
PCK1	phosphoenolpyruvate carboxykinase 1	-4.829	-2.393	Cytoplasm	kinase
PLCE1	phospholipase C epsilon 1	-3.891	-3.584	Cytoplasm	enzyme
PRSS2	serine protease 2	-4.287	-4.225	Extracellular Space	peptidase
PYROXD2	pyridine nucleotide-disulphide oxidoreductase domain 2	-2.112	-2.16	Other	other
RNASE6	ribonuclease A family member k6	-4.664	-4.339	Extracellular Space	enzyme
SLC37A2	solute carrier family 37 member 2	-3.383	-2.654	Cytoplasm	transporter
SLC6A4	solute carrier family 6 member 4	-2.087	-2.262	Plasma Membrane	transporter
SLCO2A1	solute carrier organic anion transporter family member 2A1	-2.39	-2.415	Plasma Membrane	transporter
SYT16	synaptotagmin 16	-2.002	-2.437	Other	transporter
TMEM130	transmembrane protein 130	-2.072	-2.133	Cytoplasm	other
UPB1	beta-ureidopropionase 1	-2.241	-2.869	Cytoplasm	enzyme

## Sheet: RG shared UP
Upregulated genes shared by RG at both 6 and 24h
Symbol	Entrez Gene Name	RG-6h	RG-24h	Location	Type(s)
ADM	adrenomedullin	2.372	7.418	Extracellular Space	other
AMPD3	adenosine monophosphate deaminase 3	2.611	2.365	Cytoplasm	enzyme
ANO9	anoctamin 9	2.424	2	Plasma Membrane	ion channel
ARAP1	ArfGAP with RhoGAP domain, ankyrin repeat and PH domain 1	2.366	2.36	Cytoplasm	other
ARHGEF10L	Rho guanine nucleotide exchange factor 10 like	2.489	2.276	Cytoplasm	enzyme
ARRDC3	arrestin domain containing 3	2.041	2.777	Plasma Membrane	other
ATF3	activating transcription factor 3	2.013	2.5	Nucleus	transcription regulator
BAALC	BAALC, MAP3K1 and KLF4 binding	2.395	2.205	Cytoplasm	other
BATF2	basic leucine zipper ATF-like transcription factor 2	3.425	2.401	Other	other
BATF3	basic leucine zipper ATF-like transcription factor 3	5.337	3.548	Nucleus	transcription regulator
BBC3	BCL2 binding component 3	2.951	2.004	Cytoplasm	other
BIRC3	baculoviral IAP repeat containing 3	5.189	3.678	Cytoplasm	enzyme
C2CD4A	C2 calcium dependent domain containing 4A	3.746	2.736	Other	other
C2CD4B	C2 calcium dependent domain containing 4B	3.46	2.821	Plasma Membrane	other
CA8	carbonic anhydrase 8	2.762	2.92	Cytoplasm	enzyme
CCL2	C-C motif chemokine ligand 2	2.95	2.022	Extracellular Space	cytokine
CCL3	C-C motif chemokine ligand 3	20.504	14.581	Extracellular Space	cytokine
CCL4	C-C motif chemokine ligand 4	14.581	6.461	Extracellular Space	cytokine
CCL20	C-C motif chemokine ligand 20	7.782	5.786	Extracellular Space	cytokine
CD48	CD48 molecule	4.488	4.559	Plasma Membrane	other
CD83	CD83 molecule	5.612	2.788	Plasma Membrane	transmembrane receptor
CD274	CD274 molecule	4.786	2.358	Plasma Membrane	enzyme
CEBPD	CCAAT enhancer binding protein delta	4.155	3.247	Nucleus	transcription regulator
CNTNAP1	contactin associated protein 1	2.453	2.303	Plasma Membrane	other
CSF1	colony stimulating factor 1	3.765	2.859	Extracellular Space	cytokine
CSF2	colony stimulating factor 2	10.927	7.396	Extracellular Space	cytokine
CSF3	colony stimulating factor 3	6.949	3.234	Extracellular Space	cytokine
CXCL1	C-X-C motif chemokine ligand 1	8.79	6.77	Extracellular Space	cytokine
CXCL2	C-X-C motif chemokine ligand 2	8.152	5.834	Extracellular Space	cytokine
CXCL3	C-X-C motif chemokine ligand 3	7.054	4.708	Extracellular Space	cytokine
CXCL5	C-X-C motif chemokine ligand 5	7.172	6.712	Extracellular Space	cytokine
CXCL6	C-X-C motif chemokine ligand 6	5.153	5.204	Extracellular Space	cytokine
CXCL8	C-X-C motif chemokine ligand 8	11.127	9.193	Extracellular Space	cytokine
CYP1A1	cytochrome P450 family 1 subfamily A member 1	3.816	3.338	Cytoplasm	enzyme
CYP1B1	cytochrome P450 family 1 subfamily B member 1	2.495	2.315	Cytoplasm	enzyme
EBI3	Epstein-Barr virus induced 3	9.707	10.666	Extracellular Space	cytokine
ELF3	E74 like ETS transcription factor 3	2.503	2.172	Nucleus	transcription regulator
FEZ1	fasciculation and elongation protein zeta 1	2.758	3.391	Cytoplasm	other
FFAR2	free fatty acid receptor 2	7.336	4.596	Plasma Membrane	G-protein coupled receptor
FGB	fibrinogen beta chain	4.17	6.487	Extracellular Space	other
G0S2	G0/G1 switch 2	2.598	2.065	Cytoplasm	other
GBP2	guanylate binding protein 2	2.17	2.076	Cytoplasm	enzyme
GRASP	general receptor for phosphoinositides 1 associated scaffold protein	2.938	3.077	Plasma Membrane	other
HAMP	hepcidin antimicrobial peptide	4.918	4.148	Extracellular Space	other
HILPDA	hypoxia inducible lipid droplet associated	3.277	16.821	Cytoplasm	other
HS3ST1	heparan sulfate-glucosamine 3-sulfotransferase 1	2.922	2.284	Cytoplasm	enzyme
ICAM1	intercellular adhesion molecule 1	8.559	4.531	Plasma Membrane	transmembrane receptor
ICAM4	intercellular adhesion molecule 4 (Landsteiner-Wiener blood group)	12.125	6.448	Plasma Membrane	other
ICOSLG/LOC102723996	inducible T cell costimulator ligand	3.213	2.354	Plasma Membrane	other
IER3	immediate early response 3	4.787	4.356	Cytoplasm	other
IER5	immediate early response 5	2.463	2.021	Other	other
IL6	interleukin 6	11.605	8.374	Extracellular Space	cytokine
IL7	interleukin 7	11.131	6.319	Extracellular Space	cytokine
IL17C	interleukin 17C	14.873	5.376	Extracellular Space	cytokine
IL17RB	interleukin 17 receptor B	5.135	7.673	Plasma Membrane	transmembrane receptor
IL1A	interleukin 1 alpha	6.431	3.893	Extracellular Space	cytokine
IL1B	interleukin 1 beta	24.475	16.795	Extracellular Space	cytokine
IL1RN	interleukin 1 receptor antagonist	2.85	2.38	Extracellular Space	cytokine
IL23A	interleukin 23 subunit alpha	12.53	4.582	Extracellular Space	cytokine
IL7R	interleukin 7 receptor	4.489	2.187	Plasma Membrane	transmembrane receptor
INHBA	inhibin subunit beta A	2.546	2.255	Extracellular Space	growth factor
IRAK2	interleukin 1 receptor associated kinase 2	3.521	2.495	Plasma Membrane	kinase
IRF1	interferon regulatory factor 1	3.853	2.151	Nucleus	transcription regulator
JAK3	Janus kinase 3	3.54	2.377	Cytoplasm	kinase
JUNB	JunB proto-oncogene, AP-1 transcription factor subunit	2.594	2.36	Nucleus	transcription regulator
KCNA2	potassium voltage-gated channel subfamily A member 2	4.595	4.188	Plasma Membrane	ion channel
KCNN3	potassium calcium-activated channel subfamily N member 3	2.866	2.037	Plasma Membrane	ion channel
LIF	LIF, interleukin 6 family cytokine	4.825	3.242	Extracellular Space	cytokine
LOC102724788/PRODH	proline dehydrogenase 1	3.462	4.046	Cytoplasm	enzyme
LYN	LYN proto-oncogene, Src family tyrosine kinase	3.614	2.362	Cytoplasm	kinase
MAFF	MAF bZIP transcription factor F	2.739	2.394	Nucleus	transcription regulator
MAP3K8	mitogen-activated protein kinase kinase kinase 8	3.291	2.494	Cytoplasm	kinase
MFSD2A	major facilitator superfamily domain containing 2A	3.999	3.258	Plasma Membrane	transporter
MMP1	matrix metallopeptidase 1	2.237	2.4	Extracellular Space	peptidase
MMP10	matrix metallopeptidase 10	2.95	2.208	Extracellular Space	peptidase
NAMPT	nicotinamide phosphoribosyltransferase	4.571	3.789	Extracellular Space	cytokine
NCCRP1	non-specific cytotoxic cell receptor protein 1 homolog (zebrafish)	3.801	3.668	Cytoplasm	other
NCOA7	nuclear receptor coactivator 7	2.848	2.097	Nucleus	transcription regulator
NEAT1	nuclear paraspeckle assembly transcript 1	2.455	2.505	Other	other
NEDD4	neural precursor cell expressed, developmentally down-regulated 4, E3 ubiquitin protein ligase	2.497	2.165	Cytoplasm	enzyme
NEURL3	neuralized E3 ubiquitin protein ligase 3	2.544	2.394	Other	enzyme
NFAM1	NFAT activating protein with ITAM motif 1	2.647	2.33	Plasma Membrane	transmembrane receptor
NFKB2	nuclear factor kappa B subunit 2	7.329	3.659	Nucleus	transcription regulator
NFKBIA	NFKB inhibitor alpha	6.981	4.919	Cytoplasm	transcription regulator
NFKBIZ	NFKB inhibitor zeta	2.82	2.609	Nucleus	transcription regulator
OXTR	oxytocin receptor	10.15	5.465	Plasma Membrane	G-protein coupled receptor
PIM2	Pim-2 proto-oncogene, serine/threonine kinase	4.089	2.739	Nucleus	kinase
PIM3	Pim-3 proto-oncogene, serine/threonine kinase	2.256	2.075	Cytoplasm	kinase
PLA2G4C	phospholipase A2 group IVC	3.087	3.125	Plasma Membrane	enzyme
PLEKHG3	pleckstrin homology and RhoGEF domain containing G3	2.298	2.004	Other	other
PTAFR	platelet activating factor receptor	3.197	2.222	Plasma Membrane	G-protein coupled receptor
PTGS2	prostaglandin-endoperoxide synthase 2	4.531	6.489	Cytoplasm	enzyme
RARRES3	retinoic acid receptor responder 3	2.473	2.083	Cytoplasm	enzyme
RELB	RELB proto-oncogene, NF-kB subunit	5.554	3.3	Nucleus	transcription regulator
RHBDF2	rhomboid 5 homolog 2	3.012	2.451	Cytoplasm	other
RND1	Rho family GTPase 1	3.956	2.267	Cytoplasm	enzyme
SELE	selectin E	10.417	3.162	Plasma Membrane	transmembrane receptor
SLAMF7	SLAM family member 7	3.742	2.552	Plasma Membrane	other
SLC26A4	solute carrier family 26 member 4	8.308	8.32	Plasma Membrane	transporter
SLC2A6	solute carrier family 2 member 6	3.267	2.186	Plasma Membrane	transporter
SLC30A2	solute carrier family 30 member 2	4.559	6.971	Plasma Membrane	transporter
SLC39A14	solute carrier family 39 member 14	3.381	3.003	Plasma Membrane	transporter
SLC5A5	solute carrier family 5 member 5	15.457	14.362	Plasma Membrane	transporter
SLC6A14	solute carrier family 6 member 14	4.452	2.601	Plasma Membrane	transporter
SLC7A11	solute carrier family 7 member 11	2.285	2.224	Plasma Membrane	transporter
SNPH	syntaphilin	6.23	7.015	Plasma Membrane	other
SOCS1	suppressor of cytokine signaling 1	5.397	3.71	Cytoplasm	other
SOD2	superoxide dismutase 2	6.332	6.253	Cytoplasm	enzyme
SPRR2A	small proline rich protein 2A	3.446	3.389	Cytoplasm	other
SQSTM1	sequestosome 1	2.188	2.437	Cytoplasm	transcription regulator
ST5	suppression of tumorigenicity 5	3.284	2.341	Cytoplasm	enzyme
STX11	syntaxin 11	4.969	3.015	Plasma Membrane	transporter
TAAR1	trace amine associated receptor 1	5.35	5.672	Plasma Membrane	G-protein coupled receptor
TAT	tyrosine aminotransferase	2.384	2.446	Cytoplasm	enzyme
TIFA	TRAF interacting protein with forkhead associated domain	3.902	2.159	Other	other
TMEM163	transmembrane protein 163	2.087	2.111	Cytoplasm	other
TNFAIP2	TNF alpha induced protein 2	3.735	2.103	Extracellular Space	other
TNFAIP3	TNF alpha induced protein 3	5.103	4.126	Nucleus	enzyme
TNFRSF9	TNF receptor superfamily member 9	6.713	2.928	Plasma Membrane	transmembrane receptor
TNFSF15	TNF superfamily member 15	3.186	2.511	Extracellular Space	cytokine
TSLP	thymic stromal lymphopoietin	8.848	3.727	Extracellular Space	cytokine
ZC3H12A	zinc finger CCCH-type containing 12A	5.476	4.59	Cytoplasm	enzyme

## Sheet: RG shared Down
Downregulated genes shared by RG at both 6 and 24h
Symbol	Entrez Gene Name	RG-6h	RG-24h	Location	Type(s)
ADGRG2	adhesion G protein-coupled receptor G2	-2.06	-2.176	Plasma Membrane	G-protein coupled receptor
ADORA3	adenosine A3 receptor	-8.927	-4.148	Plasma Membrane	G-protein coupled receptor
ARRDC4	arrestin domain containing 4	-2.109	-2.12	Plasma Membrane	other
CD163	CD163 molecule	-2.36	-2.705	Plasma Membrane	transmembrane receptor
CD180	CD180 molecule	-5.36	-4.384	Plasma Membrane	other
CSF1R	colony stimulating factor 1 receptor	-2.243	-2.024	Plasma Membrane	kinase
ELFN2	extracellular leucine rich repeat and fibronectin type III domain containing 2	-2.626	-2.134	Extracellular Space	other
EPHA4	EPH receptor A4	-2.776	-2.247	Plasma Membrane	kinase
FGF1	fibroblast growth factor 1	-2.676	-3.195	Extracellular Space	growth factor
HMGCS2	3-hydroxy-3-methylglutaryl-CoA synthase 2	-2.767	-4.053	Cytoplasm	enzyme
IQSEC3	IQ motif and Sec7 domain 3	-2.114	-2.169	Cytoplasm	other
ITGB7	integrin subunit beta 7	-2.394	-2.51	Plasma Membrane	transmembrane receptor
LGI2	leucine rich repeat LGI family member 2	-2.648	-2.127	Extracellular Space	other
LINC00473	long intergenic non-protein coding RNA 473	-2.427	-2.714	Other	other
LRRC10B	leucine rich repeat containing 10B	-2.45	-2.232	Other	other
LSP1	lymphocyte specific protein 1	-2.789	-2.367	Cytoplasm	other
MS4A6A	membrane spanning 4-domains A6A	-6.259	-4.9	Other	other
OXGR1	oxoglutarate receptor 1	-2.887	-2.947	Plasma Membrane	G-protein coupled receptor
PCK1	phosphoenolpyruvate carboxykinase 1	-5.007	-2.889	Cytoplasm	kinase
PLCE1	phospholipase C epsilon 1	-2.628	-2.461	Cytoplasm	enzyme
PRSS2	serine protease 2	-2.707	-2.893	Extracellular Space	peptidase
RNASE6	ribonuclease A family member k6	-3.349	-3.412	Extracellular Space	enzyme
SERTM1	serine rich and transmembrane domain containing 1	-3.036	-2.579	Other	other
SLC37A2	solute carrier family 37 member 2	-3.39	-2.707	Cytoplasm	transporter
SLC6A4	solute carrier family 6 member 4	-2.257	-2.172	Plasma Membrane	transporter
SYNDIG1L	synapse differentiation inducing 1 like	-2.624	-3.415	Cytoplasm	other
SYT16	synaptotagmin 16	-2.073	-2.366	Other	transporter
TSIX	TSIX transcript, XIST antisense RNA	-120.293	-90.807	Nucleus	other
WNT16	Wnt family member 16	-5.017	-3.565	Extracellular Space	other

## Sheet: IL1B shared UP
Upregulated genes shared by IL-1B at both 6 and 24h
Symbol	Entrez Gene Name	IL1B-6h	IL1B-24h	Location	Type(s)
A4GALT	alpha 1,4-galactosyltransferase (P blood group)	3.136	2.308	Cytoplasm	enzyme
ABCC4	ATP binding cassette subfamily C member 4	2.402	3.316	Plasma Membrane	transporter
ACKR2	atypical chemokine receptor 2	4.083	3.953	Plasma Membrane	G-protein coupled receptor
ACPP	acid phosphatase, prostate	2.946	3.882	Extracellular Space	phosphatase
ACSL4	acyl-CoA synthetase long chain family member 4	2.137	2.144	Cytoplasm	enzyme
ADAMTS1	ADAM metallopeptidase with thrombospondin type 1 motif 1	2.123	2.968	Extracellular Space	peptidase
ADAMTS9	ADAM metallopeptidase with thrombospondin type 1 motif 9	4.971	3.244	Extracellular Space	peptidase
ADCYAP1	adenylate cyclase activating polypeptide 1	3.656	2.755	Extracellular Space	other
ADM	adrenomedullin	2.969	2.693	Extracellular Space	other
AKR1C1/AKR1C2	aldo-keto reductase family 1 member C2	2.236	3.058	Cytoplasm	enzyme
ALKAL2	ALK and LTK ligand 2	3.278	2.971	Other	other
ALPK1	alpha kinase 1	2.978	2.772	Other	kinase
AMBN	ameloblastin	7.388	8.504	Extracellular Space	growth factor
AMPD3	adenosine monophosphate deaminase 3	3.638	2.656	Cytoplasm	enzyme
AQP9	aquaporin 9	6.412	11.96	Plasma Membrane	transporter
ARAP1	ArfGAP with RhoGAP domain, ankyrin repeat and PH domain 1	3.627	3.441	Cytoplasm	other
ARHGAP26	Rho GTPase activating protein 26	2.308	2.032	Cytoplasm	other
ARHGEF10L	Rho guanine nucleotide exchange factor 10 like	3.316	2.991	Cytoplasm	enzyme
ARRDC3	arrestin domain containing 3	3.338	2.923	Plasma Membrane	other
ATP1B1	ATPase Na+/K+ transporting subunit beta 1	2.181	2.304	Plasma Membrane	transporter
BAALC	BAALC, MAP3K1 and KLF4 binding	5.363	3.972	Cytoplasm	other
BATF2	basic leucine zipper ATF-like transcription factor 2	5.541	4.87	Other	other
BATF3	basic leucine zipper ATF-like transcription factor 3	18.455	9.4	Nucleus	transcription regulator
BCL6	B cell CLL/lymphoma 6	3.19	2.602	Nucleus	transcription regulator
BCL2A1	BCL2 related protein A1	5.243	2.597	Cytoplasm	other
BDKRB1	bradykinin receptor B1	2.57	2.461	Plasma Membrane	G-protein coupled receptor
BDKRB2	bradykinin receptor B2	2.962	2.234	Plasma Membrane	G-protein coupled receptor
BIRC3	baculoviral IAP repeat containing 3	8.934	4.63	Cytoplasm	enzyme
BMP2	bone morphogenetic protein 2	3.392	2.586	Extracellular Space	growth factor
BMP5	bone morphogenetic protein 5	2.392	2.147	Extracellular Space	growth factor
BOC	BOC cell adhesion associated, oncogene regulated	2.485	2.25	Plasma Membrane	other
C11orf96	chromosome 11 open reading frame 96	3.016	2.232	Other	other
C1QTNF1	C1q and TNF related 1	4.062	2.326	Extracellular Space	other
C2CD4A	C2 calcium dependent domain containing 4A	5.536	4.54	Other	other
C2CD4B	C2 calcium dependent domain containing 4B	5.291	4.145	Plasma Membrane	other
C6orf58	chromosome 6 open reading frame 58	3.474	2.291	Cytoplasm	other
C8B	complement C8 beta chain	2.17	4.066	Extracellular Space	other
CA8	carbonic anhydrase 8	5.138	5.25	Cytoplasm	enzyme
CA5B	carbonic anhydrase 5B	4.815	3.564	Cytoplasm	enzyme
CASP4	caspase 4	4.787	3.056	Cytoplasm	peptidase
CASP5	caspase 5	18.215	22.33	Cytoplasm	peptidase
CCL2	C-C motif chemokine ligand 2	4.642	3.018	Extracellular Space	cytokine
CCL3	C-C motif chemokine ligand 3	4.174	4.87	Extracellular Space	cytokine
CCL4	C-C motif chemokine ligand 4	4.189	3.628	Extracellular Space	cytokine
CCL5	C-C motif chemokine ligand 5	3.662	2.445	Extracellular Space	cytokine
CCL7	C-C motif chemokine ligand 7	6.04	4.029	Extracellular Space	cytokine
CCL8	C-C motif chemokine ligand 8	20.805	8.129	Extracellular Space	cytokine
CCL20	C-C motif chemokine ligand 20	42.986	26.533	Extracellular Space	cytokine
CCL22	C-C motif chemokine ligand 22	5.443	5.826	Extracellular Space	cytokine
CCL28	C-C motif chemokine ligand 28	2.426	3.943	Extracellular Space	cytokine
CD40	CD40 molecule	4.466	2.236	Plasma Membrane	transmembrane receptor
CD48	CD48 molecule	4.085	3.55	Plasma Membrane	other
CD274	CD274 molecule	7.71	5.739	Plasma Membrane	enzyme
CDC42EP5	CDC42 effector protein 5	2.536	2.613	Cytoplasm	other
CDC42SE2	CDC42 small effector 2	2.753	2.34	Plasma Membrane	other
CDKN1A	cyclin dependent kinase inhibitor 1A	2.228	2.256	Nucleus	kinase
CEBPB	CCAAT enhancer binding protein beta	2.137	2.63	Nucleus	transcription regulator
CEBPD	CCAAT enhancer binding protein delta	8.076	6.517	Nucleus	transcription regulator
CEMIP	cell migration inducing hyaluronidase 1	2.073	2.731	Cytoplasm	enzyme
CFLAR	CASP8 and FADD like apoptosis regulator	3.152	2.247	Cytoplasm	other
CHI3L2	chitinase 3 like 2	2.218	6.754	Extracellular Space	enzyme
CLEC4E	C-type lectin domain family 4 member E	18.4	11.632	Plasma Membrane	other
CLIC5	chloride intracellular channel 5	3.762	3.619	Cytoplasm	ion channel
COL7A1	collagen type VII alpha 1 chain	2.057	3.823	Extracellular Space	other
CP	ceruloplasmin	3.529	12.962	Extracellular Space	enzyme
CPXM1	carboxypeptidase X, M14 family member 1	6.632	19.702	Extracellular Space	peptidase
CSF1	colony stimulating factor 1	7.148	4.252	Extracellular Space	cytokine
CSF2	colony stimulating factor 2	35.232	4.373	Extracellular Space	cytokine
CSF3	colony stimulating factor 3	40.47	22.971	Extracellular Space	cytokine
CTSS	cathepsin S	2.229	2.903	Cytoplasm	peptidase
CXCL1	C-X-C motif chemokine ligand 1	38.936	22.556	Extracellular Space	cytokine
CXCL2	C-X-C motif chemokine ligand 2	28.636	13.433	Extracellular Space	cytokine
CXCL3	C-X-C motif chemokine ligand 3	29.723	12.441	Extracellular Space	cytokine
CXCL5	C-X-C motif chemokine ligand 5	36.635	33.027	Extracellular Space	cytokine
CXCL6	C-X-C motif chemokine ligand 6	20.355	29.744	Extracellular Space	cytokine
CXCL8	C-X-C motif chemokine ligand 8	33.652	20.145	Extracellular Space	cytokine
CYB561D2	cytochrome b561 family member D2	2.004	2.132	Other	enzyme
CYP2C9	cytochrome P450 family 2 subfamily C member 9	8.427	3.062	Cytoplasm	enzyme
DAPP1	dual adaptor of phosphotyrosine and 3-phosphoinositides 1	2.562	3.045	Cytoplasm	other
DCLK3	doublecortin like kinase 3	5.025	3.294	Cytoplasm	kinase
DDIT4	DNA damage inducible transcript 4	2.567	2.345	Cytoplasm	other
DEFB4A/DEFB4B	defensin beta 4A	24.019	53.387	Extracellular Space	other
DLGAP1-AS1	DLGAP1 antisense RNA 1	3.641	3.014	Other	other
DMBT1	deleted in malignant brain tumors 1	3.642	2.706	Plasma Membrane	transmembrane receptor
DNAJC12	DnaJ heat shock protein family (Hsp40) member C12	2.624	2.406	Cytoplasm	other
DNTT	DNA nucleotidylexotransferase	5.909	6.115	Nucleus	enzyme
DPYSL3	dihydropyrimidinase like 3	2.776	2.906	Cytoplasm	enzyme
DRAM1	DNA damage regulated autophagy modulator 1	3.051	2.018	Cytoplasm	other
EBI3	Epstein-Barr virus induced 3	32.659	60.717	Extracellular Space	cytokine
EDNRB	endothelin receptor type B	2.477	2.941	Plasma Membrane	G-protein coupled receptor
EHD1	EH domain containing 1	4.894	2.355	Cytoplasm	other
ELF3	E74 like ETS transcription factor 3	2.832	2.232	Nucleus	transcription regulator
ENKUR	enkurin, TRPC channel interacting protein	6.016	5.441	Cytoplasm	other
ENPP1	ectonucleotide pyrophosphatase/phosphodiesterase 1	2.893	3.19	Plasma Membrane	enzyme
EPAS1	endothelial PAS domain protein 1	3.148	2.82	Nucleus	transcription regulator
EPS8L3	EPS8 like 3	2.983	3.027	Extracellular Space	other
ERO1A	endoplasmic reticulum oxidoreductase 1 alpha	2.238	2.838	Cytoplasm	enzyme
EXOC3L4	exocyst complex component 3 like 4	13.174	7.853	Other	other
F11	coagulation factor XI	2.02	2.378	Extracellular Space	peptidase
FBXO32	F-box protein 32	2.623	2.267	Cytoplasm	enzyme
FCAMR	Fc fragment of IgA and IgM receptor	12.02	8.215	Plasma Membrane	transmembrane receptor
FEZ1	fasciculation and elongation protein zeta 1	6.414	10.521	Cytoplasm	other
FFAR2	free fatty acid receptor 2	11.485	5.618	Plasma Membrane	G-protein coupled receptor
FGA	fibrinogen alpha chain	6.252	5.734	Extracellular Space	other
FGB	fibrinogen beta chain	13.488	17.28	Extracellular Space	other
FGF2	fibroblast growth factor 2	2.976	2.876	Extracellular Space	growth factor
FLRT3	fibronectin leucine rich transmembrane protein 3	2.491	2.113	Plasma Membrane	other
FRK	fyn related Src family tyrosine kinase	3.192	2.638	Nucleus	kinase
FSD1L	fibronectin type III and SPRY domain containing 1 like	3.496	3.687	Other	other
FSTL1	follistatin like 1	2.035	2.019	Extracellular Space	other
G0S2	G0/G1 switch 2	4.989	3.858	Cytoplasm	other
GADD45G	growth arrest and DNA damage inducible gamma	3.838	2.973	Nucleus	other
GBP1	guanylate binding protein 1	2.956	2.086	Cytoplasm	enzyme
GBP2	guanylate binding protein 2	3.364	4.978	Cytoplasm	enzyme
GCNT3	glucosaminyl (N-acetyl) transferase 3, mucin type	4.489	4.12	Plasma Membrane	enzyme
GFPT2	glutamine-fructose-6-phosphate transaminase 2	4.073	3.143	Cytoplasm	enzyme
GJB2	gap junction protein beta 2	3.467	2.033	Plasma Membrane	transporter
GK	glycerol kinase	4.571	5.389	Cytoplasm	kinase
GLRX	glutaredoxin	2.287	2.272	Cytoplasm	enzyme
GNA15	G protein subunit alpha 15	2.46	2.433	Plasma Membrane	enzyme
GRAP2	GRB2 related adaptor protein 2	4.664	4.204	Cytoplasm	other
GRASP	general receptor for phosphoinositides 1 associated scaffold protein	3.044	3.086	Plasma Membrane	other
HAS1	hyaluronan synthase 1	6.441	5.731	Plasma Membrane	enzyme
HAS2	hyaluronan synthase 2	3.027	2.241	Plasma Membrane	enzyme
HAVCR1	hepatitis A virus cellular receptor 1	2.491	6.752	Plasma Membrane	other
HDGF	heparin binding growth factor	2.174	2.164	Extracellular Space	growth factor
HIF1A	hypoxia inducible factor 1 subunit alpha	2.244	2.127	Nucleus	transcription regulator
HILPDA	hypoxia inducible lipid droplet associated	6.146	4.277	Cytoplasm	other
HIST1H2BC	histone cluster 1 H2B family member c	2.104	2.763	Nucleus	other
HPX	hemopexin	3.073	7.37	Extracellular Space	transporter
HRH1	histamine receptor H1	2.814	2.681	Plasma Membrane	G-protein coupled receptor
HS3ST1	heparan sulfate-glucosamine 3-sulfotransferase 1	5.958	4.507	Cytoplasm	enzyme
HSD11B1	hydroxysteroid 11-beta dehydrogenase 1	2.981	4.363	Cytoplasm	enzyme
ICAM1	intercellular adhesion molecule 1	10.797	5.481	Plasma Membrane	transmembrane receptor
ICAM4	intercellular adhesion molecule 4 (Landsteiner-Wiener blood group)	21.393	8.687	Plasma Membrane	other
ICOSLG/LOC102723996	inducible T cell costimulator ligand	5.348	2.313	Plasma Membrane	other
IDO1	indoleamine 2,3-dioxygenase 1	4.209	2.553	Cytoplasm	enzyme
IER3	immediate early response 3	4.848	3.927	Cytoplasm	other
IER5	immediate early response 5	3.49	2.509	Other	other
IGFBP3	insulin like growth factor binding protein 3	2.165	4.332	Extracellular Space	other
IKBKE	inhibitor of nuclear factor kappa B kinase subunit epsilon	3.172	2.87	Cytoplasm	kinase
IL6	interleukin 6	60.72	46.74	Extracellular Space	cytokine
IL7	interleukin 7	30.608	13.594	Extracellular Space	cytokine
IL11	interleukin 11	3.292	4.65	Extracellular Space	cytokine
IL24	interleukin 24	10.134	27.174	Extracellular Space	cytokine
IL33	interleukin 33	6.269	9.57	Extracellular Space	cytokine
IL17C	interleukin 17C	59.23	14.424	Extracellular Space	cytokine
IL17RB	interleukin 17 receptor B	5.39	6.732	Plasma Membrane	transmembrane receptor
IL18BP	interleukin 18 binding protein	5.766	5.573	Extracellular Space	other
IL18R1	interleukin 18 receptor 1	6.806	3.43	Plasma Membrane	transmembrane receptor
IL1A	interleukin 1 alpha	15.113	5.435	Extracellular Space	cytokine
IL1B	interleukin 1 beta	18.329	10.565	Extracellular Space	cytokine
IL23A	interleukin 23 subunit alpha	7.507	4.066	Extracellular Space	cytokine
IL7R	interleukin 7 receptor	5.27	4.343	Plasma Membrane	transmembrane receptor
INE2	inactivation escape 2	4.776	3.224	Other	other
INHBA	inhibin subunit beta A	4.504	3.701	Extracellular Space	growth factor
IRAK2	interleukin 1 receptor associated kinase 2	4.146	3	Plasma Membrane	kinase
IRAK3	interleukin 1 receptor associated kinase 3	2.315	2.885	Cytoplasm	kinase
IRF1	interferon regulatory factor 1	3.254	2.042	Nucleus	transcription regulator
IZUMO4	IZUMO family member 4	2.745	5.007	Nucleus	other
JAK1	Janus kinase 1	3.052	2.283	Cytoplasm	kinase
JAK3	Janus kinase 3	3.193	2.555	Cytoplasm	kinase
JUNB	JunB proto-oncogene, AP-1 transcription factor subunit	3.688	2.99	Nucleus	transcription regulator
KCNA2	potassium voltage-gated channel subfamily A member 2	5.2	3.978	Plasma Membrane	ion channel
KCNN2	potassium calcium-activated channel subfamily N member 2	7.481	3.338	Plasma Membrane	ion channel
KCNN3	potassium calcium-activated channel subfamily N member 3	4.432	3.525	Plasma Membrane	ion channel
KCNQ3	potassium voltage-gated channel subfamily Q member 3	3.178	3.048	Plasma Membrane	ion channel
KMO	kynurenine 3-monooxygenase	22.59	27.221	Cytoplasm	enzyme
KRT6B	keratin 6B	5.014	2.999	Cytoplasm	other
KYNU	kynureninase	5.101	6.024	Cytoplasm	enzyme
LACC1	laccase domain containing 1	2.544	2.234	Cytoplasm	other
LAMB3	laminin subunit beta 3	3.05	3.512	Extracellular Space	transporter
LAMC2	laminin subunit gamma 2	2.705	2.177	Extracellular Space	other
LAMP3	lysosomal associated membrane protein 3	3.923	2.031	Plasma Membrane	other
LBP	lipopolysaccharide binding protein	10.138	34.626	Plasma Membrane	transporter
LIF	LIF, interleukin 6 family cytokine	17.692	7.93	Extracellular Space	cytokine
LIMD2	LIM domain containing 2	2.733	2.281	Other	other
LIPG	lipase G, endothelial type	2.711	2.561	Extracellular Space	enzyme
LMO2	LIM domain only 2	2.234	2.13	Nucleus	transcription regulator
LOC100506123	uncharacterized LOC100506123	3.203	2.541	Other	other
LYN	LYN proto-oncogene, Src family tyrosine kinase	4.83	3.454	Cytoplasm	kinase
MAFF	MAF bZIP transcription factor F	3.679	2.406	Nucleus	transcription regulator
MAP3K8	mitogen-activated protein kinase kinase kinase 8	6.194	3.497	Cytoplasm	kinase
MAP6D1	MAP6 domain containing 1	2.455	3.387	Cytoplasm	other
MAPK4	mitogen-activated protein kinase 4	2.785	2.001	Cytoplasm	kinase
MCHR1	melanin concentrating hormone receptor 1	2.407	3.199	Plasma Membrane	G-protein coupled receptor
MEDAG	mesenteric estrogen dependent adipogenesis	5.521	3.502	Cytoplasm	other
MFSD2A	major facilitator superfamily domain containing 2A	12.502	6.224	Plasma Membrane	transporter
MID1	midline 1	2.181	2.066	Nucleus	other
mir-24	microRNA 24-1	2.193	2.289	Cytoplasm	microRNA
MIR7-3HG	MIR7-3 host gene	2.027	3.078	Other	other
MMP1	matrix metallopeptidase 1	3.918	3.923	Extracellular Space	peptidase
MMP9	matrix metallopeptidase 9	2.094	5.062	Extracellular Space	peptidase
MMP10	matrix metallopeptidase 10	18.849	5.153	Extracellular Space	peptidase
MMP12	matrix metallopeptidase 12	5.516	6.738	Extracellular Space	peptidase
MMP16	matrix metallopeptidase 16	2.241	2.124	Extracellular Space	peptidase
MT1E	metallothionein 1E	2.354	3.02	Other	other
MT1X	metallothionein 1X	2.313	3.624	Other	other
MT2A	metallothionein 2A	3.437	5.195	Cytoplasm	other
MYO1B	myosin IB	2.287	2.079	Cytoplasm	enzyme
NAMPT	nicotinamide phosphoribosyltransferase	9.732	8.58	Extracellular Space	cytokine
NCCRP1	non-specific cytotoxic cell receptor protein 1 homolog (zebrafish)	6.384	6.103	Cytoplasm	other
NCOA7	nuclear receptor coactivator 7	5.07	3.589	Nucleus	transcription regulator
NEAT1	nuclear paraspeckle assembly transcript 1	3	3.01	Other	other
NEDD4	neural precursor cell expressed, developmentally down-regulated 4, E3 ubiquitin protein ligase	2.817	2.822	Cytoplasm	enzyme
NEURL3	neuralized E3 ubiquitin protein ligase 3	4.714	3.504	Other	enzyme
NFKB1	nuclear factor kappa B subunit 1	3.607	2.171	Nucleus	transcription regulator
NFKB2	nuclear factor kappa B subunit 2	7.317	3.635	Nucleus	transcription regulator
NFKBIA	NFKB inhibitor alpha	10.639	6.228	Cytoplasm	transcription regulator
NFKBIZ	NFKB inhibitor zeta	5.359	4.015	Nucleus	transcription regulator
NIPAL4	NIPA like domain containing 4	8.505	7.703	Other	other
NNMT	nicotinamide N-methyltransferase	3.519	2.01	Cytoplasm	enzyme
NOS2	nitric oxide synthase 2	12.655	4.654	Cytoplasm	enzyme
OPN3	opsin 3	2.157	2.559	Plasma Membrane	G-protein coupled receptor
ORM1	orosomucoid 1	2.812	8.099	Extracellular Space	other
OSMR	oncostatin M receptor	2.119	2.066	Plasma Membrane	transmembrane receptor
OVGP1	oviductal glycoprotein 1	2.927	5.585	Extracellular Space	enzyme
OXTR	oxytocin receptor	12.831	6.731	Plasma Membrane	G-protein coupled receptor
PAPPA	pappalysin 1	5.676	7.56	Extracellular Space	peptidase
PDPN	podoplanin	2.223	2.809	Plasma Membrane	other
PEA15	proliferation and apoptosis adaptor protein 15	2.642	2.62	Cytoplasm	transporter
PGM2L1	phosphoglucomutase 2 like 1	3.181	2.803	Cytoplasm	enzyme
PI3	peptidase inhibitor 3	10.662	15.978	Extracellular Space	other
PI15	peptidase inhibitor 15	6.695	6.49	Extracellular Space	other
PID1	phosphotyrosine interaction domain containing 1	2.006	2.377	Cytoplasm	other
PIGR	polymeric immunoglobulin receptor	2.495	4.299	Plasma Membrane	transporter
PIK3AP1	phosphoinositide-3-kinase adaptor protein 1	2.353	2.195	Cytoplasm	kinase
PIM2	Pim-2 proto-oncogene, serine/threonine kinase	6.077	5.683	Nucleus	kinase
PLA2G4C	phospholipase A2 group IVC	3.326	2.223	Plasma Membrane	enzyme
PLAU	plasminogen activator, urokinase	2.725	2.196	Extracellular Space	peptidase
PLOD2	procollagen-lysine,2-oxoglutarate 5-dioxygenase 2	2.042	2.741	Cytoplasm	enzyme
PLSCR1	phospholipid scramblase 1	2.679	2.206	Plasma Membrane	enzyme
PMAIP1	phorbol-12-myristate-13-acetate-induced protein 1	2.244	2.322	Cytoplasm	other
POU2F2	POU class 2 homeobox 2	9.803	10.552	Nucleus	transcription regulator
PPP2R2B	protein phosphatase 2 regulatory subunit Bbeta	2.666	2.255	Cytoplasm	phosphatase
PPP2R5B	protein phosphatase 2 regulatory subunit B'beta	2.355	2.093	Cytoplasm	phosphatase
PRG4	proteoglycan 4	3.456	9.091	Extracellular Space	other
PRRG4	proline rich and Gla domain 4	2.423	2.746	Plasma Membrane	other
PTAFR	platelet activating factor receptor	5.911	3.569	Plasma Membrane	G-protein coupled receptor
PTGES	prostaglandin E synthase	3.133	4.279	Cytoplasm	enzyme
PTGS2	prostaglandin-endoperoxide synthase 2	9.245	11.565	Cytoplasm	enzyme
RAC2	Rac family small GTPase 2	2.557	2.535	Cytoplasm	enzyme
RARRES1	retinoic acid receptor responder 1	2.304	2.869	Plasma Membrane	other
RBBP8	RB binding protein 8, endonuclease	2.928	2.35	Nucleus	enzyme
RBPMS	RNA binding protein, mRNA processing factor	2.063	2.323	Cytoplasm	transcription regulator
RDH10	retinol dehydrogenase 10	3.481	2.724	Nucleus	enzyme
RELB	RELB proto-oncogene, NF-kB subunit	4.489	2.438	Nucleus	transcription regulator
RHBDF2	rhomboid 5 homolog 2	3.861	2.928	Cytoplasm	other
RHCG	Rh family C glycoprotein	14.871	13.007	Plasma Membrane	transporter
RND1	Rho family GTPase 1	8.677	4.891	Cytoplasm	enzyme
RNF24	ring finger protein 24	2.174	2.009	Cytoplasm	other
RNF144B	ring finger protein 144B	3.543	2.628	Cytoplasm	enzyme
S100A9	S100 calcium binding protein A9	2.116	9.754	Cytoplasm	other
SAA1	serum amyloid A1	5.792	45.07	Extracellular Space	transporter
SAA2	serum amyloid A2	6.025	45.691	Extracellular Space	other
SBNO2	strawberry notch homolog 2	3.074	2.426	Other	transcription regulator
SCN7A	sodium voltage-gated channel alpha subunit 7	4.935	5.78	Plasma Membrane	ion channel
SCUBE2	signal peptide, CUB domain and EGF like domain containing 2	2.305	2.46	Extracellular Space	other
SELE	selectin E	14.479	2.557	Plasma Membrane	transmembrane receptor
SEMA4B	semaphorin 4B	2.192	2.173	Plasma Membrane	other
SERPINB3	serpin family B member 3	3.707	9.335	Cytoplasm	other
SERPINB4	serpin family B member 4	7.197	21.021	Cytoplasm	other
SERPINB7	serpin family B member 7	8.443	16.049	Cytoplasm	other
SERPINB9	serpin family B member 9	2.584	2.082	Cytoplasm	other
SFR1	SWI5 dependent homologous recombination repair protein 1	2.125	2.217	Nucleus	transcription regulator
SGK1	serum/glucocorticoid regulated kinase 1	2.547	2.372	Cytoplasm	kinase
SLC16A3	solute carrier family 16 member 3	2.136	2.63	Plasma Membrane	transporter
SLC19A3	solute carrier family 19 member 3	4.295	3.088	Plasma Membrane	transporter
SLC24A2	solute carrier family 24 member 2	2.65	2.469	Plasma Membrane	transporter
SLC26A4	solute carrier family 26 member 4	50.339	79.576	Plasma Membrane	transporter
SLC2A6	solute carrier family 2 member 6	3.171	2.359	Plasma Membrane	transporter
SLC30A2	solute carrier family 30 member 2	6.279	8.864	Plasma Membrane	transporter
SLC39A14	solute carrier family 39 member 14	4.687	3.536	Plasma Membrane	transporter
SLC40A1	solute carrier family 40 member 1	2.089	3.032	Plasma Membrane	transporter
SLC5A5	solute carrier family 5 member 5	51.229	20.751	Plasma Membrane	transporter
SLC5A8	solute carrier family 5 member 8	6.435	3.061	Plasma Membrane	transporter
SLC6A14	solute carrier family 6 member 14	17.026	13.655	Plasma Membrane	transporter
SLC7A11	solute carrier family 7 member 11	2.325	3.503	Plasma Membrane	transporter
SLCO4A1	solute carrier organic anion transporter family member 4A1	3.257	3.181	Plasma Membrane	transporter
SLCO5A1	solute carrier organic anion transporter family member 5A1	2.278	2.018	Other	transporter
SNCAIP	synuclein alpha interacting protein	5.338	3.659	Cytoplasm	transcription regulator
SNPH	syntaphilin	12.057	9.897	Plasma Membrane	other
SOAT2	sterol O-acyltransferase 2	9.426	7.831	Cytoplasm	enzyme
SOCS1	suppressor of cytokine signaling 1	11.94	11.336	Cytoplasm	other
SOCS2	suppressor of cytokine signaling 2	2.599	3.355	Cytoplasm	other
SOCS3	suppressor of cytokine signaling 3	4.54	3.428	Cytoplasm	phosphatase
SOD2	superoxide dismutase 2	15.025	15.835	Cytoplasm	enzyme
SP6	Sp6 transcription factor	5.806	6.35	Nucleus	transcription regulator
SPRR2A	small proline rich protein 2A	9.331	18.986	Cytoplasm	other
SPX	spexin hormone	4.198	3.11	Nucleus	other
SQOR	sulfide quinone oxidoreductase	2.65	2.274	Cytoplasm	enzyme
ST5	suppression of tumorigenicity 5	5.807	3.786	Cytoplasm	enzyme
STC1	stanniocalcin 1	3.431	2.378	Extracellular Space	kinase
STEAP1	STEAP family member 1	4.629	3.696	Plasma Membrane	transporter
STEAP4	STEAP4 metalloreductase	3.155	4.345	Plasma Membrane	enzyme
STIM2	stromal interaction molecule 2	2.766	2.666	Plasma Membrane	transporter
STMN4	stathmin 4	5.728	5.703	Cytoplasm	other
STX11	syntaxin 11	5.701	3.091	Plasma Membrane	transporter
TAAR1	trace amine associated receptor 1	10.426	6.96	Plasma Membrane	G-protein coupled receptor
TAT	tyrosine aminotransferase	3.37	3.582	Cytoplasm	enzyme
TDO2	tryptophan 2,3-dioxygenase	2.234	3.488	Cytoplasm	enzyme
TFPI2	tissue factor pathway inhibitor 2	2.129	2.347	Extracellular Space	other
TGM2	transglutaminase 2	3.345	5.263	Cytoplasm	enzyme
TLL2	tolloid like 2	3.027	4.75	Extracellular Space	peptidase
TMEM154	transmembrane protein 154	4.229	4.428	Other	other
TMEM163	transmembrane protein 163	3.714	3.28	Cytoplasm	other
TNC	tenascin C	4.316	3.726	Extracellular Space	other
TNFAIP2	TNF alpha induced protein 2	6.486	2.695	Extracellular Space	other
TNFAIP3	TNF alpha induced protein 3	5.784	2.912	Nucleus	enzyme
TNFAIP6	TNF alpha induced protein 6	3.316	3.076	Extracellular Space	other
TNFRSF18	TNF receptor superfamily member 18	12.393	4.182	Plasma Membrane	transmembrane receptor
TNFRSF11B	TNF receptor superfamily member 11b	5.922	2.61	Plasma Membrane	transmembrane receptor
TNFSF15	TNF superfamily member 15	6.85	3.074	Extracellular Space	cytokine
TNFSF18	TNF superfamily member 18	57.82	4.606	Extracellular Space	cytokine
TNIP1	TNFAIP3 interacting protein 1	3.137	2.31	Nucleus	other
TPBGL	trophoblast glycoprotein like	2.666	2.421	Other	other
TREM1	triggering receptor expressed on myeloid cells 1	3.839	5.102	Plasma Membrane	transmembrane receptor
TRERF1	transcriptional regulating factor 1	2.084	2.225	Nucleus	transcription regulator
TRIM36	tripartite motif containing 36	4.352	3.062	Cytoplasm	enzyme
TSC22D1	TSC22 domain family member 1	3.015	2.657	Nucleus	transcription regulator
TSLP	thymic stromal lymphopoietin	11.31	3.016	Extracellular Space	cytokine
TYMP	thymidine phosphorylase	2.335	2.702	Extracellular Space	growth factor
UBD	ubiquitin D	2.677	2.108	Nucleus	other
UNQ6494	uncharacterized LOC100129066	3.416	2.738	Other	other
USP43	ubiquitin specific peptidase 43	2.327	2.094	Nucleus	peptidase
VNN1	vanin 1	3.27	4.362	Plasma Membrane	enzyme
VNN2	vanin 2	2.661	4.008	Other	enzyme
VNN3	vanin 3	31.965	62.467	Extracellular Space	enzyme
WARS	tryptophanyl-tRNA synthetase	2.744	2.188	Cytoplasm	enzyme
WNT5A	Wnt family member 5A	2	2.706	Extracellular Space	cytokine
WTAP	WT1 associated protein	2.268	2.105	Nucleus	other
ZC2HC1C	zinc finger C2HC-type containing 1C	2.577	2.083	Other	other
ZC3H12A	zinc finger CCCH-type containing 12A	15.575	11.141	Cytoplasm	enzyme
ZG16B	zymogen granule protein 16B	3.178	6.043	Cytoplasm	other

## Sheet: IL1B shared Down
Downregulated genes shared by IL-1B at both 6 and 24h
Symbol	Entrez Gene Name	IL1B-6h	IL1B-24h	Location	Type(s)
ABAT	4-aminobutyrate aminotransferase	-2.013	-2.039	Cytoplasm	enzyme
ABCC6P2	ATP binding cassette subfamily C member 6 pseudogene 2	-2.822	-3.705	Other	other
ACADL	acyl-CoA dehydrogenase long chain	-2.717	-3.401	Cytoplasm	enzyme
ACTA2	actin, alpha 2, smooth muscle, aorta	-2.157	-4.031	Cytoplasm	other
ADAMTSL1	ADAMTS like 1	-2.335	-2.477	Extracellular Space	other
ADGRG2	adhesion G protein-coupled receptor G2	-2.412	-2.438	Plasma Membrane	G-protein coupled receptor
ADGRG5	adhesion G protein-coupled receptor G5	-2.277	-2.202	Plasma Membrane	G-protein coupled receptor
ADORA3	adenosine A3 receptor	-5.879	-3.555	Plasma Membrane	G-protein coupled receptor
ADRA2A	adrenoceptor alpha 2A	-2.748	-2.689	Plasma Membrane	G-protein coupled receptor
ADRA2C	adrenoceptor alpha 2C	-3.599	-3.284	Plasma Membrane	G-protein coupled receptor
AK5	adenylate kinase 5	-2.357	-2.571	Cytoplasm	kinase
AKAP7	A-kinase anchoring protein 7	-2.219	-2.343	Plasma Membrane	other
AKR7A3	aldo-keto reductase family 7 member A3	-2.358	-2.324	Cytoplasm	enzyme
ANKRD1	ankyrin repeat domain 1	-2.98	-2.376	Cytoplasm	transcription regulator
ANKRD23	ankyrin repeat domain 23	-2.916	-5.107	Nucleus	other
ANPEP	alanyl aminopeptidase, membrane	-2.807	-3.02	Plasma Membrane	peptidase
ANXA9	annexin A9	-2.99	-2.267	Plasma Membrane	transmembrane receptor
APCDD1	APC down-regulated 1	-5.268	-3.206	Plasma Membrane	other
AQP1	aquaporin 1 (Colton blood group)	-3.302	-3.312	Plasma Membrane	transporter
AQP7	aquaporin 7	-2.03	-3.234	Plasma Membrane	transporter
AQP8	aquaporin 8	-3.97	-12.329	Plasma Membrane	transporter
ARRDC4	arrestin domain containing 4	-3.639	-2.641	Plasma Membrane	other
ASB9	ankyrin repeat and SOCS box containing 9	-2.325	-2.538	Nucleus	transcription regulator
ASB16	ankyrin repeat and SOCS box containing 16	-2.658	-2.253	Cytoplasm	other
ASCL2	achaete-scute family bHLH transcription factor 2	-4.018	-2.105	Nucleus	transcription regulator
BAAT	bile acid-CoA:amino acid N-acyltransferase	-4.78	-3.124	Cytoplasm	enzyme
C6	complement C6	-2.503	-5.581	Extracellular Space	other
C1orf127	chromosome 1 open reading frame 127	-2.531	-2.663	Other	other
C1orf158	chromosome 1 open reading frame 158	-5.298	-4.16	Other	other
C2orf54	chromosome 2 open reading frame 54	-5.761	-3.246	Other	other
CACNG4	calcium voltage-gated channel auxiliary subunit gamma 4	-3.61	-2.68	Plasma Membrane	ion channel
CASC10	cancer susceptibility 10	-2.205	-2.356	Other	other
CASR	calcium sensing receptor	-2.129	-2.09	Plasma Membrane	G-protein coupled receptor
CCDC3	coiled-coil domain containing 3	-2.982	-5.368	Cytoplasm	other
CD5	CD5 molecule	-2.456	-2.228	Plasma Membrane	transmembrane receptor
CD6	CD6 molecule	-2.618	-2.74	Plasma Membrane	transmembrane receptor
CD180	CD180 molecule	-2.797	-3.251	Plasma Membrane	other
CDCA7L	cell division cycle associated 7 like	-2.685	-2.313	Nucleus	other
CDKL2	cyclin dependent kinase like 2	-2.1	-2.234	Nucleus	kinase
CHODL	chondrolectin	-3.313	-2.113	Plasma Membrane	other
CLDN6	claudin 6	-2.574	-4.623	Plasma Membrane	other
CNTN4	contactin 4	-2.287	-2.4	Plasma Membrane	enzyme
COL26A1	collagen type XXVI alpha 1 chain	-3.103	-3.203	Extracellular Space	other
CPA4	carboxypeptidase A4	-6.495	-7.046	Extracellular Space	peptidase
CRH	corticotropin releasing hormone	-2.413	-6.045	Extracellular Space	cytokine
CTGF	connective tissue growth factor	-3.813	-3.551	Extracellular Space	growth factor
CYS1	cystin 1	-2.643	-2.461	Cytoplasm	transcription regulator
DACT2	dishevelled binding antagonist of beta catenin 2	-2.938	-2.338	Cytoplasm	other
DBP	D-box binding PAR bZIP transcription factor	-3.25	-2.121	Nucleus	transcription regulator
EDN3	endothelin 3	-2.898	-2.623	Extracellular Space	other
EIF4E1B	eukaryotic translation initiation factor 4E family member 1B	-2.167	-2.389	Other	other
ENHO	energy homeostasis associated	-2.21	-3.211	Plasma Membrane	other
EPHA3	EPH receptor A3	-2.29	-2.481	Plasma Membrane	kinase
EPHA4	EPH receptor A4	-2.674	-3.095	Plasma Membrane	kinase
ERP27	endoplasmic reticulum protein 27	-2.506	-3.571	Other	other
F13A1	coagulation factor XIII A chain	-2.126	-4.99	Extracellular Space	enzyme
FABP4	fatty acid binding protein 4	-2.437	-4.788	Cytoplasm	transporter
FAM135B	family with sequence similarity 135 member B	-2.237	-2.547	Other	enzyme
FAM171A2	family with sequence similarity 171 member A2	-2.726	-2.759	Other	other
FGF1	fibroblast growth factor 1	-4.659	-3.218	Extracellular Space	growth factor
FGF19	fibroblast growth factor 19	-2.148	-2.226	Extracellular Space	growth factor
FHL5	four and a half LIM domains 5	-10.334	-5.376	Nucleus	transcription regulator
FNDC10	fibronectin type III domain containing 10	-2.247	-2.145	Other	other
FOXS1	forkhead box S1	-2.345	-2.224	Nucleus	transcription regulator
G6PC2	glucose-6-phosphatase catalytic subunit 2	-2.333	-3.295	Cytoplasm	phosphatase
GABRP	gamma-aminobutyric acid type A receptor pi subunit	-3.943	-2.752	Plasma Membrane	ion channel
GATM	glycine amidinotransferase	-3.461	-2.493	Cytoplasm	enzyme
GGT6	gamma-glutamyltransferase 6	-3.033	-2.556	Plasma Membrane	peptidase
GJA3	gap junction protein alpha 3	-2.153	-2.091	Plasma Membrane	transporter
GP2	glycoprotein 2	-2.08	-3.095	Cytoplasm	other
GPR148	G protein-coupled receptor 148	-2.308	-2.56	Plasma Membrane	G-protein coupled receptor
GPSM1	G protein signaling modulator 1	-2.679	-2.367	Cytoplasm	other
GSTA1	glutathione S-transferase alpha 1	-2.575	-2.342	Cytoplasm	enzyme
GSTA2	glutathione S-transferase alpha 2	-2.862	-2.662	Cytoplasm	enzyme
HCN4	hyperpolarization activated cyclic nucleotide gated potassium channel 4	-2.732	-2.005	Plasma Membrane	ion channel
HEXIM2	hexamethylene bisacetamide inducible 2	-2.009	-2.172	Nucleus	transcription regulator
HMGCS2	3-hydroxy-3-methylglutaryl-CoA synthase 2	-4.437	-18.71	Cytoplasm	enzyme
HTR3A	5-hydroxytryptamine receptor 3A	-2.321	-4.079	Plasma Membrane	ion channel
IGSF21	immunoglobin superfamily member 21	-2.25	-2.99	Extracellular Space	other
IL17RE	interleukin 17 receptor E	-2.112	-2.134	Plasma Membrane	other
IQSEC3	IQ motif and Sec7 domain 3	-2.001	-2.081	Cytoplasm	other
ITGB4	integrin subunit beta 4	-2.583	-2.031	Plasma Membrane	transmembrane receptor
KCNF1	potassium voltage-gated channel modifier subfamily F member 1	-2.285	-2.287	Plasma Membrane	ion channel
KCNJ15	potassium voltage-gated channel subfamily J member 15	-2.488	-2.426	Plasma Membrane	ion channel
KCNK16	potassium two pore domain channel subfamily K member 16	-2.408	-2.613	Plasma Membrane	ion channel
KHK	ketohexokinase	-2.586	-2.181	Cytoplasm	kinase
KLHL13	kelch like family member 13	-2.328	-2.034	Cytoplasm	other
KRT5	keratin 5	-2.404	-6.586	Cytoplasm	other
KY	kyphoscoliosis peptidase	-3.694	-3.874	Cytoplasm	other
LDLRAD1	low density lipoprotein receptor class A domain containing 1	-4.449	-3.944	Other	other
LEFTY1	left-right determination factor 1	-16.773	-2.83	Extracellular Space	growth factor
LGI2	leucine rich repeat LGI family member 2	-3.301	-2.375	Extracellular Space	other
LGI3	leucine rich repeat LGI family member 3	-2.227	-2.083	Extracellular Space	other
LOC730101	uncharacterized LOC730101	-2.524	-2.577	Other	other
LOC100129175	uncharacterized LOC100129175	-2.656	-2.567	Other	other
LRRC2	leucine rich repeat containing 2	-2.261	-2.417	Other	other
LRRC20	leucine rich repeat containing 20	-2.94	-2.18	Other	other
LRRC10B	leucine rich repeat containing 10B	-2.889	-2.048	Other	other
MAFA	MAF bZIP transcription factor A	-3.385	-4.599	Nucleus	transcription regulator
MAFB	MAF bZIP transcription factor B	-2.373	-2.598	Nucleus	transcription regulator
MAP2K6	mitogen-activated protein kinase kinase 6	-2.46	-2.3	Cytoplasm	kinase
MAT1A	methionine adenosyltransferase 1A	-2.233	-2.521	Cytoplasm	enzyme
MEP1B	meprin A subunit beta	-2.447	-2.835	Plasma Membrane	peptidase
METTL7A	methyltransferase like 7A	-3.064	-2.613	Cytoplasm	other
MMP11	matrix metallopeptidase 11	-2.15	-5.391	Extracellular Space	peptidase
MMP28	matrix metallopeptidase 28	-2.786	-3.797	Extracellular Space	peptidase
MRVI1	murine retrovirus integration site 1 homolog	-3.894	-2.421	Cytoplasm	other
MS4A6A	membrane spanning 4-domains A6A	-3.31	-3.373	Other	other
NAGS	N-acetylglutamate synthase	-2.495	-2.168	Cytoplasm	enzyme
NKX2-3	NK2 homeobox 3	-2.305	-2.144	Nucleus	transcription regulator
NPTX2	neuronal pentraxin 2	-2.015	-3.404	Extracellular Space	other
NR0B2	nuclear receptor subfamily 0 group B member 2	-2.12	-2.081	Nucleus	ligand-dependent nuclear receptor
NTHL1	nth like DNA glycosylase 1	-2.069	-2.083	Nucleus	enzyme
OLFML2A	olfactomedin like 2A	-2.334	-2.239	Extracellular Space	other
OTOGL	otogelin like	-2.204	-3.417	Other	other
OXGR1	oxoglutarate receptor 1	-5.156	-5.517	Plasma Membrane	G-protein coupled receptor
PDLIM2	PDZ and LIM domain 2	-3.205	-2.821	Cytoplasm	other
PDZK1	PDZ domain containing 1	-2.653	-4.853	Plasma Membrane	transporter
PLCE1	phospholipase C epsilon 1	-6.337	-6.936	Cytoplasm	enzyme
PNLIPRP2	pancreatic lipase related protein 2 (gene/pseudogene)	-2.321	-3.761	Extracellular Space	enzyme
POU6F2	POU class 6 homeobox 2	-2.321	-2.456	Nucleus	transcription regulator
PPP1R14A	protein phosphatase 1 regulatory inhibitor subunit 14A	-4.639	-10.985	Cytoplasm	phosphatase
PRSS2	serine protease 2	-4.314	-2.717	Extracellular Space	peptidase
PTF1A	pancreas associated transcription factor 1a	-5.196	-4.01	Nucleus	transcription regulator
PTGDR2	prostaglandin D2 receptor 2	-4.38	-3.817	Plasma Membrane	G-protein coupled receptor
PYROXD2	pyridine nucleotide-disulphide oxidoreductase domain 2	-2.855	-2.932	Other	other
RAB3A	RAB3A, member RAS oncogene family	-2.7	-2.704	Cytoplasm	enzyme
RASGRF1	Ras protein specific guanine nucleotide releasing factor 1	-2.798	-2.907	Cytoplasm	other
REEP6	receptor accessory protein 6	-2.423	-2.181	Plasma Membrane	other
RHBDL1	rhomboid like 1	-2.224	-2.745	Plasma Membrane	peptidase
ROBO2	roundabout guidance receptor 2	-2.084	-2.411	Plasma Membrane	transmembrane receptor
RXRG	retinoid X receptor gamma	-2.518	-2.315	Nucleus	ligand-dependent nuclear receptor
SARDH	sarcosine dehydrogenase	-2.333	-2.803	Cytoplasm	enzyme
SCRT1	scratch family transcriptional repressor 1	-2.359	-2.954	Nucleus	transcription regulator
SERTM1	serine rich and transmembrane domain containing 1	-2.939	-2.782	Other	other
SFRP5	secreted frizzled related protein 5	-3.17	-4.979	Plasma Membrane	transmembrane receptor
SGSM1	small G protein signaling modulator 1	-2.097	-2.279	Nucleus	other
SHISAL2B	shisa like 2B	-2.544	-4.398	Other	other
SLC14A1	solute carrier family 14 member 1 (Kidd blood group)	-2.577	-2.134	Plasma Membrane	transporter
SLC22A3	solute carrier family 22 member 3	-2.742	-2.89	Plasma Membrane	transporter
SLC25A34	solute carrier family 25 member 34	-2.282	-2.925	Cytoplasm	other
SLC6A4	solute carrier family 6 member 4	-2.647	-2.597	Plasma Membrane	transporter
SLC6A19	solute carrier family 6 member 19	-2.564	-2.331	Plasma Membrane	transporter
SLC8A1	solute carrier family 8 member A1	-2.243	-2.437	Plasma Membrane	transporter
SMIM10L2A	small integral membrane protein 10 like 2A	-2.482	-2.053	Other	other
SPTSSB	serine palmitoyltransferase small subunit B	-2.924	-2.312	Cytoplasm	enzyme
STK32B	serine/threonine kinase 32B	-2.362	-2.466	Other	kinase
SYNDIG1L	synapse differentiation inducing 1 like	-2.552	-5.555	Cytoplasm	other
SYT16	synaptotagmin 16	-2.204	-3.159	Other	transporter
TCEA3	transcription elongation factor A3	-3.086	-2.173	Nucleus	transcription regulator
THBS1	thrombospondin 1	-2.181	-3.734	Extracellular Space	other
TMCC3	transmembrane and coiled-coil domain family 3	-2.214	-2.168	Other	other
TMEM130	transmembrane protein 130	-2.125	-2.714	Cytoplasm	other
TMEM236	transmembrane protein 236	-2.972	-2.839	Other	other
TOGARAM2	TOG array regulator of axonemal microtubules 2	-2.832	-3.146	Other	other
TRIM46	tripartite motif containing 46	-3.283	-2.993	Cytoplasm	other
TTYH1	tweety family member 1	-2.762	-2.352	Plasma Membrane	ion channel
UPB1	beta-ureidopropionase 1	-3.856	-4.611	Cytoplasm	enzyme
USP18	ubiquitin specific peptidase 18	-2.004	-2.506	Cytoplasm	peptidase
VIL1	villin 1	-2.111	-2.286	Cytoplasm	other
WFS1	wolframin ER transmembrane glycoprotein	-2.683	-2	Cytoplasm	enzyme
ZFAT	zinc finger and AT-hook domain containing	-3.647	-3.732	Nucleus	transcription regulator
ZPLD1	zona pellucida like domain containing 1	-2.518	-4.515	Other	other
