# Supplementary material for: Human Islet Response to Selected Type 1 Diabetes-Associated Bacteria: A Transcriptome-Based Study
Source: Front Immunol. 2019 Nov 8;10:2623. doi: 10.3389/fimmu.2019.02623 (PMC6857727; doi:10.3389/fimmu.2019.02623)
Supplement: Supplementary file 6 [file Table_6.xlsx]

## Sheet: Intersection of all Up genes
Treatment(s)	No of genes	Gene names
BD, EC, RG, IL1B	47	IL7R
		FFAR2
		CXCL3
		PTAFR
		CEBPD
		ZC3H12A
		NCCRP1
		IL23A
		RELB
		SOD2
		IL1A
		TNFAIP2
		CXCL5
		NAMPT
		IL8
		GRASP
		IRAK2
		CXCL6
		CCL20
		SNPH
		PLA2G4C
		PTGS2
		CXCL2
		IL1B
		CCL4
		IL17RB
		NFKBIA
		CSF1
		NFKB2
		TNFSF15
		SLC7A11
		CCL3
		ICAM1
		LIF
		FGB
		SLC6A14
		SLC30A2
		CXCL1
		TNFAIP3
		NEAT1
		CCL2
		SOCS1
		MMP1
		IL6
		IL7
		CSF2
		BIRC3
BD, EC, RG	4	CD83
		CYP1A1
		CYP1B1
		SLAMF7
BD, EC, IL1B	3	GCNT3
		KYNU
		LAMP3
BD, RG, IL1B	1	SELE
EC, RG, IL1B	49	ARHGEF10L
		TMEM163
		CA8
		TSLP
		IER3
		MFSD2A
		C2CD4B
		MAP3K8
		EBI3
		BATF2
		CSF3
		LYN
		SLC39A14
		INHBA
		NFKBIZ
		ADM
		HILPDA
		ICAM4
		STX11
		SLC5A5
		SLC26A4
		NEDD4
		TAT
		GBP2
		KCNA2
		HS3ST1
		NEURL3
		ARRDC3
		JUNB
		BAALC
		NCOA7
		SPRR2A
		G0S2
		FEZ1
		MMP10
		OXTR
		RND1
		IER5
		CD274
		MAFF
		AMPD3
		PIM2
		ARAP1
		ST5
		CD48
		RHBDF2
		C2CD4A
		IL17C
		BATF3
BD, RG		TNFRSF9
		PRODH
		NFAM1
EC, RG	4	CNTNAP1
		SQSTM1
		TIFA
		IL1RN
EC, IL1B	59	TNFRSF18
		GRAP2
		SLCO4A1
		LAMB3
		SLC19A3
		STEAP4
		PLAU
		DEFB4A
		IDO1
		IL33
		TNC
		AQP9
		KCNN2
		PI15
		GK
		WARS
		SNCAIP
		DDIT4
		CCL22
		EPS8L3
		CCBP2
		TGM2
		HPX
		CLEC4E
		CPXM1
		CYP2C9
		SFR1
		SERPINB4
		VNN1
		HSD11B1
		FGA
		KRT6B
		SAA2
		TREM1
		RNF144B
		TNFRSF11B
		IL24
		LBP
		SERPINB3
		ADAMTS9
		IL18R1
		RHCG
		SOCS3
		MAPK4
		PI3
		PTGES
		PAPPA
		FRK
		SERPINB7
		NNMT
		MMP12
		MEDAG
		SAA1
		TMEM154
		BCL2A1
		S100A9
		MMP9
		STEAP1
		VNN3
RG, IL1B	7	IRF1
		JAK3
		TAAR1
		KCNN3
		SLC2A6
		ICOSLG
		ELF3
BD	4	MTHFD2
		ADM2
		ASNS
		CHAC1
EC	1	SLC7A5
RG	7	ANO9
		PLEKHG3
		BBC3
		ATF3
		RARRES3
		PIM3
		HAMP
IL1B	173	FSTL1
		SCN7A
		NIPAL4
		PDPN
		FLRT3
		TNFAIP6
		MYO1B
		CASP5
		DLGAP1-AS1
		SOCS2
		C6orf58
		CCL5
		CTSS
		RDH10
		NOS2
		TLL2
		STC1
		DCLK3
		IZUMO4
		GADD45G
		EXOC3L4
		EHD1
		SQRDL
		AKR1C1
		CDKN1A
		UNQ6494
		CA5B
		SGK1
		PPP2R2B
		KIAA1199
		LAMC2
		PRG4
		JAK1
		TSC22D1
		RARRES1
		SCUBE2
		LMO2
		LIMD2
		ENPP1
		MT1E
		NIM1
		EDNRB
		CFLAR
		MIR7-3HG
		ADCYAP1
		ENKUR
		KCNQ3
		SP6
		RAC2
		ADAMTS1
		WNT5A
		MAP6D1
		ZC2HC1C
		BOC
		STIM2
		OPN3
		FAM150B
		CDC42SE2
		IRAK3
		KMO
		CYB561D2
		PEA15
		GFPT2
		PPP2R5B
		C8B
		GNA15
		NFKB1
		DRAM1
		HAS2
		LOC100506810
		SERPINB9
		MCHR1
		DMBT1
		SLCO5A1
		C12orf39
		CHI3L2
		STMN4
		BMP2
		ATP1B1
		IL11
		USP43
		TDO2
		HDGF
		C11orf96
		ORM1
		OSMR
		IGFBP3
		CCL8
		TNFSF18
		DNTT
		MIR24-2
		FCAMR
		EPAS1
		GBP1
		MMP16
		CLIC5
		SLC40A1
		ARHGAP26
		AMBN
		FGF2
		SBNO2
		BDKRB1
		A4GALT
		BDKRB2
		BCL6
		ACPP
		PLSCR1
		LIPG
		DNAJC12
		TRERF1
		SLC24A2
		CASP4
		UBD
		RBBP8
		CEBPB
		HAS1
		GJB2
		VNN2
		TFPI2
		LOC100506123
		PID1
		CD40
		HIST1H2BC
		MT1X
		PIK3AP1
		LOC100506190
		MT2A
		FBXO32
		CDC42EP5
		SLC16A3
		FSD1L
		CCL28
		LACC1
		SEMA4B
		HAVCR1
		PIGR
		ALPK1
		ERO1L
		PLOD2
		INE2
		BMP5
		ZG16B
		OVGP1
		PMAIP1
		DAPP1
		PRRG4
		POU2F2
		COL7A1
		DEFB4B
		CP
		HRH1
		TRIM36
		IKBKE
		HIF1A
		CCL7
		TYMP
		AKR1C2
		ACSL4
		MID1
		DPYSL3
		SLC5A8
		RNF24
		TNIP1
		C1QTNF1
		GLRX
		IL18BP
		WTAP
		ABCC4
		RBPMS
		SOAT2
		TPBGL
		PGM2L1
		F11

## Sheet: Intersection of all Down genes
Treatment(s)	No of genes	Gene names
BD, EC, RG, IL1B	5	PLCE1
		OXGR1
		PRSS2
		EPHA4
		MS4A6A
BD, EC, RG	1	PCK1
BD, EC, IL1B	1	LEFTY1
BD, RG, IL1B	2	SYNDIG1L
		SERTM1
EC, RG, IL1B	7	CD180
		HMGCS2
		SLC6A4
		ARRDC4
		SYT16
		GPR64
		LPPR4
EC, RG	5	SLC37A2
		CD163
		LSP1
		RNASE6
		ITGB7
EC, IL1B	15	APCDD1
		PYROXD2
		UPB1
		TMEM130
		CPA4
		EPHA3
		FHL5
		NAGS
		LPPR5
		F13A1
		GATM
		CCDC3
		CRH
		MRVI1
		AQP1
RG, IL1B	5	IQSEC3
		LRRC10B
		ADORA3
		FGF1
		LGI2
BD	3	SMAD9
		NXPH3
		TGFB3
EC	7	SLCO2A1
		FGL2
		GIMAP6
		MIR143HG
		CD300LB
		HAVCR2
		MSR1
RG	5	LINC00473
		TSIX
		CSF1R
		ELFN2
		WNT16
IL1B	136	LGI3
		KCNK16
		OLFML2A
		NTHL1
		CYS1
		CDCA7L
		DACT2
		ACTA2
		HEXIM2
		KLHL13
		STK32B
		LRRC20
		ANKRD1
		SLC6A19
		ADRA2C
		TTYH1
		ERP27
		ZPLD1
		VIL1
		POU6F2
		RXRG
		GSTA1
		GPR114
		DBP
		NPTX2
		M1
		ABCC6P2
		PPP1R14A
		ROBO2
		MMP28
		G6PC2
		RAB3A
		KY
		CD6
		REEP6
		GPR148
		ASB16
		ADRA2A
		SGSM1
		GABRP
		TMCC3
		SFRP5
		LRRC2
		KCNF1
		CDKL2
		SLC14A1
		CFC1B
		EDN3
		ABAT
		PDLIM2
		THBS1
		AQP8
		SARDH
		KCNJ15
		LOC285419
		ASB9
		FAM135B
		SPTSSB
		GGT6
		HCN4
		HTR3A
		LOC100129175
		GP2
		FOXS1
		AK5
		ACADL
		ASCL2
		FABP4
		AKAP7
		ADAMTSL1
		PDZK1
		HMP19
		CHODL
		MEP1B
		C10orf114
		PTF1A
		CLDN6
		LINC00086
		LOC255167
		GPSM1
		RHBDL1
		MAFA
		SLC8A1
		NKX2-3
		CACNG4
		FAM159B
		ENHO
		BAAT
		LDLRAD1
		ANPEP
		CTGF
		COL26A1
		C1orf158
		SLC25A34
		TMEM236
		LOC730101
		PTGDR2
		KHK
		GJA3
		C6
		AKR7A3
		ITGB4
		ZFAT
		ANKRD23
		METTL7A
		KRT5
		FAM179A
		TCEA3
		CASR
		NR0B2
		FAM171A2
		SLC22A3
		IL17RE
		PNLIPRP2
		TRIM46
		CNTN4
		LOC201617
		GSTA2
		FGF19
		EIF4E1B
		WFS1
		MAFB
		C1orf233
		IGSF21
		SCRT1
		ANXA9
		C2orf54
		RASGRF1
		C1orf127
		USP18
		CD5
		OTOGL
		MMP11
		MAP2K6
		AQP7
		MAT1A

## Sheet: DEGs shared by all treatments
Human islets differentially expressed genes (DEGs) shared by all treatments at both 6 and 24h
Symbol	Entrez Gene Name	BD-6h	BD-24h	EC-6h	EC-24h	RG-6h	RG-24h	IL1B-6h	IL1B-24h	Location	Type(s)
IL6	interleukin 6	6.066	5.603	17.546	13.255	11.605	8.374	60.72	46.74	Extracellular Space	cytokine
CCL20	C-C motif chemokine ligand 20	3.122	4.36	14.931	10.107	7.782	5.786	42.986	26.533	Extracellular Space	cytokine
CXCL1	C-X-C motif chemokine ligand 1	3.982	4.756	12.211	9.96	8.79	6.77	38.936	22.556	Extracellular Space	cytokine
CXCL5	C-X-C motif chemokine ligand 5	4.468	6.923	13.171	10.953	7.172	6.712	36.635	33.027	Extracellular Space	cytokine
CSF2	colony stimulating factor 2	6.162	7.652	14.402	5.809	10.927	7.396	35.232	4.373	Extracellular Space	cytokine
CXCL8	C-X-C motif chemokine ligand 8	5.839	6.591	14.004	12.288	11.127	9.193	33.652	20.145	Extracellular Space	cytokine
IL7	interleukin 7	4.802	3.056	10.669	6.533	11.131	6.319	30.608	13.594	Extracellular Space	cytokine
CXCL3	C-X-C motif chemokine ligand 3	3.495	4.21	9.514	6.21	7.054	4.708	29.723	12.441	Extracellular Space	cytokine
CXCL2	C-X-C motif chemokine ligand 2	3.712	4.188	8.323	7.496	8.152	5.834	28.636	13.433	Extracellular Space	cytokine
CXCL6	C-X-C motif chemokine ligand 6	2.507	4.113	7.307	8.901	5.153	5.204	20.355	29.744	Extracellular Space	cytokine
IL1B	interleukin 1 beta	19.368	14.418	27.9	15.707	24.475	16.795	18.329	10.565	Extracellular Space	cytokine
LIF	LIF, interleukin 6 family cytokine	3.091	2.377	6.338	4.596	4.825	3.242	17.692	7.93	Extracellular Space	cytokine
IL1A	interleukin 1 alpha	4.536	3.611	12.638	6.014	6.431	3.893	15.113	5.435	Extracellular Space	cytokine
NAMPT	nicotinamide phosphoribosyltransferase	3.184	2.863	5.288	4.598	4.571	3.789	9.732	8.58	Extracellular Space	cytokine
IL23A	interleukin 23 subunit alpha	9.306	3.221	12.489	3.296	12.53	4.582	7.507	4.066	Extracellular Space	cytokine
CSF1	colony stimulating factor 1	2.449	2.015	4.424	2.949	3.765	2.859	7.148	4.252	Extracellular Space	cytokine
TNFSF15	TNF superfamily member 15	2.387	2.726	3.639	2.51	3.186	2.511	6.85	3.074	Extracellular Space	cytokine
CCL2	C-C motif chemokine ligand 2	2.176	2.067	3.549	2.221	2.95	2.022	4.642	3.018	Extracellular Space	cytokine
CCL4	C-C motif chemokine ligand 4	10.952	5.87	10.883	5.23	14.581	6.461	4.189	3.628	Extracellular Space	cytokine
CCL3	C-C motif chemokine ligand 3	15.356	12.854	17.551	10.248	20.504	14.581	4.174	4.87	Extracellular Space	cytokine
ZC3H12A	zinc finger CCCH-type containing 12A	2.66	2.955	4.995	5.268	5.476	4.59	15.575	11.141	Cytoplasm	enzyme
SOD2	superoxide dismutase 2	3.152	3.387	7.138	7.167	6.332	6.253	15.025	15.835	Cytoplasm	enzyme
PTGS2	prostaglandin-endoperoxide synthase 2	2.875	3.12	5.459	6.1	4.531	6.489	9.245	11.565	Cytoplasm	enzyme
BIRC3	baculoviral IAP repeat containing 3	3	2.778	4.805	3.789	5.189	3.678	8.934	4.63	Cytoplasm	enzyme
TNFAIP3	TNF alpha induced protein 3	3.786	3.159	5.313	3.677	5.103	4.126	5.784	2.912	Nucleus	enzyme
PLA2G4C	phospholipase A2 group IVC	2.724	2.698	3.563	2.762	3.087	3.125	3.326	2.223	Plasma Membrane	enzyme
PLCE1	phospholipase C epsilon 1	-2.325	-2.922	-3.891	-3.584	-2.628	-2.461	-6.337	-6.936	Cytoplasm	enzyme
FFAR2	free fatty acid receptor 2	3.414	2.661	5.146	3.636	7.336	4.596	11.485	5.618	Plasma Membrane	G-protein coupled receptor
PTAFR	platelet activating factor receptor	2.112	2.352	5.27	3.293	3.197	2.222	5.911	3.569	Plasma Membrane	G-protein coupled receptor
OXGR1	oxoglutarate receptor 1	-2.425	-2.141	-2.913	-2.569	-2.887	-2.947	-5.156	-5.517	Plasma Membrane	G-protein coupled receptor
IRAK2	interleukin 1 receptor associated kinase 2	2.576	2.187	3.588	2.35	3.521	2.495	4.146	3	Plasma Membrane	kinase
EPHA4	EPH receptor A4	-2.299	-2.229	-2.663	-2.396	-2.776	-2.247	-2.674	-3.095	Plasma Membrane	kinase
FGB	fibrinogen beta chain	2.548	4.762	6.817	7.709	4.17	6.487	13.488	17.28	Extracellular Space	other
SNPH	syntaphilin	2.498	2.773	4.93	6.172	6.23	7.015	12.057	9.897	Plasma Membrane	other
SOCS1	suppressor of cytokine signaling 1	3.304	2.623	6.742	5.303	5.397	3.71	11.94	11.336	Cytoplasm	other
TNFAIP2	TNF alpha induced protein 2	2.364	2.136	4.548	2.56	3.735	2.103	6.486	2.695	Extracellular Space	other
NCCRP1	non-specific cytotoxic cell receptor protein 1 homolog (zebrafish)	4.201	3.304	6.167	4.851	3.801	3.668	6.384	6.103	Cytoplasm	other
GRASP	general receptor for phosphoinositides 1 associated scaffold protein	2.187	2.077	2.806	2.549	2.938	3.077	3.044	3.086	Plasma Membrane	other
NEAT1	nuclear paraspeckle assembly transcript 1	2.085	2.096	2.105	2.39	2.455	2.505	3	3.01	Other	other
MS4A6A	membrane spanning 4-domains A6A	-4.658	-5.424	-6.8	-8.585	-6.259	-4.9	-3.31	-3.373	Other	other
MMP1	matrix metallopeptidase 1	2.233	2.362	3.005	2.753	2.237	2.4	3.918	3.923	Extracellular Space	peptidase
PRSS2	serine protease 2	-3.045	-2.63	-4.287	-4.225	-2.707	-2.893	-4.314	-2.717	Extracellular Space	peptidase
NFKBIA	NFKB inhibitor alpha	4.636	3.358	6.498	4.476	6.981	4.919	10.639	6.228	Cytoplasm	transcription regulator
CEBPD	CCAAT enhancer binding protein delta	2.362	2.193	3.927	3.822	4.155	3.247	8.076	6.517	Nucleus	transcription regulator
NFKB2	nuclear factor kappa B subunit 2	6.096	3.101	7.08	3.343	7.329	3.659	7.317	3.635	Nucleus	transcription regulator
RELB	RELB proto-oncogene, NF-kB subunit	4.863	2.809	5.306	2.939	5.554	3.3	4.489	2.438	Nucleus	transcription regulator
ICAM1	intercellular adhesion molecule 1	5.021	3.066	8.189	4.454	8.559	4.531	10.797	5.481	Plasma Membrane	transmembrane receptor
IL17RB	interleukin 17 receptor B	4.069	4.402	5.41	5.859	5.135	7.673	5.39	6.732	Plasma Membrane	transmembrane receptor
IL7R	interleukin 7 receptor	3.029	2.239	5.885	3.161	4.489	2.187	5.27	4.343	Plasma Membrane	transmembrane receptor
SLC6A14	solute carrier family 6 member 14	2.635	3.385	8.978	4.666	4.452	2.601	17.026	13.655	Plasma Membrane	transporter
SLC30A2	solute carrier family 30 member 2	2.776	3.362	3.304	4.638	4.559	6.971	6.279	8.864	Plasma Membrane	transporter
SLC7A11	solute carrier family 7 member 11	2.865	2.486	3.071	3.015	2.285	2.224	2.325	3.503	Plasma Membrane	transporter
